# Supplementary material for: Exploration of Noncoding Sequences in Metagenomes
Source: PLoS One. 2013 Mar 25;8(3):e59488. doi: 10.1371/journal.pone.0059488 (PMC3607601; doi:10.1371/journal.pone.0059488)
Supplement: Table S1 — This file contains several counts related with the sequences for each metagenome and the metagenome categories Eng, HAs, Env. (XLS) [file pone.0059488.s002.xls]

## Sheet: Table S1
		Noncoding	UniqueFunc	Tn(ls)	Tn(ts)	AAA	CCG	TTT	CGC	GTA (control)	G+C	sizepb	sizeMpb	Nseq	Nprot	Blastp hits	Category
1	SUS	15.9	0	364.473	185.226	1.374	3.18166	1.33112	3.60399	1.05041	60.4507	55644921	55.6449	31606	74323	6168	Has
2	SAU	14.3	0	331.442	168.412	1.91752	2.48922	1.95243	2.88969	1.16408	55.0688	52322575	52.3226	22363	65521	6341	Has
3	ADC	19.3	0	320.18	160.807	2.50012	2.11483	2.50541	1.74785	1.32983	50.7729	28506830	28.5068	24990	46272	6958	Has
4	WTDBR	15.3	12.7	322.335	161.805	2.78507	1.80971	2.78699	1.45884	1.29976	48.3259	59644771	59.6448	52342	94875	8202	Has
5	ANASDB	14.9	7.1	322.934	162.166	2.42255	2.1994	2.40413	1.95242	1.30903	51.9114	41065935	41.0659	26293	62647	7296	Has
6	SMF	32.3	28.6	344.796	174.364	1.93694	2.69757	1.74193	3.16691	1.03465	57.6681	143732007	143.732	126821	197963	8986	Env
7	MLWSML	11.8	6.3	330.408	166.022	1.99142	2.19411	2.00906	2.69186	1.35722	53.0016	37217515	37.2175	36774	61372	6940	Env
8	UCG	13.1	0	406.027	205.1	0.802179	3.37384	0.823318	4.33665	1.07067	63.2162	9419063	9.41906	5914	13447	4444	Env
9	AOM	15.1	0	331.022	165.645	2.93779	1.12818	2.88648	1.21655	1.51615	44.4979	2115161	2.11516	60	2231	2546	Env
10	AMD	17.2	0	318.946	167.933	2.98161	1.54812	3.01563	0.831249	1.39735	45.7682	10260973	10.261	1183	11889	4742	Env
11	MLWSMO	14.3	10.3	360.057	180.941	1.29098	2.92299	1.28411	3.44288	1.06713	59.4739	50227160	50.2272	59278	89916	7858	Env
12	MLWSME	13.7	7.1	357.267	179.603	1.4411	2.88658	1.42569	3.42569	1.07091	58.8913	52139997	52.14	62214	94558	7962	Env
13	MLWSFD	14.1	13.4	348.967	175.379	1.50884	2.79377	1.52671	3.27035	1.09663	57.9211	57602842	57.6028	71686	104828	8310	Env
14	OHSY	13	0	326.267	163.636	1.10519	2.24562	1.09833	1.83047	1.25601	54.9601	4270923	4.27092	3442	7004	3953	Env
15	MLWSF	12	0	429.24	215.806	0.534558	3.69401	0.541847	4.45187	0.92244	65.796	17567622	17.5676	22475	33513	5878	Env
16	AVCYNL	15.3	0	322.302	162.057	1.42986	2.22443	1.34636	2.26255	1.44952	54.4857	877948	0.877948	953	1747	1884	Eng
17	EMR	43.4	0	325.814	163.722	2.22578	2.33494	2.22668	2.57673	1.24424	53.1553	46747680	46.7477	57219	70997	6973	Eng
18	OAEMG1	26.6	0	354.307	180.284	1.34125	2.97332	1.23022	2.95217	1.03458	60.1602	56795	0.056795	10	58	0	Eng
19	OAEMG3	21.1	0	334.058	175.592	1.83402	2.69731	1.83906	3.20841	1.20433	55.6919	4087167	4.08717	22	4297	3068	Eng
20	AVCYCH	17.9	0	320.545	161.618	2.80559	1.45391	2.62235	1.35719	1.58255	46.0822	1711830	1.71183	1540	2965	2725	Eng
21	OAEMD1	34.3	0	314.588	165.631	3.06798	2.20037	3.09819	1.59309	1.28625	49.212	11433963	11.434	226	11034	4411	Eng
22	OAEMD4	58.4	0	320.917	168.411	2.31618	2.82373	2.30033	1.88862	1.25664	54.5599	3076378	3.07638	172	3347	2719	Eng
23	MEGM	18.3	14.3	328.635	164.987	2.89892	1.24818	2.91775	1.12753	1.60559	43.8568	52878591	52.8786	53388	89043	8198	Eng
		HAs
		Env
		Eng
