# Supplementary material for: Exploration of Noncoding Sequences in Metagenomes
Source: PLoS One. 2013 Mar 25;8(3):e59488. doi: 10.1371/journal.pone.0059488 (PMC3607601; doi:10.1371/journal.pone.0059488)
Supplement: Table S2 — This file contains the frequency of (G+C) contents for coding and complete sequences in 23 metagenomes. (XLS) [file pone.0059488.s003.xls]

## Sheet: GC_NCS
GC %	ADC	AMD	ANASDB	AOM	AVCYCH	AVCYNL	EMR	MEGM	MLWSF	MLWSFD	MLWSME	MLWSML	MLWSMO	OAEMD1	OAEMD4	OAEMG1	OAEMG3	OHSY	SAU	SMF	SUS	UCG	WTDBR
0%	4.0016e-05	0	3.80329e-05	0	0	0	3.49534e-05	0	0	0	0	0	0	0	0	0	0	0	0	0	0	0	1.91051e-05
1%	0	0	0	0	0	0	0	0	0	0	0	0	0	0	0	0	0	0	0	0	0	0	0
2%	4.0016e-05	0	0	0	0	0	0	0	0	0	0	0	0	0	0	0	0	0	0	0	0	0	0
3%	0.000120048	0	0	0	0	0	0	1.87308e-05	0	0	0	0	0	0	0	0	0	0	0	0	0	0	0
4%	8.0032e-05	0	0	0	0	0	0	1.87308e-05	0	0	0	0	0	0	0	0	0	0	0	0	0	0	0
5%	8.0032e-05	0	0	0	0	0	0	5.61924e-05	0	0	0	0	0	0	0	0	0	0	0	0	0.000126558	0	0
6%	0.000160064	0	0	0	0	0	3.49534e-05	0	0	0	0	0	0	0	0	0	0	0	0.000178867	0	0	0	0
7%	0.00020008	0	0	0	0	0	3.49534e-05	1.87308e-05	0	0	0	0	0	0.00442478	0	0	0	0	0.000178867	0	6.32791e-05	0	0
8%	0.000160064	0	0	0	0	0	1.74767e-05	1.87308e-05	0	0	0	0	0	0	0.00581395	0	0	0	0.000178867	0	0.000126558	0	0
9%	0.00020008	0	0	0	0	0	0	5.61924e-05	0	0	0	0	0	0.00884956	0.00581395	0	0	0	0.000357734	0	0.000189837	0	0
10%	0.000560224	0	0	0	0	0	3.49534e-05	7.49232e-05	0	0	0	0	0	0	0.0174419	0	0	0	0.000447167	0	0.000253116	0	0
11%	0.000280112	0	0	0	0	0	5.24301e-05	5.61924e-05	0	0	0	0	0	0.0132743	0.0116279	0	0	0	0.000804901	0	0.000253116	0	0
12%	4.0016e-05	0	3.80329e-05	0	0	0	0	0.000149846	0	0	0	0	0	0	0.0174419	0	0	0	0.000357734	7.88513e-06	0.000379675	0	0
13%	4.0016e-05	0	0	0	0	0	5.24301e-05	0.000168577	0	2.78995e-05	0	0	0	0	0.0290698	0	0	0	0.000447167	7.88513e-06	0.000253116	0	0
14%	0.00020008	0	0	0	0	0	3.49534e-05	0.000187308	0	1.39497e-05	0	0	0	0	0.0232558	0	0	0	0.000536601	0	0.000632791	0	0
15%	0.000320128	0	0	0	0	0	6.99068e-05	0.0002435	0	0	0	0	0	0.00442478	0.0232558	0	0	0	0.000715468	7.88513e-06	0.000506233	0	1.91051e-05
16%	0.00040016	0	0	0	0	0	6.99068e-05	0.00046827	0	8.36984e-05	1.60736e-05	0	0	0	0.0290698	0	0	0	0.000715468	0	0.000316396	0	3.82102e-05
17%	0.000440176	0.00253593	0	0	0	0	8.73836e-05	0.000842886	4.44939e-05	0.000153447	0	2.71931e-05	0	0	0.00581395	0	0	0	0.000626034	7.88513e-06	0.000569512	0	7.64205e-05
18%	0.000440176	0.00338123	0	0	0	0	0.000227197	0.00140481	0	0.000167397	3.21471e-05	2.71931e-05	1.68708e-05	0	0.0174419	0	0	0	0.000447167	3.15405e-05	0.000569512	0.00016909	0.000114631
19%	0.00060024	0.00507185	0	0	0	0	0.000122337	0.00215404	0	0.000139497	3.21471e-05	0	0	0	0.0174419	0	0	0.000290529	0.0002683	0	0.00069607	0	0.000114631
20%	0.000840336	0.00338123	0	0	0	0	0.000174767	0.00307185	0	0.000237145	4.82207e-05	0	1.68708e-05	0	0.0174419	0	0	0	0.000357734	4.73108e-05	0.000316396	0	0.000324787
21%	0.000960384	0.00507185	0.000304263	0	0	0	0.000489348	0.00462651	0	0.000474291	1.60736e-05	2.71931e-05	3.37416e-05	0.00442478	0.0232558	0	0	0.000581058	0.000536601	6.3081e-05	0.000316396	0	0.000439418
22%	0.00108043	0.010989	0.000266231	0	0	0	0.000594208	0.00575036	0	0.00048824	4.82207e-05	2.71931e-05	1.68708e-05	0.00442478	0.0116279	0	0	0	0.000447167	7.88513e-05	0.000569512	0	0.000936151
23%	0.00132053	0.0169062	0.000874758	0	0.0012987	0	0.000629162	0.00801678	0	0.000836984	9.64413e-05	0.000108773	3.37416e-05	0.00442478	0.0290698	0	0	0.000871586	0.000626034	0.000149817	0.000316396	0.00016909	0.0018532
24%	0.0012405	0.0126796	0.00121705	0	0.000649351	0	0.000891312	0.00848505	4.44939e-05	0.000795134	0.000208956	2.71931e-05	6.74832e-05	0.00442478	0.0116279	0	0	0.000871586	0.000626034	0.000165588	0.000379675	0	0.00263651
25%	0.00220088	0.0118343	0.00212984	0	0.0025974	0	0.00132823	0.0105829	0	0.00112993	0.000257177	0.000163159	0.000168708	0.00884956	0.00581395	0	0	0.000871586	0.000983768	0.000268094	0.000442954	0	0.00382102
26%	0.00248099	0.0160609	0.00460199	0	0.0012987	0	0.00237683	0.0117068	0	0.00146472	0.000289324	8.15794e-05	0.000303674	0	0.00581395	0	0	0.000290529	0.000447167	0.000378486	0.00107575	0.00016909	0.00536854
27%	0.00228091	0.0194421	0.00475412	0	0.00324675	0	0.00314581	0.0131678	8.89878e-05	0.00199481	0.000385765	0.000217545	0.000388028	0.00442478	0.0348837	0	0	0.000581058	0.0013415	0.000417912	0.00221477	0	0.00716442
28%	0.00332133	0.0135249	0.00741642	0	0.000649351	0	0.00431675	0.0150221	8.89878e-05	0.00267835	0.000610795	0.000299124	0.000337416	0.00884956	0.0116279	0	0	0.000290529	0.00232527	0.000693891	0.00139214	0	0.00865462
29%	0.00420168	0.0177515	0.00734036	0	0.00194805	0.00104932	0.00587218	0.0156028	8.89878e-05	0.00319449	0.000964413	0.000299124	0.000742315	0	0.0116279	0	0	0.000871586	0.00313017	0.000835824	0.00360691	0	0.00991556
30%	0.0062425	0.0101437	0.00867151	0	0.0025974	0	0.00833639	0.0178505	0.000222469	0.00372458	0.00110908	0.000761408	0.00102912	0.0132743	0.00581395	0	0	0.000871586	0.0040245	0.00107238	0.00335379	0	0.0116541
31%	0.00956383	0.0278952	0.009242	0	0.00844156	0.00104932	0.010154	0.0167079	0.000444939	0.00506375	0.0016395	0.00127808	0.00163647	0.00884956	0.0116279	0	0	0.00232423	0.00590261	0.00157703	0.00427134	0	0.0133927
32%	0.0092437	0.0194421	0.00939414	0	0.012987	0.00314795	0.0123036	0.0223271	0.000355951	0.00616578	0.00233067	0.00187633	0.00207511	0.00442478	0.0232558	0	0	0.0020337	0.00697581	0.00205013	0.00620135	0.00016909	0.0128004
33%	0.0107643	0.0321217	0.00870954	0	0.0162338	0.00314795	0.0152047	0.0218776	0.00057842	0.00696091	0.00255569	0.00220264	0.00251375	0.0221239	0.0116279	0	0	0.00232423	0.0129678	0.00311463	0.00873252	0.000338181	0.0153223
34%	0.0120848	0.0524091	0.009242	0	0.0194805	0.00314795	0.0182806	0.0252491	0.000311457	0.00809084	0.00324686	0.0039702	0.00295239	0.00884956	0.0116279	0	0	0.00232423	0.018155	0.00438413	0.0115484	0.000676361	0.0176149
35%	0.0168467	0.057481	0.00954627	0	0.0311688	0.0104932	0.0195215	0.0272346	0.000533927	0.00856513	0.00380943	0.00416055	0.00416709	0.039823	0	0	0	0.00348635	0.0164558	0.00546439	0.0159463	0.000845451	0.0204807
36%	0.0168467	0.0769231	0.0106112	0	0.0363636	0.0136411	0.0212517	0.0285083	0.000533927	0.00906732	0.00511139	0.0055202	0.00509498	0.0176991	0.00581395	0	0	0.00435793	0.0181103	0.00727009	0.0195849	0.000845451	0.0252188
37%	0.0188475	0.090448	0.0108774	0	0.038961	0.0115425	0.0217585	0.0311119	0.00057842	0.0105181	0.00641335	0.00720618	0.00600601	0.00884956	0.0232558	0	0	0.00581058	0.0195412	0.00904424	0.0199962	0.00101454	0.0262695
38%	0.0218888	0.0507185	0.0139581	0	0.0675325	0.0325289	0.0239081	0.0325541	0.000978865	0.0113551	0.00848684	0.00976233	0.00816547	0.0265487	0.0174419	0	0	0.00464846	0.0219112	0.0111496	0.0157881	0.00152181	0.0262504
39%	0.0232493	0.0363483	0.0164302	0	0.0564935	0.0314795	0.0231042	0.0320671	0.000934372	0.012206	0.0101746	0.0128895	0.0085535	0.0309735	0	0	0	0.00871586	0.0215535	0.0120721	0.0137316	0.0016909	0.0259256
40%	0.0246899	0.0177515	0.0168106	0	0.0766234	0.0325289	0.023244	0.0328913	0.00120133	0.0125269	0.0129553	0.0170501	0.011624	0.0353982	0	0	0.0454545	0.00871586	0.0201225	0.0133653	0.0102512	0.00152181	0.0264797
41%	0.0247699	0.0160609	0.0194729	0.05	0.0623377	0.0325289	0.0242052	0.0340151	0.00106785	0.0139916	0.0156074	0.0209387	0.0127206	0.039823	0.0174419	0	0	0.0151075	0.022895	0.0134284	0.00806809	0.00185999	0.024531
42%	0.0236895	0.0126796	0.0221352	0.183333	0.0662338	0.0419727	0.0231566	0.0332846	0.00155729	0.0141869	0.0176005	0.0273563	0.0159429	0.0353982	0.0116279	0	0.0454545	0.0223707	0.0249966	0.0135388	0.00648611	0.00152181	0.0261931
43%	0.0278511	0.0101437	0.0244552	0.416667	0.0538961	0.0314795	0.0204827	0.0317112	0.00164627	0.014159	0.0183399	0.0355414	0.017107	0.0442478	0.0174419	0	0	0.0229518	0.0262487	0.0134047	0.00639119	0.00101454	0.0268427
44%	0.029892	0.0118343	0.0252919	0.116667	0.0402597	0.0356768	0.0188923	0.0321795	0.0014683	0.0139358	0.0189989	0.042802	0.0171239	0.0486726	0.0116279	0	0	0.0290529	0.0291553	0.0138463	0.00803645	0.00202908	0.0272057
45%	0.0312525	0.0101437	0.0273837	0.05	0.0376623	0.0262329	0.0184554	0.0336218	0.00204672	0.0130848	0.018131	0.0468266	0.017242	0.079646	0.0116279	0	0.0454545	0.0363161	0.0310334	0.0136886	0.00790989	0.00287454	0.0291353
46%	0.0314126	0.010989	0.0273837	0.0166667	0.0155844	0.019937	0.0184904	0.0318049	0.00186874	0.0132662	0.0180345	0.0467994	0.0159092	0.0707965	0.0232558	0	0	0.0438698	0.0195859	0.0141144	0.00721382	0.0035509	0.0290398
47%	0.0286915	0.0118343	0.0273076	0.05	0.0181818	0.0157398	0.0186127	0.0341275	0.00235818	0.0124292	0.0153181	0.0429108	0.0148969	0.110619	0.0232558	0	0.0454545	0.0403835	0.0135044	0.0147215	0.00737202	0.00287454	0.0311604
48%	0.0305722	0.0228233	0.027688	0.0166667	0.0103896	0.0157398	0.0196963	0.0337529	0.00284761	0.0125966	0.0152859	0.0348072	0.0136822	0.0663717	0.0116279	0	0.0454545	0.0444509	0.0109109	0.0163064	0.00639119	0.00405817	0.030893
49%	0.0284114	0.0160609	0.0266611	0.0166667	0.0123377	0.0104932	0.0168126	0.032217	0.00284761	0.0126245	0.0143376	0.0260238	0.0129062	0.0884956	0.0290698	0	0.0454545	0.0395119	0.00876448	0.0185143	0.00737202	0.00490362	0.0280081
50%	0.0373749	0.0152156	0.0286388	0.05	0.00974026	0.0251836	0.0167602	0.0327976	0.00329255	0.0127779	0.014418	0.0233317	0.013581	0.0619469	0.0232558	0	0	0.0476467	0.0103296	0.0215501	0.00632791	0.00642543	0.0318482
51%	0.0346939	0.0202874	0.0278781	0.0333333	0.00779221	0.019937	0.0163582	0.0338091	0.00347052	0.0141032	0.0136464	0.0170229	0.0135473	0.0265487	0.0116279	0	0	0.0348635	0.00956938	0.0237264	0.00550528	0.00760906	0.0298231
52%	0.0372549	0.0270499	0.025368	0	0.0103896	0.0178384	0.0180709	0.0314865	0.00440489	0.0167397	0.0142412	0.0153641	0.0152849	0.0353982	0.0348837	0.1	0.0909091	0.0383498	0.00733354	0.0265887	0.00579004	0.00710179	0.0295938
53%	0.0309724	0.0278952	0.0296277	0	0.0116883	0.0104932	0.0177738	0.0293699	0.00467186	0.0170047	0.0150127	0.0133518	0.0161285	0.00442478	0.0755814	0	0.0454545	0.0383498	0.00894334	0.0287965	0.00718218	0.0109909	0.0297467
54%	0.0323329	0.0312764	0.0297037	0	0.011039	0.0241343	0.0193292	0.0276654	0.00671858	0.018581	0.0171183	0.0131343	0.0175288	0	0.0930233	0.1	0.136364	0.030215	0.0118052	0.0304603	0.008954	0.0170781	0.0294028
55%	0.0373349	0.0160609	0.0332028	0	0.00974026	0.019937	0.0205876	0.0245748	0.00912125	0.0214686	0.0191115	0.0142764	0.0206499	0	0.0523256	0.1	0.227273	0.0334108	0.0130573	0.0345053	0.00923875	0.0177545	0.0280463
56%	0.0329332	0.0270499	0.0406572	0	0.0123377	0.0209864	0.0197662	0.0241065	0.0120133	0.0253467	0.0230013	0.0158536	0.0244964	0	0.0406977	0.1	0.136364	0.0360256	0.0158297	0.0354752	0.0137632	0.0287454	0.0269573
57%	0.0316527	0.0262046	0.0414179	0	0.024026	0.0178384	0.0215837	0.0207537	0.0164182	0.0269369	0.0255248	0.0192799	0.0264365	0	0.0116279	0	0	0.035154	0.0196306	0.0367605	0.0190787	0.0273926	0.0239769
58%	0.0308523	0.0211327	0.0428631	0	0.00909091	0.0304302	0.0230168	0.0170263	0.0204672	0.0322657	0.0304272	0.0225159	0.0313628	0	0.0174419	0.1	0.0909091	0.0339919	0.0271878	0.0381956	0.0287604	0.0451471	0.0239387
59%	0.0319728	0.0177515	0.0410756	0	0.0142857	0.0283316	0.0267918	0.0147973	0.0250501	0.0362414	0.0341242	0.022815	0.0345008	0	0.00581395	0	0	0.0331203	0.0376515	0.0405532	0.0367652	0.050558	0.0217607
60%	0.0298119	0.00845309	0.0398205	0	0.0116883	0.0356768	0.0328912	0.0120814	0.0296774	0.0379712	0.0380943	0.0266493	0.0391065	0	0	0.2	0	0.0331203	0.0521397	0.0444169	0.0502753	0.0603652	0.023996
61%	0.0301721	0.00676247	0.0360552	0	0.0207792	0.0251836	0.0369458	0.0112759	0.0365295	0.0421282	0.0420966	0.0298581	0.0420758	0	0	0	0	0.0380593	0.062827	0.0485487	0.0645447	0.0733852	0.0247984
62%	0.0291317	0.00676247	0.0332408	0	0.0155844	0.0388248	0.0432374	0.00878475	0.0417353	0.0466897	0.0475295	0.0303747	0.0483686	0	0	0.1	0	0.0429983	0.0663596	0.0532404	0.0731823	0.0820088	0.0249895
63%	0.0266106	0.00507185	0.0341155	0	0.0162338	0.0262329	0.0469599	0.00621863	0.0513014	0.0488938	0.0514836	0.0341274	0.0499882	0	0	0.1	0	0.0447414	0.0676117	0.0565048	0.0829589	0.0874197	0.0241107
64%	0.0244898	0.00169062	0.0278401	0	0.0311688	0.0262329	0.0477813	0.00479509	0.0638487	0.0496052	0.0542161	0.0370642	0.0515234	0	0	0	0	0.0412551	0.0580423	0.0555586	0.0825476	0.088096	0.0247029
65%	0.0228892	0.00338123	0.0264329	0	0.0363636	0.0640084	0.0449152	0.00335281	0.0735929	0.0521441	0.0566753	0.0369011	0.051574	0	0	0	0	0.030215	0.0511112	0.0527909	0.0765677	0.0796415	0.0229643
66%	0.0161265	0.00338123	0.0220971	0	0.0181818	0.0440714	0.0401091	0.00260358	0.0866741	0.0513489	0.0564182	0.039566	0.052755	0	0	0	0	0.0194654	0.0405581	0.0469638	0.0647978	0.0710179	0.0193535
67%	0.0123249	0.000845309	0.0174191	0	0.0188312	0.0703043	0.0304969	0.00187308	0.0903226	0.0499819	0.049828	0.0386414	0.0532949	0	0	0.1	0	0.0171412	0.0284398	0.038787	0.0509713	0.0551234	0.0157426
68%	0.00872349	0.000845309	0.0137679	0	0.00714286	0.0419727	0.0237334	0.00131116	0.0858732	0.045783	0.0467258	0.0359221	0.0495327	0	0	0	0	0.0119117	0.0194071	0.0294352	0.0375562	0.0441326	0.0108708
69%	0.00448179	0	0.0105351	0	0.00519481	0.0209864	0.0188748	0.00134862	0.0832925	0.0364925	0.040859	0.03323	0.0417552	0	0	0	0	0.00726322	0.010419	0.0197996	0.0253433	0.0387217	0.00714531
70%	0.00296118	0	0.00715019	0	0.00324675	0.0104932	0.0126706	0.000824155	0.0711457	0.0303965	0.0315685	0.0276282	0.0361035	0	0	0	0	0.00348635	0.00634977	0.0139094	0.0185408	0.0282381	0.00450881
71%	0.00144058	0	0.00456395	0	0	0.00734523	0.00872088	0.000730501	0.0563293	0.0217197	0.023821	0.0212378	0.0268752	0	0	0	0	0.00174317	0.00281715	0.00827939	0.0109789	0.0184308	0.00265561
72%	0.00140056	0	0.00262427	0	0	0	0.00613433	0.000730501	0.0401335	0.0148146	0.01617	0.0151194	0.0198232	0	0	0	0	0.000290529	0.00178867	0.00435259	0.00651775	0.0104836	0.00156662
73%	0.00040016	0	0.00193968	0	0	0	0.00394974	0.000337154	0.0250501	0.0100578	0.0111711	0.0103606	0.013193	0	0	0	0	0.0020337	0.000804901	0.00258632	0.00205657	0.00456544	0.000878835
74%	0.000120048	0	0.000950823	0	0	0	0.00207973	0.000187308	0.0157953	0.00562174	0.00665445	0.00595529	0.00750751	0	0	0	0	0	0	0.00140355	0.00113902	0.00321272	0.000401207
75%	0.000280112	0	0.000418362	0	0	0	0.00160786	3.74616e-05	0.00903226	0.00301314	0.0041309	0.00377984	0.00492627	0	0	0	0	0	8.94334e-05	0.000812168	0.000316396	0.00135272	0.000152841
76%	8.0032e-05	0	0.000304263	0	0	0	0.000873836	3.74616e-05	0.00476085	0.00184136	0.00181631	0.00214826	0.00246314	0	0	0	0	0	0	0.000315405	0.000126558	0.000507271	0.000133736
77%	0	0	3.80329e-05	0	0	0	0.000541778	1.87308e-05	0.00235818	0.000753285	0.000819751	0.00135966	0.00116409	0	0	0	0	0	0	0.000165588	0	0.00016909	1.91051e-05
78%	0	0	0	0	0	0	0.000262151	0	0.00155729	0.00048824	0.000417912	0.000380704	0.000590478	0	0	0	0	0	0	0.000102507	0	0.000338181	0
79%	0	0	0	0	0	0	8.73836e-05	0	0.000266963	0.000195296	0.00022503	0.000217545	0.00020245	0	0	0	0	0	0	7.88513e-06	0	0.00016909	0
80%	0	0	0	0	0	0	0.000192244	0	0.000133482	0.000125548	0.000112515	0.000326318	0.000118096	0	0	0	0	0	0	3.15405e-05	0	0	0
81%	4.0016e-05	0	0	0	0	0	0.000139814	0	8.89878e-05	4.18492e-05	3.21471e-05	0.000163159	0	0	0	0	0	0	0	2.36554e-05	0	0	0
82%	0	0	0	0	0	0	0.00010486	0	8.89878e-05	0	0	0	3.37416e-05	0	0	0	0	0	0	2.36554e-05	0	0	0
83%	0	0	0	0	0	0	3.49534e-05	0	4.44939e-05	2.78995e-05	1.60736e-05	0	1.68708e-05	0	0	0	0	0	0	1.57703e-05	0	0	0
84%	0	0	0	0	0	0	1.74767e-05	0	0	0	0	0	0	0	0	0	0	0	0	0	0	0	0
85%	0	0	0	0	0	0	0	0	0	0	0	2.71931e-05	0	0	0	0	0	0	0	7.88513e-06	0	0	0
86%	0	0	0	0	0	0	3.49534e-05	0	0	0	0	0	0	0	0	0	0	0	0	7.88513e-06	0	0	0
87%	0	0	0	0	0	0	0	0	0	0	0	2.71931e-05	1.68708e-05	0	0	0	0	0	0	7.88513e-06	0	0	0
88%	0	0	0	0	0	0	0	0	0	0	0	0	0	0	0	0	0	0	0	0	0	0	0

## Sheet: GC_Coding
GC %	ADC	AMD	ANASDB	AOM	AVCYCH	AVCYNL	EMR	MEGM	MLWSF	MLWSFD	MLWSME	MLWSML	MLWSMO	OAEMD1	OAEMD4	OAEMG1	OAEMG3	OHSY	SAU	SMF	SUS	UCG	WTDBR
0%	0	0	0	0	0	0	0	1.12305e-05	0	0	0	0	0	0	0	0	0	0	0	0	0	0	0
1%	0	0	0	0	0	0	0	1.12305e-05	0	0	0	0	0	0	0	0	0	0	0	0	0	0	0
2%	0	0	0	0	0	0	0	0	0	0	0	0	0	0	0	0	0	0	0	5.05145e-06	0	0	0
3%	4.32227e-05	0	0	0	0	0	0	1.12305e-05	0	0	0	0	0	0	0	0	0	0	0.000183147	0	0.000107638	0	0
4%	0	0	0	0	0	0	0	0	0	0	0	0	0	0	0	0	0	0	0.000244197	0	8.07287e-05	0	0
5%	0	0	0	0	0	0	1.40851e-05	4.49221e-05	0	0	0	0	0	0	0	0	0	0	6.10491e-05	0	0	0	0
6%	2.16113e-05	0	0	0	0	0	2.81702e-05	6.73832e-05	0	0	0	0	0	0	0	0	0	0	0.000274721	1.01029e-05	8.07287e-05	0	1.05402e-05
7%	6.4834e-05	0	0	0	0	0	0	1.12305e-05	0	0	0	0	1.11215e-05	0	0	0	0	0	0.000122098	0	2.69096e-05	0	0
8%	4.32227e-05	0	0	0	0	0	0	7.86137e-05	0	9.53944e-06	0	0	0	0	0	0	0	0	0.000274721	0	2.69096e-05	0	2.10804e-05
9%	0	0	0	0	0	0	0	5.61526e-05	0	9.53944e-06	0	0	0	0	0	0	0	0	0.000381557	5.05145e-06	2.69096e-05	0	0
10%	8.64454e-05	0	0	0	0	0	2.81702e-05	7.86137e-05	0	0	0	0	0	0	0	0	0	0	0.00033577	0	8.07287e-05	0	0
11%	0.000108057	0	0	0	0	0	1.40851e-05	7.86137e-05	0	9.53944e-06	0	0	0	0	0	0	0	0	0.000518918	5.05145e-06	0.000161457	0	1.05402e-05
12%	2.16113e-05	0	1.59625e-05	0	0	0	4.22553e-05	0.000101075	0	0	0	0	0	0	0	0	0	0	0.000427344	1.01029e-05	0.000107638	0	2.10804e-05
13%	2.16113e-05	0	1.59625e-05	0	0	0	0.000126766	0.000134766	0	2.86183e-05	0	0	0	0	0	0	0	0	0.000518918	5.05145e-06	0.000161457	0	1.05402e-05
14%	2.16113e-05	8.41114e-05	0	0	0	0	1.40851e-05	0.00020215	0	3.81577e-05	1.05755e-05	0	0	0	0	0	0	0	0.000396819	1.51543e-05	8.07287e-05	0	3.16206e-05
15%	4.32227e-05	0	0	0	0	0	8.45106e-05	0.000449221	2.98392e-05	1.90789e-05	0	0	0	0	0	0	0	0	0.000564704	3.03087e-05	0.000134548	0	0.000147563
16%	0	0	0	0	0	0	0.000112681	0.000572757	0	5.72366e-05	1.05755e-05	3.25882e-05	0	0	0	0	0	0	0.000366295	1.51543e-05	0.000134548	0	5.27009e-05
17%	4.32227e-05	8.41114e-05	6.38498e-05	0	0	0	5.63404e-05	0.000920903	0	0.000152631	2.1151e-05	3.25882e-05	1.11215e-05	0	0	0	0	0.000285551	0.000518918	1.51543e-05	0.000107638	0	0.000210804
18%	0.000108057	0	7.98123e-05	0	0	0	0.000253532	0.0015835	0	0.000143092	1.05755e-05	0	3.33645e-05	0	0	0	0	0.000285551	0.000686803	7.07203e-05	0.000188367	0	0.000368906
19%	0.000108057	0	6.38498e-05	0	0	0	0.000211277	0.00210011	0	0.000124013	3.17266e-05	1.62941e-05	2.2243e-05	0	0	0	0.000232721	0.000285551	0.000824163	7.57717e-05	0.000107638	0	0.000442688
20%	0.000172891	0.000504668	0.0001277	0	0	0	0.000295787	0.00261671	0	0.00034342	6.34531e-05	1.62941e-05	2.2243e-05	0	0	0	0	0	0.000976786	9.09261e-05	0.000296005	7.4366e-05	0.000916996
21%	0.000259336	0.00109345	0.000430986	0	0.0010118	0	0.000478893	0.00399807	2.98392e-05	0.000448353	9.51797e-05	8.14704e-05	2.2243e-05	0	0	0	0	0.000142776	0.000717327	0.000161646	0.000457463	0	0.0013386
22%	0.000389004	0.00134578	0.000590611	0.00224115	0.000674536	0	0.000549319	0.00472805	0	0.00050559	0.000116331	0.000114059	5.56075e-05	0	0	0	0	0	0.000824163	0.000156595	0.000215277	0	0.00186561
23%	0.000561895	0.00117756	0.00106948	0	0.000337268	0	0.000563404	0.00645755	0	0.000763155	0.000105755	0.000114059	0.000133458	9.0629e-05	0	0	0	0.000428327	0.000824163	0.000227315	0.000349824	0	0.00299341
24%	0.00064834	0.00193456	0.00134085	0.000896459	0.00168634	0	0.000802851	0.00736723	2.98392e-05	0.000963483	0.000243237	0.000211823	0.000166822	0.000271887	0	0	0	0.000856653	0.00119046	0.000323293	0.000592011	0	0.00408959
25%	0.00140474	0.00302801	0.00242629	0	0.00202361	0	0.00125357	0.00979302	5.96783e-05	0.00136414	0.000317266	0.000211823	0.000166822	9.0629e-05	0.000298775	0	0.000232721	0.000713878	0.00192305	0.000449579	0.000941835	0	0.00592358
26%	0.00151279	0.00344857	0.0030169	0.000448229	0.00472175	0	0.00161979	0.0107701	2.98392e-05	0.00156447	0.000549927	0.000276999	0.000289159	0.000271887	0.000298775	0	0	0.000571102	0.00213672	0.000575865	0.00134548	7.4366e-05	0.0066614
27%	0.00188019	0.0044579	0.00376714	0.000896459	0.00573356	0.00057241	0.00167613	0.0118482	2.98392e-05	0.00193651	0.000740286	0.000472528	0.000467103	0.000543774	0.000896325	0	0	0.000999429	0.002793	0.000782975	0.00173567	7.4366e-05	0.00791568
28%	0.00255014	0.0066448	0.00478874	0.00358584	0.00539629	0	0.00276068	0.0148018	8.95175e-05	0.00273782	0.000877768	0.000537704	0.000734018	0.000996919	0	0	0	0.000856653	0.00293036	0.00116183	0.00204513	0	0.00992885
29%	0.00360909	0.00799058	0.00612958	0.00134469	0.00505902	0.00114482	0.00257757	0.0154532	5.96783e-05	0.00322433	0.00126906	0.000651763	0.000800747	0.00181258	0.000298775	0	0	0.0011422	0.00412082	0.00135884	0.00230077	7.4366e-05	0.0106772
30%	0.00510028	0.00942047	0.00761409	0.00493052	0.00978078	0.00114482	0.00364804	0.0186314	0.000179035	0.00384439	0.00170266	0.00128723	0.00131234	0.00190321	0.0011951	0	0.000232721	0.00199886	0.00473131	0.0020812	0.00404989	7.4366e-05	0.0121528
31%	0.00758558	0.0108504	0.00815682	0.00582698	0.00640809	0.00400687	0.00383115	0.0187213	0.000149196	0.00461709	0.0021151	0.00154794	0.00167935	0.00145006	0.000896325	0	0	0.00199886	0.00663909	0.00244995	0.00457463	0.000223098	0.0130277
32%	0.00732624	0.016654	0.00949766	0.00896459	0.0141653	0.00343446	0.0049157	0.0216974	0.000149196	0.00576182	0.0024641	0.00206935	0.00217981	0.00208447	0.0011951	0	0	0.00214163	0.00734116	0.0034855	0.0061892	0.000148732	0.0140395
33%	0.00991961	0.0228783	0.00983287	0.0138951	0.0202361	0.00228964	0.00619744	0.0235616	0.000417748	0.00660129	0.00327841	0.00283517	0.00266916	0.00380642	0.00209143	0	0	0.00214163	0.00982891	0.00436445	0.00733286	0.000223098	0.0149987
34%	0.0107192	0.0281773	0.0112695	0.0197221	0.0192243	0.00686892	0.00745102	0.025089	0.000507266	0.00715458	0.00409273	0.00394317	0.00357	0.00353453	0.00298775	0	0.000232721	0.00328384	0.0112178	0.00574855	0.00960672	0.000223098	0.0168011
35%	0.0122752	0.0399529	0.0138235	0.00806813	0.0317032	0.0137378	0.00716932	0.0280876	0.00071614	0.0083947	0.00467438	0.00511634	0.0038814	0.00552837	0.0011951	0	0.000232721	0.00371216	0.0128661	0.00690533	0.0126071	0.000594928	0.0187826
36%	0.0142203	0.052906	0.0137916	0.0183774	0.037774	0.0148827	0.00821161	0.030008	0.000507266	0.00890983	0.00537236	0.00651763	0.0049157	0.00870038	0.00388408	0	0.000232721	0.00399772	0.0153691	0.00839551	0.0123919	0.00074366	0.021502
37%	0.0175052	0.0614854	0.0148132	0.027342	0.0421585	0.0165999	0.00911306	0.0301764	0.000626623	0.0100927	0.00700099	0.00848921	0.0065728	0.00933478	0.0035853	0	0	0.00399772	0.0166054	0.0103757	0.0142217	0.000892392	0.024
38%	0.0213736	0.0624947	0.0170319	0.0385477	0.0519393	0.0240412	0.0105638	0.0316139	0.000537105	0.0106269	0.00852387	0.0102979	0.00710663	0.0107848	0.00328653	0	0.000465441	0.00685323	0.0176127	0.0110526	0.0129166	0.00104112	0.02478
39%	0.0207469	0.0663639	0.016569	0.0363066	0.0539629	0.022324	0.0111131	0.0305807	0.000835497	0.0108273	0.00998329	0.0132634	0.00810757	0.0132318	0.0035853	0	0.0011636	0.00628212	0.0192915	0.012078	0.0121228	0.00163605	0.0230935
40%	0.0243776	0.0568593	0.0190432	0.0448229	0.0623946	0.0286205	0.0126625	0.0325348	0.00104437	0.0125348	0.0128598	0.0180864	0.0110659	0.0185789	0.00507918	0	0.00186176	0.00870931	0.020253	0.0141441	0.0111271	0.00104112	0.0257181
41%	0.0245721	0.0442426	0.0194902	0.0475123	0.0610455	0.0280481	0.0151274	0.0311984	0.000835497	0.0129927	0.0131771	0.0251255	0.0120223	0.019304	0.00687183	0	0.00139632	0.0117076	0.0222219	0.0140228	0.00870525	0.000892392	0.0239473
42%	0.0267765	0.0338969	0.0192188	0.0748543	0.0610455	0.0331998	0.0146344	0.0321979	0.00158148	0.0136414	0.0166564	0.029476	0.0147471	0.0477615	0.00926203	0	0.00302537	0.0154198	0.0228324	0.0149472	0.00730595	0.00148732	0.0255599
43%	0.0290024	0.0223736	0.0215014	0.0667862	0.0445194	0.032055	0.0141837	0.0323439	0.00149196	0.0133266	0.0175025	0.0367594	0.0153365	0.0839224	0.00926203	0.0344828	0.00302537	0.0145631	0.0268769	0.0147553	0.00624302	0.00185915	0.0251805
44%	0.0342756	0.0182522	0.0245503	0.0712685	0.0485666	0.0360618	0.0148457	0.0322653	0.00119357	0.0140611	0.0181793	0.0432771	0.0161818	0.0587276	0.0113535	0.0344828	0.00465441	0.0241291	0.0305398	0.014432	0.00567792	0.00163605	0.0268248
45%	0.0331734	0.0137943	0.0247258	0.103093	0.0391231	0.0291929	0.0134794	0.0332199	0.00185003	0.0137368	0.0184543	0.0481979	0.0182726	0.0342577	0.0137437	0	0.00698162	0.0311251	0.031425	0.0146391	0.00552992	0.00237971	0.0291858
46%	0.032806	0.0125326	0.0258113	0.0896459	0.0259696	0.0263309	0.0144936	0.0334108	0.00208874	0.0138799	0.0183803	0.0512775	0.0174607	0.0397861	0.0143412	0.0344828	0.00954154	0.0288407	0.0306467	0.0144017	0.00635066	0.00237971	0.0287431
47%	0.0320064	0.0124485	0.0260507	0.0627521	0.0205734	0.0131654	0.0148598	0.0324675	0.00214842	0.0127733	0.0171112	0.049811	0.0162485	0.0477615	0.0158351	0.0172414	0.0114033	0.0386922	0.0246791	0.0142703	0.00631029	0.00215661	0.0306192
48%	0.0325035	0.012112	0.0278704	0.0614074	0.0205734	0.012593	0.0162401	0.0338376	0.0020589	0.0140897	0.0171006	0.0474646	0.015192	0.0480334	0.0295787	0.0172414	0.0228066	0.0365505	0.0198715	0.0157252	0.00705031	0.00252845	0.0310408
49%	0.0302991	0.0112709	0.0253005	0.0407889	0.0124789	0.0206068	0.0148739	0.0305133	0.00268553	0.0122296	0.0150172	0.0372483	0.0143022	0.0480334	0.0328653	0.0172414	0.0409588	0.0358367	0.0137361	0.0148159	0.00554337	0.00386703	0.0298287
50%	0.0343836	0.0145513	0.0311587	0.0345137	0.0107926	0.0269033	0.019367	0.0337028	0.0035807	0.0157115	0.0170054	0.0335658	0.0160928	0.0583651	0.0421273	0.0172414	0.0472423	0.0429754	0.0125151	0.020034	0.00659284	0.00594928	0.03317
51%	0.0286783	0.0210278	0.0305521	0.0233079	0.0104553	0.0246136	0.0176205	0.0316476	0.0037299	0.0144713	0.0157152	0.0236753	0.0148249	0.0568244	0.0507918	0.0172414	0.0472423	0.0366933	0.00992048	0.0199936	0.0067543	0.00624675	0.0314203
52%	0.0349239	0.0198503	0.0303925	0.0170327	0.010118	0.022324	0.0190008	0.0309738	0.00432668	0.0166463	0.0162017	0.0190478	0.0161818	0.0647091	0.062444	0	0.0484059	0.0394061	0.0105005	0.0221607	0.00784414	0.00884956	0.0325165
53%	0.031639	0.0291866	0.0313343	0.0165845	0.00910624	0.0154551	0.0217756	0.0292331	0.00677349	0.0176766	0.0173439	0.0155608	0.0171827	0.0628059	0.0729011	0.0172414	0.0751687	0.0448315	0.00879107	0.0243934	0.0080056	0.01056	0.0330224
54%	0.0317471	0.0311212	0.032292	0.0197221	0.0104553	0.0177447	0.0221136	0.0266164	0.00775818	0.0188213	0.0181687	0.0143714	0.0185729	0.0616277	0.095608	0.0689655	0.080754	0.0351228	0.00995101	0.0267525	0.00870525	0.0134603	0.0308617
55%	0.0353994	0.030953	0.0349099	0.0112057	0.0134907	0.0171723	0.0260715	0.0262907	0.00999612	0.0220933	0.0202415	0.0136381	0.0202967	0.0541961	0.101285	0.0517241	0.0935536	0.040691	0.0117062	0.027985	0.012513	0.0168067	0.0324532
56%	0.0352481	0.0319623	0.0375756	0.0107575	0.0148398	0.0200343	0.0265927	0.0246398	0.0132188	0.0246976	0.0227374	0.0138988	0.0234663	0.0421425	0.105169	0.0172414	0.108913	0.0392633	0.0153844	0.0308492	0.015473	0.0229791	0.0303979
57%	0.0363935	0.0296072	0.0392517	0.00358584	0.0121417	0.0183171	0.0274659	0.0222477	0.0156059	0.0271302	0.0250323	0.0161963	0.0258797	0.0340765	0.092919	0.0172414	0.0996044	0.043261	0.0190321	0.0317484	0.0198996	0.0278873	0.0299236
58%	0.0492522	0.0297754	0.0405766	0.00313761	0.00910624	0.0309101	0.0313957	0.0189684	0.0196939	0.031337	0.0297807	0.0185264	0.0300836	0.0228385	0.069017	0.0344828	0.0877356	0.0371216	0.0241449	0.0334002	0.0265597	0.0366625	0.0273729
59%	0.0378847	0.0268315	0.039108	0.00179292	0.0148398	0.0297653	0.0328887	0.0150489	0.0237818	0.0326726	0.0316737	0.0197647	0.0328084	0.0128693	0.0558709	0.0344828	0.0779614	0.0391205	0.0321118	0.0345216	0.0357897	0.0445453	0.0239473
60%	0.0362422	0.0255699	0.0414705	0.00313761	0.0114671	0.0343446	0.0409736	0.0140157	0.0325844	0.0399225	0.0388756	0.0229095	0.0387139	0.00842849	0.0382432	0	0.0588783	0.0428327	0.0411471	0.0387699	0.0480874	0.05689	0.0248748
61%	0.0313148	0.0180839	0.0388047	0.000896459	0.0161889	0.0372066	0.0425793	0.012376	0.0353296	0.0421834	0.0400178	0.0249788	0.0402153	0.00398767	0.0203167	0.0689655	0.0314173	0.0364078	0.0494193	0.0409319	0.0566581	0.0662601	0.0222398
62%	0.0287431	0.0163176	0.0349099	0	0.013828	0.0297653	0.0517064	0.00990533	0.044162	0.0447686	0.0455276	0.0267549	0.046499	0.0021751	0.0113535	0.137931	0.0204794	0.0372644	0.055921	0.0456449	0.0677179	0.0816539	0.0214809
63%	0.0244424	0.0118597	0.0310949	0	0.0229342	0.034917	0.0546361	0.00715385	0.0534419	0.0485367	0.0485945	0.0293619	0.04879	0.00181258	0.00448163	0.0344828	0.00698162	0.0418332	0.0579661	0.0479484	0.0728173	0.0919908	0.0196891
64%	0.0218491	0.00731769	0.027216	0	0.022597	0.034917	0.0572982	0.00586234	0.062155	0.0494906	0.0514393	0.0306655	0.0501468	0.00090629	0.00179265	0.0517241	0.00488713	0.0359794	0.0525938	0.0513934	0.0749835	0.0938499	0.0206904
65%	0.0191044	0.00622424	0.0247258	0	0.023946	0.0480824	0.0556784	0.00439114	0.0714946	0.0501107	0.0538188	0.0320993	0.052727	0.000815661	0.00059755	0.0172414	0.0011636	0.0304112	0.0500908	0.0509439	0.0737591	0.0860415	0.0178867
66%	0.0134206	0.00386912	0.0186441	0	0.0182125	0.0469376	0.049819	0.00252687	0.079402	0.0501774	0.0530045	0.0327837	0.0524156	0.000453145	0.000896325	0.0344828	0.000930882	0.0272701	0.0430244	0.0481353	0.0684176	0.0781587	0.014556
67%	0.0103734	0.00243923	0.0156911	0	0.0198988	0.0440756	0.0421567	0.00211134	0.0851013	0.0485939	0.0476639	0.0312032	0.0501023	0	0	0.0862069	0	0.0205597	0.0347217	0.0435283	0.0577614	0.0687142	0.0128485
68%	0.00736947	0.00142989	0.0122272	0	0.0111298	0.0354894	0.0349029	0.00160597	0.0855787	0.0440817	0.0443537	0.030421	0.0467436	0.000181258	0.000298775	0.103448	0	0.0158481	0.0269074	0.0378556	0.0466881	0.0489328	0.00926482
69%	0.00443033	0.000757002	0.00900283	0	0.00674536	0.0211792	0.0260715	0.00122413	0.079223	0.0364883	0.0388016	0.0266245	0.0397593	0	0	0.0172414	0	0.00856653	0.0185742	0.0311119	0.0346595	0.0369599	0.00661924
70%	0.00291753	0.000336445	0.00668827	0	0.00370995	0.0188895	0.0207051	0.000797368	0.0703906	0.0306502	0.0311238	0.023659	0.0364785	9.0629e-05	0	0	0	0.0058538	0.0107294	0.0242065	0.0248779	0.0291515	0.00441634
71%	0.00166407	0.000168223	0.00464507	0	0.00269815	0.012593	0.0149443	0.00064014	0.0566646	0.023095	0.0238055	0.0178909	0.0274256	0	0	0	0	0.0052827	0.00676119	0.0175841	0.018164	0.016658	0.00286693
72%	0.000950899	0	0.00319249	0	0.000337268	0.00286205	0.0108174	0.000583988	0.0428789	0.0170947	0.0180947	0.0141596	0.0205748	0	0	0.0172414	0	0.00185608	0.00402924	0.0128559	0.0124188	0.0113036	0.00176021
73%	0.00047545	0	0.00210704	0	0.000337268	0.00286205	0.00783132	0.000437991	0.0285561	0.0116477	0.0129973	0.00878251	0.0149584	0	0	0	0	0.000999429	0.00219777	0.007855	0.00797869	0.00654421	0.00106456
74%	0.000302559	0	0.001277	0	0.000337268	0.00114482	0.00509881	0.000179688	0.0184406	0.00696379	0.00828063	0.0055074	0.00901953	0	0	0	0	0.0011422	0.00122098	0.00464228	0.00454772	0.00297464	0.000632411
75%	0.000302559	0	0.000766198	0	0	0.00057241	0.00342268	0.000101075	0.0116671	0.0047411	0.00547812	0.00399205	0.00670626	0	0	0	0	0.000428327	0.000518918	0.00284397	0.00223349	0.00178478	0.000347826
76%	0.000129668	0	0.000319249	0	0	0	0.00242264	0.000101075	0.00629606	0.00267104	0.00308805	0.00233005	0.00361448	9.0629e-05	0	0	0	0.000142776	0.000122098	0.00161646	0.00123784	0.00104112	0.000126482
77%	8.64454e-05	0	7.98123e-05	0	0	0	0.00139443	5.61526e-05	0.00319279	0.0013546	0.00145942	0.00130353	0.00202411	0	0	0	0	0.000285551	0.000152623	0.000833489	0.000538191	0.000520562	1.05402e-05
78%	0	0	4.78874e-05	0	0	0	0.000816936	0	0.00179035	0.000782234	0.000772013	0.000765822	0.00106766	0	0	0	0	0	9.15737e-05	0.000399064	0.000322915	0.000223098	2.10804e-05
79%	0	0	1.59625e-05	0	0	0	0.000352128	3.36916e-05	0.000686301	0.000429275	0.000433596	0.000228117	0.000455981	0	0	0	0	0	3.05246e-05	0.000197007	0.000134548	7.4366e-05	3.16206e-05
80%	0	0	1.59625e-05	0	0	0	0.000295787	0	0.000328231	0.000219407	0.000253812	0.000276999	0.000233551	0	0	0	0	0	0	3.53601e-05	8.07287e-05	0	1.05402e-05
81%	4.32227e-05	0	1.59625e-05	0	0	0	0.000295787	0	8.95175e-05	0.000104934	4.23021e-05	0.000162941	8.89719e-05	0	0	0	0	0	0	0.000121235	0	0	1.05402e-05
82%	0	0	0	0	0	0	0.000154936	1.12305e-05	5.96783e-05	5.72366e-05	3.17266e-05	0	3.33645e-05	0	0	0	0	0	0	3.53601e-05	0	0	0
83%	0	0	0	0	0	0	7.04255e-05	0	2.98392e-05	2.86183e-05	2.1151e-05	0	2.2243e-05	0	0	0	0	0	0	1.51543e-05	0	0	0
84%	0	0	0	0	0	0	2.81702e-05	0	0	0	1.05755e-05	0	3.33645e-05	0	0	0	0	0	0	5.05145e-06	2.69096e-05	0	0
85%	0	0	0	0	0	0	4.22553e-05	1.12305e-05	2.98392e-05	0	0	0	0	0	0	0	0	0	0	0	0	0	0
86%	0	0	0	0	0	0	1.40851e-05	0	0	0	0	1.62941e-05	0	0	0	0	0	0	0	0	0	0	0
87%	0	0	0	0	0	0	0	0	0	9.53944e-06	0	1.62941e-05	0	0	0	0	0	0	0	5.05145e-06	0	0	0
88%	0	0	0	0	0	0	0	0	0	0	0	0	0	0	0	0	0	0	0	5.05145e-06	0	0	0
