# Supplementary material for: Exploration of Noncoding Sequences in Metagenomes
Source: PLoS One. 2013 Mar 25;8(3):e59488. doi: 10.1371/journal.pone.0059488 (PMC3607601; doi:10.1371/journal.pone.0059488)
Supplement: Table S3 — This file contains the structural profile for 64 triplets in 23 metagenomes. (XLS) [file pone.0059488.s004.xls]

## Sheet: TnUsage_NCS
TriNusage	ADC	AMD	ANASDB	AOM	AVCYCH	AVCYNL	EMR	MEGM	MLWSF	MLWSFD	MLWSME	MLWSML	MLWSMO	OAEMD1	OAEMD4	OAEMG1	OAEMG3	OHSY	SAU	SMF	SUS	UCG	WTDBR
AAA	2.50009	2.96503	2.42255	2.93779	2.80559	1.42986	2.22578	2.89893	0.534558	1.50884	1.4411	1.99142	1.29106	3.09856	2.25078	1.34125	1.83101	1.10519	1.92237	1.93733	1.37512	0.802197	2.78507
AAC	1.53224	1.48841	1.46711	1.62914	1.79038	1.50747	1.47408	1.7112	0.999864	1.36309	1.38886	1.63497	1.33514	1.70832	1.51863	1.42938	1.53785	1.31939	1.49994	1.43711	1.30323	1.23221	1.5197
AAG	1.80517	2.12541	1.85567	2.14739	1.98391	1.55868	1.58147	1.9959	1.20845	1.51789	1.45946	1.46323	1.44821	1.7097	1.57576	1.4144	1.43291	1.5497	1.62028	1.59832	1.44998	1.28263	1.90858
AAT	1.52834	1.93993	1.4257	1.93397	1.97502	1.17994	1.3844	2.08173	0.350562	0.996427	0.937646	1.47186	0.85594	1.75965	1.1644	0.737601	1.2689	1.20578	1.23582	1.00116	0.764865	0.496481	1.7913
ACA	1.2113	1.39883	1.16622	1.39983	1.45602	1.3203	1.26527	1.635	0.813338	1.04243	1.0218	1.23302	1.00486	1.13448	1.11416	0.957031	0.982996	1.01638	1.09121	1.06946	0.970247	0.918861	1.17884
ACC	1.58219	1.47491	1.65184	1.32866	1.5474	1.86878	1.56179	1.36476	1.7844	1.63031	1.65795	1.69353	1.65781	1.65817	1.98648	1.98632	1.64619	1.68964	1.61483	1.61819	1.7423	1.81214	1.56611
ACG	1.47995	1.06618	1.45232	1.42019	1.43248	1.71996	1.56127	1.42327	2.05744	1.78232	1.85458	1.86565	1.86634	1.36232	1.454	1.5034	1.68403	1.3945	1.76445	1.68534	1.90218	2.15224	1.28688
ACT	1.35647	1.3774	1.25802	1.42663	1.51086	1.30961	1.26639	1.5602	0.919949	1.17914	1.15314	1.39685	1.15178	1.37902	1.22229	1.10596	1.16559	1.28266	1.29005	1.12808	1.05084	0.993265	1.36827
AGA	1.43305	1.84338	1.40891	2.04086	1.52756	1.29333	1.36595	1.81949	0.873847	1.13415	1.04601	1.12753	1.08208	1.20099	1.1775	1.1791	0.858855	1.4739	1.15672	1.13546	1.01155	0.788877	1.6917
AGC	1.61067	1.13173	1.5518	1.39116	1.42598	1.7407	1.80538	1.37575	2.46208	2.0789	2.13463	1.81574	2.18818	1.57211	1.52352	1.7713	2.32569	1.73573	2.01902	2.02601	2.23898	2.40858	1.4227
AGG	1.58479	1.98821	1.74494	1.55789	1.44649	1.61417	1.43021	1.30519	1.54248	1.48188	1.45332	1.16681	1.4783	1.44578	1.64456	1.94579	1.22219	2.19578	1.34119	1.52183	1.42991	1.31386	1.7046
AGT	1.35256	1.36238	1.27311	1.44431	1.53609	1.39688	1.25931	1.55101	0.920072	1.17746	1.15748	1.38746	1.15281	1.38007	1.21429	1.04075	1.16548	1.2807	1.30094	1.09821	1.05167	0.994547	1.36329
ATA	1.50927	2.24219	1.45706	2.22578	1.87781	1.16782	1.30872	2.19482	0.331309	0.845419	0.724306	1.1148	0.686489	1.51594	1.17097	0.625683	1.15476	1.47124	0.979951	0.80105	0.639472	0.460305	1.81335
ATC	1.2582	1.34048	1.19156	1.49558	1.33576	1.17154	1.28031	1.42996	1.00031	1.14851	1.11452	1.28233	1.12454	1.38342	1.24699	1.19497	1.37163	1.30218	1.21613	1.14851	1.06606	1.08722	1.32167
ATG	1.32986	1.39593	1.30935	1.51618	1.58234	1.44929	1.24447	1.60578	0.922951	1.09694	1.07154	1.35753	1.0677	1.28867	1.28266	1.03546	1.20422	1.25591	1.16403	1.03461	1.05028	1.07099	1.29989
ATT	1.53364	1.94105	1.43107	1.95935	1.97517	1.19405	1.38652	2.08789	0.349926	0.995106	0.927511	1.4723	0.854044	1.76242	1.14917	0.755226	1.26751	1.21284	1.2374	0.992117	0.759606	0.496954	1.79365
CAA	1.53236	1.48841	1.46721	1.62919	1.79079	1.50736	1.47422	1.71141	0.999927	1.36312	1.38879	1.63524	1.33499	1.70834	1.51858	1.42938	1.53785	1.31952	1.49997	1.43705	1.303	1.23219	1.51985
CAC	1.18934	0.989326	1.22291	1.2419	1.22922	1.58714	1.40468	1.29031	1.67789	1.4767	1.52017	1.62564	1.53887	1.05719	1.27488	1.39413	1.07126	1.2883	1.41432	1.43098	1.42919	1.69782	1.11268
CAG	1.57309	1.42852	1.53944	1.21491	1.38105	1.74482	1.52432	1.36321	1.96765	1.69117	1.71104	1.55913	1.74098	1.48689	1.71449	1.68229	1.67076	1.51906	1.68933	1.58188	1.87839	1.88204	1.46198
CAT	1.33549	1.41089	1.29915	1.48894	1.54679	1.37865	1.25157	1.6187	0.928767	1.10185	1.06914	1.36857	1.06741	1.28155	1.26867	1.04604	1.199	1.2566	1.15742	1.05073	1.0544	1.06508	1.30671
CCA	1.58228	1.47489	1.65192	1.32868	1.5477	1.86878	1.56201	1.36491	1.78433	1.63046	1.65827	1.69354	1.65814	1.65819	1.98648	1.98632	1.64619	1.68975	1.61492	1.61852	1.74244	1.81215	1.56623
CCC	1.55212	1.67373	1.6866	1.05518	1.11383	1.48335	1.39694	0.790479	1.8186	1.56716	1.56992	1.16873	1.59517	1.44008	1.90127	2.39875	1.27785	2.08909	1.34409	2.12054	1.5462	1.35269	1.51068
CCG	2.11482	1.55392	2.1994	1.12818	1.45391	2.22443	2.33494	1.24819	3.69401	2.79377	2.88658	2.19411	2.92291	2.1868	2.80354	2.97332	2.69878	2.24562	2.48882	2.69719	3.18171	3.3738	1.80971
CCT	1.60922	2.02577	1.7299	1.47458	1.36422	1.5037	1.45157	1.33021	1.56113	1.50664	1.46908	1.17493	1.49309	1.43899	1.64541	2.00042	1.23995	2.24067	1.34745	1.60115	1.43992	1.32267	1.72362
CGA	1.61017	1.13173	1.55201	1.39116	1.42636	1.74088	1.80325	1.37567	2.46264	2.07936	2.1349	1.81572	2.18854	1.5721	1.52357	1.77042	2.32569	1.73571	2.01901	2.02568	2.23893	2.40863	1.4227
CGC	1.74781	0.835712	1.95242	1.21655	1.35719	2.26255	2.57673	1.12752	4.45187	3.27035	3.42569	2.69186	3.44288	1.58944	1.84993	2.95217	3.21194	1.83047	2.88887	3.1665	3.60386	4.33666	1.45884
CGG	2.09815	1.54038	2.2068	1.18219	1.47448	2.20826	2.32943	1.24105	3.68803	2.79345	2.90948	2.19916	2.93839	2.18719	2.81808	3.09493	2.69662	2.2284	2.49095	2.70147	3.18855	3.37623	1.80325
CGT	1.48404	1.06656	1.44869	1.39317	1.41894	1.72687	1.56673	1.42274	2.06122	1.79512	1.85911	1.86504	1.87022	1.37049	1.43489	1.44965	1.68705	1.40772	1.76184	1.69289	1.89662	2.18009	1.2885
CTA	1.25775	1.34035	1.19114	1.49561	1.33576	1.17085	1.27985	1.42957	0.999167	1.14773	1.11386	1.28171	1.12391	1.38342	1.24696	1.19497	1.37163	1.3022	1.21604	1.14839	1.06602	1.08656	1.32124
CTC	1.37236	1.48566	1.36337	1.46453	1.15827	1.37705	1.5045	1.2853	1.655	1.53713	1.51628	1.22125	1.59852	1.01072	1.01411	1.80479	1.10276	2.34893	1.2884	1.61654	1.34889	1.25007	1.5099
CTG	1.5741	1.41969	1.53002	1.1829	1.36343	1.71053	1.53033	1.36676	1.98221	1.7029	1.71431	1.56167	1.74806	1.49281	1.67976	1.7149	1.68399	1.51759	1.68709	1.61578	1.88243	1.90016	1.46515
CTT	1.80094	2.15976	1.83668	2.10255	1.86535	1.4414	1.59426	2.02056	1.21181	1.54296	1.47318	1.47597	1.45835	1.71366	1.60973	1.37827	1.44262	1.56454	1.61236	1.61487	1.44421	1.30269	1.92297
GAA	1.80528	2.12539	1.85561	2.14734	1.98432	1.55856	1.58177	1.99605	1.20871	1.51828	1.45978	1.46332	1.44848	1.70971	1.57579	1.4144	1.43292	1.54979	1.61966	1.59834	1.44957	1.28271	1.90888
GAC	1.57292	1.42848	1.5392	1.21489	1.38075	1.74459	1.52427	1.36302	1.9676	1.69132	1.71092	1.55878	1.74088	1.4869	1.71439	1.68229	1.67075	1.51923	1.68916	1.58198	1.87829	1.88185	1.46169
GAG	1.35083	1.44544	1.38187	1.53973	1.22852	1.50096	1.4856	1.28125	1.62858	1.52146	1.50972	1.2051	1.5928	1.01439	1.01023	1.70697	1.10129	2.31719	1.29322	1.49642	1.34583	1.2491	1.49695
GAT	1.25354	1.32623	1.20362	1.53228	1.34409	1.2416	1.26933	1.41361	0.991944	1.14223	1.11285	1.26867	1.1205	1.38805	1.25945	1.12975	1.36709	1.29869	1.21517	1.10565	1.05935	1.09187	1.31627
GCA	1.48018	1.06617	1.45256	1.42017	1.43254	1.72042	1.56161	1.42371	2.05795	1.7827	1.8544	1.86635	1.86609	1.36233	1.45402	1.5034	1.68403	1.39464	1.76455	1.68563	1.90212	2.1525	1.2872
GCC	2.11485	1.55392	2.19942	1.12818	1.45379	2.22397	2.33505	1.2484	3.69452	2.79421	2.88668	2.19442	2.92298	2.1868	2.80356	2.97332	2.69881	2.24588	2.48826	2.69712	3.18111	3.374	1.80978
GCG	1.73751	0.819793	1.96412	1.26554	1.37949	2.27941	2.5667	1.12411	4.43783	3.2804	3.46563	2.68654	3.47243	1.58586	1.86551	2.894	3.20144	1.81886	2.89466	3.1693	3.60186	4.34907	1.45254
GCT	1.60937	1.13445	1.54417	1.36924	1.41156	1.71493	1.81605	1.37203	2.47453	2.08461	2.13091	1.82614	2.18564	1.58412	1.50388	1.89908	2.33686	1.73178	2.01232	2.03751	2.24015	2.42662	1.42455
GGA	1.58487	1.98818	1.74487	1.55794	1.44664	1.61366	1.43037	1.3054	1.54242	1.48236	1.45357	1.16677	1.4785	1.44578	1.64461	1.9449	1.2222	2.19582	1.34147	1.52287	1.43108	1.31383	1.70484
GGC	2.09818	1.54032	2.20662	1.18216	1.47431	2.20911	2.32925	1.24127	3.68815	2.79384	2.90948	2.19948	2.93842	2.18717	2.8181	3.09493	2.69663	2.22872	2.49088	2.702	3.18854	3.37632	1.80335
GGG	1.52324	1.62179	1.71681	1.13246	1.16647	1.49273	1.46045	0.787188	1.80343	1.55437	1.59659	1.16174	1.61614	1.44353	1.90123	2.26832	1.26324	2.04216	1.34475	1.94749	1.5347	1.36741	1.49932
GGT	1.57859	1.4449	1.67045	1.38593	1.58595	1.8949	1.56174	1.35346	1.7824	1.62668	1.66954	1.69112	1.67023	1.67319	1.97762	1.97751	1.65402	1.6671	1.61787	1.59513	1.74051	1.82826	1.56357
GTA	1.32983	1.39583	1.30903	1.51615	1.58255	1.44952	1.24424	1.60558	0.92244	1.09663	1.07091	1.35722	1.06715	1.28866	1.28269	1.03458	1.20421	1.25601	1.16403	1.03451	1.05033	1.07068	1.29976
GTC	1.57387	1.41963	1.52977	1.18287	1.36296	1.71041	1.5303	1.3666	1.9824	1.70299	1.71405	1.56159	1.74773	1.4928	1.67976	1.7149	1.68399	1.51785	1.68704	1.61595	1.88242	1.90004	1.46495
GTG	1.18499	0.963743	1.23218	1.3047	1.24939	1.63926	1.39559	1.28075	1.67575	1.47723	1.53705	1.61977	1.55217	1.05865	1.24124	1.33597	1.06979	1.26999	1.41984	1.40788	1.42646	1.72489	1.10897
GTT	1.53218	1.47033	1.48329	1.62687	1.77572	1.56108	1.47165	1.70332	0.997405	1.37209	1.38402	1.63546	1.32974	1.72708	1.53871	1.32539	1.54114	1.32274	1.5026	1.35794	1.29619	1.24933	1.51734
TAA	1.52832	1.93988	1.4256	1.93397	1.97482	1.17937	1.3843	2.08158	0.350448	0.996169	0.937269	1.47179	0.855541	1.75963	1.16441	0.737601	1.2689	1.20622	1.23577	1.00103	0.764757	0.496353	1.79117
TAC	1.33483	1.41088	1.29898	1.48896	1.54673	1.37808	1.25124	1.61828	0.928198	1.10141	1.06855	1.36814	1.06682	1.28155	1.26869	1.04692	1.199	1.25677	1.15742	1.05064	1.05439	1.06472	1.30632
TAG	1.25312	1.32614	1.20347	1.53233	1.34394	1.24138	1.26872	1.4131	0.99073	1.14136	1.1121	1.26794	1.11983	1.38803	1.2594	1.12975	1.36709	1.29889	1.21519	1.10528	1.05934	1.09132	1.3158
TAT	1.51379	2.24269	1.46054	2.24179	1.90542	1.18331	1.31472	2.20448	0.332537	0.844814	0.718536	1.11655	0.68949	1.52148	1.15724	0.70147	1.16319	1.48083	0.988831	0.817112	0.636773	0.461645	1.81456
TCA	1.3567	1.37746	1.25835	1.4266	1.51118	1.30996	1.26674	1.5606	0.920461	1.17951	1.15344	1.39727	1.15197	1.37904	1.22231	1.10596	1.16559	1.28305	1.29015	1.12808	1.05083	0.993451	1.36868
TCC	1.60926	2.02579	1.73008	1.47461	1.36419	1.50341	1.45164	1.33026	1.56132	1.507	1.46925	1.17503	1.49331	1.439	1.64549	2.00042	1.23996	2.24098	1.34747	1.6009	1.43993	1.32274	1.72384
TCG	1.60876	1.13445	1.54429	1.36928	1.41162	1.71504	1.81601	1.37192	2.47551	2.08505	2.13124	1.82624	2.18596	1.58413	1.50388	1.89908	2.33686	1.74088	2.01244	2.03727	2.24027	2.42702	1.42463
TCT	1.42904	1.86821	1.38889	1.97517	1.43629	1.17342	1.37435	1.83902	0.893112	1.15939	1.06117	1.14278	1.09602	1.19853	1.1791	1.08922	0.858549	1.47839	1.15387	1.22778	1.01022	0.79655	1.70213
TGA	1.35274	1.36244	1.2735	1.44434	1.53603	1.39717	1.25973	1.55145	0.920338	1.17802	1.15802	1.38782	1.15325	1.38009	1.21439	1.03987	1.16548	1.28115	1.30105	1.09833	1.05173	0.994712	1.36369
TGC	1.48437	1.06661	1.44895	1.39314	1.41915	1.72716	1.56707	1.42317	2.06134	1.7955	1.85938	1.86533	1.87047	1.37049	1.43491	1.44965	1.68705	1.40441	1.7619	1.69282	1.89655	2.18023	1.28886
TGG	1.57871	1.44491	1.67073	1.38595	1.58583	1.89484	1.56161	1.35384	1.7823	1.62713	1.66997	1.69114	1.67061	1.67319	1.97759	1.97751	1.65404	1.66693	1.61773	1.59466	1.74024	1.82839	1.5639
TGT	1.20625	1.37608	1.16264	1.40719	1.4304	1.33956	1.254	1.6295	0.811081	1.04765	1.02087	1.22748	1.00476	1.14357	1.11579	0.940287	0.992466	1.01064	1.09262	1.02871	0.966125	0.941344	1.17582
TTA	1.53348	1.94103	1.43099	1.95932	1.97517	1.19383	1.38632	2.08769	0.349586	0.994703	0.927189	1.4719	0.853747	1.76241	1.14911	0.755226	1.26752	1.21299	1.23746	0.992041	0.759669	0.496688	1.79348
TTC	1.80094	2.15981	1.83686	2.10258	1.86567	1.44146	1.59449	2.02057	1.21209	1.5432	1.47316	1.47609	1.45836	1.71365	1.60965	1.37827	1.44264	1.56476	1.61246	1.61483	1.4444	1.30275	1.92306
TTG	1.53223	1.47041	1.48358	1.62689	1.77602	1.56154	1.47179	1.70354	0.997253	1.37229	1.3844	1.63566	1.33013	1.7271	1.53874	1.32451	1.54114	1.32265	1.50278	1.35804	1.29641	1.24942	1.51749
TTT	2.50542	3.00188	2.40413	2.88648	2.62235	1.34636	2.22668	2.91776	0.541847	1.52671	1.42569	2.00906	1.28418	3.10562	2.30201	1.23022	1.8384	1.09833	1.95216	1.7438	1.32879	0.823303	2.78699

## Sheet: TnUsage_Coding
CodonUsage	ADC	AMD	ANASDB	AOM	AVCYCH	AVCYNL	EMR	MEGM	MLWSF	MLWSFD	MLWSME	MLWSML	MLWSMO	OAEMD1	OAEMD4	OAEMG1	OAEMG3	OHSY	SAU	SMF	SUS	UCG	WTDBR
AAA	3.11733	3.45808	2.76762	3.81676	3.45345	1.53124	1.70266	3.42455	0.499968	1.77799	1.68456	2.55047	1.50979	3.82742	2.86781	1.28581	1.99386	1.10165	2.17798	1.75909	1.39421	0.794746	3.34425
AAC	1.90103	1.74146	1.89175	1.63571	2.14669	2.30029	1.79847	2.06987	1.87604	1.8895	1.90282	1.98451	1.87808	1.78393	1.91769	1.83585	1.86282	2.24155	1.72082	1.84732	1.92009	1.89601	1.74248
AAG	2.39928	2.61485	2.37667	3.29694	2.60925	2.80023	2.46502	3.19631	2.38501	2.36085	2.22081	1.95798	2.24251	1.89727	2.17707	2.27159	1.91963	3.79286	2.06789	2.16535	2.33419	2.38848	2.45705
AAT	2.01979	2.61415	1.70089	2.11516	2.43377	1.42892	1.26688	2.97002	0.57267	1.39915	1.27101	1.73269	1.18346	2.0052	1.45119	0.935781	1.64184	0.867592	1.71742	1.30866	1.12741	0.762261	2.21327
ACA	1.09984	1.73492	0.971309	1.595	1.46903	1.13564	0.647271	1.90878	0.317631	0.741604	0.637823	0.962708	0.65706	0.718503	0.598344	0.271448	0.321656	0.682669	0.802648	0.737804	0.54562	0.320788	1.15433
ACC	2.23136	1.46654	2.2196	1.07168	1.7197	2.17339	2.29919	1.63469	2.65136	2.22174	2.32289	2.14388	2.2659	2.50659	3.2036	3.6074	2.72229	1.57257	2.12533	2.07169	2.45107	2.60582	1.79767
ACG	1.24225	0.956453	1.06744	1.43335	1.26097	1.55179	1.62874	0.909352	2.17564	1.94102	2.00174	1.47542	2.04377	1.13184	1.21063	1.27152	1.12522	1.58634	1.46549	2.0078	1.6264	1.82446	1.03309
ACT	0.879918	0.830389	0.816199	0.924871	1.09592	0.77549	0.574498	1.24461	0.278821	0.6488	0.606099	0.984385	0.603581	0.555808	0.439632	0.214301	0.493206	0.645862	0.893756	0.609809	0.49827	0.332934	1.02701
AGA	0.721538	1.28705	0.711109	1.48089	0.922992	0.529751	0.51372	1.17982	0.12199	0.388034	0.300653	0.404493	0.305294	0.581197	0.359709	0.142867	0.262236	1.03858	0.43133	0.43402	0.308115	0.112783	1.14424
AGC	1.41266	0.983603	1.44475	1.04899	1.31634	1.77658	1.60585	1.28235	1.6503	1.52828	1.58348	1.76352	1.57236	1.4237	1.34633	1.32867	1.92724	1.50081	1.66446	1.53205	1.77345	1.87165	1.2933
AGG	0.729366	1.33789	0.771357	1.22148	0.863148	1.37453	0.610789	0.354302	0.34672	0.445344	0.390631	0.321009	0.409482	0.515329	0.428182	0.442889	0.302013	4.35488	0.336105	0.524802	0.41685	0.262733	1.16421
AGT	0.734339	0.749274	0.655661	0.980924	1.13553	0.853644	0.533708	1.06937	0.265961	0.581276	0.58315	0.833591	0.553067	0.649799	0.630313	0.350025	0.677443	0.535762	0.825707	0.520908	0.557961	0.393916	0.746783
ATA	1.29702	3.01607	1.39177	3.42289	1.82171	1.41361	0.493381	1.53517	0.134791	0.577135	0.424399	0.614631	0.408926	1.05098	0.756943	0.164297	0.679489	3.18082	0.572016	0.491608	0.406605	0.178009	1.95953
ATC	3.00181	2.20924	2.89865	2.02724	2.30641	2.58269	3.16697	2.50468	3.75338	3.16569	3.11969	2.51455	3.18225	3.24025	3.66477	3.62883	3.73735	1.69773	2.73033	3.20222	3.27743	3.60001	2.73744
ATG	2.51122	2.72399	2.56156	2.58427	2.38287	2.38448	2.4246	2.76782	2.16968	2.1541	2.13079	2.37265	2.11495	2.57891	2.51298	1.59297	2.43608	2.08763	2.18906	2.10978	2.18489	2.30595	2.31929
ATT	2.46458	2.52861	2.17458	2.25462	2.63843	1.58603	1.36674	2.91186	0.580281	1.51727	1.52338	2.44836	1.39257	2.50466	1.98277	0.757197	1.78302	1.08892	2.0082	1.4162	1.23635	0.780772	2.55629
CAA	0.955942	0.608027	0.992289	0.952063	1.82149	1.16223	1.09142	1.38251	0.549546	1.08139	1.23011	1.76156	1.12248	1.64504	0.983221	1.20723	1.49599	0.572569	1.56327	1.06936	0.952136	1.0115	1.11078
CAC	0.912103	0.732549	0.968068	0.716842	0.857824	1.17029	1.17407	0.82057	1.51896	1.26872	1.31632	1.14235	1.32419	0.900812	1.18014	1.62154	1.05606	0.99517	1.10021	1.23816	1.32924	1.53586	0.834708
CAG	2.29542	1.8636	2.20935	1.32959	2.0302	2.71724	2.54097	2.08015	2.74889	2.31171	2.29556	2.16444	2.32036	2.1258	2.58723	2.42874	2.71746	1.43726	2.39637	2.30141	2.73131	2.93495	1.9753
CAT	0.955681	1.16159	0.959571	1.10721	1.10188	0.816984	1.1055	1.14934	0.64636	0.842406	0.867312	1.13182	0.831273	1.22117	0.9347	0.864347	1.13545	0.423165	1.04537	0.866082	0.832362	0.955122	0.969326
CCA	0.61131	0.969726	0.667399	1.04031	0.988585	0.944286	0.707597	0.929503	0.377416	0.621099	0.579682	1.02652	0.636993	0.588928	0.392132	0.457176	0.328613	0.748874	0.719105	0.704742	0.562995	0.498029	0.808627
CCC	1.30782	1.29613	1.578	0.686647	1.00264	1.39991	1.28655	0.713959	1.65298	1.43039	1.47338	0.956295	1.46234	1.42678	1.66285	2.48589	1.24177	1.74267	1.22107	1.52593	1.3462	1.2146	1.26371
CCG	1.73411	1.23499	1.48846	1.16426	1.18004	1.52077	2.48032	0.866528	3.03579	2.36427	2.40708	1.68547	2.44365	1.93174	2.15066	2.34302	2.37788	1.4284	2.02267	2.52651	2.60105	3.04341	1.35933
CCT	0.805677	0.963592	0.870385	0.957235	1.06504	0.783145	0.668876	0.909994	0.362058	0.612634	0.597204	0.877217	0.591043	0.5946	0.486339	0.328595	0.332296	0.818381	0.79845	0.683809	0.508345	0.360443	1.01661
CGA	0.465668	0.421262	0.44128	0.689649	0.440838	0.319462	0.601315	0.445126	0.454805	0.567713	0.567065	0.369479	0.598801	0.678327	0.411404	0.600043	0.65027	0.136759	0.490326	0.733579	0.496887	0.457057	0.435516
CGC	1.49955	0.722392	1.89261	0.486792	1.27864	2.23865	3.09357	1.21741	4.02643	2.90254	3.04611	2.4754	3.05542	1.68623	1.96123	3.69312	2.95302	0.619283	2.83775	3.07347	3.56576	4.0575	1.24593
CGG	1.34074	1.36947	1.28109	0.77473	0.577988	0.729565	1.39967	0.402624	1.79588	1.56754	1.61209	0.841063	1.64414	1.52924	2.06382	2.65733	1.28646	0.462711	1.12566	1.66111	1.39199	1.418	1.14968
CGT	0.745633	0.572564	0.7019	0.590389	0.908936	0.829876	1.03096	1.06308	0.657302	0.787815	0.8561	1.19876	0.868227	0.64433	0.732116	1.11437	0.938369	0.242591	1.15511	0.856205	0.901974	0.922381	0.591849
CTA	0.403854	0.481662	0.393772	0.799586	0.833972	0.715465	0.373747	0.526818	0.164345	0.343294	0.338954	0.865576	0.369745	0.511986	0.368552	0.250018	0.574316	1.22222	0.501517	0.338914	0.274845	0.260318	0.537003
CTC	2.02257	1.95085	2.03011	1.29038	1.28844	1.92684	2.37806	1.40712	3.18447	2.81688	2.81982	1.74202	2.98942	1.2367	1.55617	3.47882	2.04763	2.79825	2.04408	2.85135	2.44827	2.06378	1.84114
CTG	3.39613	2.68558	3.68823	1.86059	2.63545	4.31213	4.23957	2.15628	5.42714	3.8052	3.85964	3.28805	3.80901	3.98526	5.10701	5.51468	4.67171	2.92027	3.98602	3.50487	5.27487	6.10808	2.97495
CTT	1.75431	2.66107	1.88565	1.65256	1.4405	0.995851	1.022	1.75105	0.62585	1.0528	0.913609	0.979449	0.947081	1.24447	1.04705	0.571469	0.60329	1.21054	1.11822	1.13338	0.842925	0.627968	1.81638
GAA	3.58591	4.04677	3.84072	4.39314	3.64618	2.15969	2.57996	3.94134	1.71603	2.5768	2.52987	2.68904	2.37544	3.83927	3.63269	2.46446	3.73915	1.31403	2.98897	2.57657	2.59421	2.24175	3.7494
GAC	2.37855	2.08492	2.5374	2.13451	2.19035	2.84615	2.88612	2.4057	4.02062	3.18996	3.23599	2.66955	3.34048	2.36273	2.74062	4.12172	2.85055	3.1205	2.66393	3.03636	3.45261	3.44003	2.24632
GAG	2.6224	2.53786	2.71929	3.79574	2.48424	3.3332	3.13845	2.90586	3.72247	3.08475	3.08182	2.8241	3.28383	2.24612	2.29146	3.96457	2.30725	5.53561	2.73454	3.09469	2.89975	2.87396	3.06313
GAT	2.86218	3.10198	2.67168	3.58488	2.94382	2.18386	2.33285	3.56936	1.45935	2.25242	2.18786	2.67198	2.14071	3.36074	2.89207	2.00014	3.07661	1.5654	2.71441	2.26252	1.9569	1.98129	2.97643
GCA	1.95273	2.02047	1.68054	2.65333	2.0368	1.6247	1.39954	2.48726	1.1149	1.39864	1.36419	2.38958	1.40512	1.34642	1.04999	0.664333	1.18358	0.939596	1.67024	1.41523	1.35326	1.32559	1.78584
GCC	3.21401	2.37801	3.72323	0.892173	2.48999	4.09258	4.35848	2.0438	5.63761	4.15293	4.32462	3.41318	4.35934	4.26412	5.37115	6.08615	4.0455	4.08224	4.01234	3.78101	5.3043	5.17479	2.8473
GCG	2.0532	1.12827	2.16882	2.28115	1.59064	2.41147	3.80026	1.08539	5.145	4.01339	4.19738	3.24614	4.21493	1.77931	2.12085	3.40024	3.74054	2.81831	3.26167	4.2288	3.86537	5.14191	1.73702
GCT	1.4532	1.13695	1.47085	1.49624	1.6952	1.41562	1.26516	1.84997	0.757272	1.14029	1.15308	1.80637	1.188	1.35446	1.13422	0.471462	0.882795	1.28633	1.66919	1.16634	1.09409	0.863996	1.54569
GGA	1.648	2.91397	1.73017	1.99104	1.5227	0.867744	1.04103	1.86069	0.717493	1.18951	0.998028	0.665428	1.02788	1.30004	1.04591	0.871491	0.870927	1.09601	0.988881	1.32679	0.858363	0.551914	1.90261
GGC	2.84736	1.50334	3.14409	1.88945	2.13988	3.48105	4.32223	2.19309	5.44987	4.07514	4.25315	3.84866	4.24729	3.09589	3.23716	3.45739	3.82165	3.3804	3.74417	3.97984	4.71151	5.27214	2.40363
GGG	1.51302	1.72198	1.50302	1.51926	1.071	1.15175	1.3235	0.533567	1.56071	1.48086	1.45822	1.05787	1.50932	1.28822	1.69244	1.88585	1.00884	1.96529	1.10852	1.56292	1.12492	1.02309	1.53613
GGT	1.59571	1.38335	1.41844	2.04426	2.00848	1.78786	1.36088	1.95359	0.915032	1.28892	1.3122	1.90855	1.31277	1.45324	1.60809	1.05008	1.69913	1.32499	1.80616	1.27258	1.37329	1.24551	1.5983
GTA	1.13988	1.24937	1.06253	1.89629	1.81063	1.22306	0.599031	1.64638	0.301751	0.653014	0.574515	1.20938	0.598342	0.797909	0.913387	0.471462	0.925028	1.24171	0.842802	0.636074	0.687499	0.522173	1.21023
GTC	1.9526	1.74649	1.77386	1.09203	1.39556	2.05616	2.48826	1.05216	3.36308	2.67876	2.73158	1.75515	2.88548	2.1048	2.30994	2.48589	2.51424	2.89506	2.36554	2.70456	2.87137	2.53203	1.83052
GTG	2.13382	1.59361	2.54642	2.32402	2.03637	3.23732	2.82869	2.07758	3.74505	2.94263	3.06846	3.11575	3.08648	2.01375	2.42342	2.42874	2.11074	3.42768	2.50209	2.7276	2.72787	3.76273	2.11073
GTT	1.58929	1.9305	1.5532	1.9138	1.78188	1.32176	1.06401	1.78812	0.541645	1.0956	1.03855	1.27112	0.998382	1.54028	1.27117	0.571469	1.09527	1.72987	1.25601	1.13229	0.922021	0.570644	1.77187
TAA	0.138362	0.129047	0.137765	0.157315	0.169094	0.125287	0.128814	0.191397	0.0398177	0.0765399	0.0796588	0.13137	0.075786	0.122418	0.110305	0.0571469	0.121706	0.103818	0.105095	0.123614	0.0711108	0.0572876	0.132236
TAC	1.47029	1.3508	1.47148	1.32892	1.71714	2.19877	1.19368	1.43764	1.68594	1.5411	1.52644	1.42551	1.54333	1.39899	1.54053	1.84299	1.5401	3.01724	1.30395	1.42186	1.55224	1.60647	1.43393
TAG	0.0728705	0.0556408	0.0807573	0.0742366	0.073686	0.0950731	0.103988	0.0696895	0.0655171	0.0700794	0.068667	0.0706481	0.0745405	0.0771778	0.0903525	0.078577	0.076199	0.102288	0.0670124	0.0942553	0.0653277	0.0529709	0.0736634
TAT	1.77573	2.2489	1.52638	2.07896	2.13668	1.28631	1.16765	2.71902	0.605264	1.13026	1.01057	1.22774	0.964956	1.7179	1.43634	1.01436	1.37338	1.15835	1.42457	1.08822	0.955247	0.814501	1.97385
TCA	0.984811	1.51769	0.796753	1.03965	1.03735	0.796842	0.575075	1.07816	0.257963	0.611526	0.534669	0.883749	0.546846	0.811447	0.510032	0.228588	0.376248	0.636358	0.703836	0.634534	0.380559	0.272025	0.959899
TCC	1.28721	1.93439	1.47652	0.684812	0.864426	1.01156	1.17079	0.892759	1.07148	1.08714	1.08042	0.766127	1.07042	1.33802	1.48634	1.5644	1.02611	1.37661	0.862089	1.11875	0.906957	0.959293	1.18291
TCG	1.19642	0.884421	1.01161	0.946892	0.887427	1.09254	1.54245	0.737833	1.92302	1.54225	1.56026	1.01204	1.5894	1.10287	0.83936	0.76434	1.88468	1.3084	1.32491	1.7209	1.66069	1.79816	0.879654
TCT	0.720516	1.15213	0.730837	0.91703	0.921927	0.56077	0.567048	1.17916	0.194402	0.50367	0.432547	0.776062	0.448509	0.508138	0.42002	0.271448	0.263627	0.527949	0.571067	0.517186	0.363254	0.187995	0.96964
TGA	0.165299	0.154219	0.170672	0.132625	0.172502	0.213512	0.267464	0.126059	0.189057	0.154291	0.165769	0.10277	0.165043	0.14048	0.110872	0.192871	0.137093	0.156975	0.174372	0.222932	0.209396	0.215725	0.15555
TGC	0.783215	0.405005	0.829402	0.756713	0.470653	0.645772	0.840832	0.701902	0.831059	0.762445	0.775084	0.643679	0.756093	0.819651	0.845368	0.735767	0.795711	0.497263	0.670881	0.725997	0.773591	0.799026	0.703094
TGG	1.14836	1.01799	1.16281	1.05116	1.34317	1.49579	1.43584	1.06791	1.45582	1.40884	1.42302	1.27579	1.43436	1.2159	1.10282	1.48582	1.31453	1.28367	1.39211	1.45422	1.40849	1.46288	1.16013
TGT	0.433508	0.293388	0.408399	0.666294	0.424653	0.299722	0.373408	0.646749	0.140524	0.300165	0.290234	0.319075	0.274095	0.447604	0.40959	0.250018	0.361843	0.205783	0.347136	0.295414	0.257819	0.173399	0.443343
TTA	0.889703	0.923739	0.844827	1.70744	1.80573	0.95758	0.51701	1.7187	0.0892799	0.647172	0.757607	1.62404	0.601327	0.895039	0.485885	0.278591	0.720003	0.997264	1.33088	0.549392	0.426385	0.122843	1.39709
TTC	2.02366	2.01654	2.1116	1.76333	2.14243	2.42195	2.41711	1.87145	2.86188	2.46977	2.41001	1.75185	2.47317	1.64855	2.02811	2.70734	2.2376	2.88628	2.18286	2.49961	2.52144	2.65952	1.95272
TTG	1.21698	0.991815	1.2585	1.63337	1.81127	1.54856	1.27382	1.17743	0.8139	1.37574	1.54182	1.88965	1.4396	2.04298	1.55538	1.55725	1.92388	1.53335	1.61552	1.36896	1.29125	1.60519	1.37488
TTT	2.18134	2.49884	1.96836	2.15036	2.14946	1.27503	1.34389	2.20467	0.598718	1.39123	1.34976	1.98774	1.23151	2.64271	2.12153	0.857204	1.67949	0.730028	1.74051	1.45199	1.23883	0.788857	2.2712
