# Supplementary material for: Exploration of Noncoding Sequences in Metagenomes
Source: PLoS One. 2013 Mar 25;8(3):e59488. doi: 10.1371/journal.pone.0059488 (PMC3607601; doi:10.1371/journal.pone.0059488)
Supplement: Table S4 — This file contains the functional profile for 23 metagenomes. (XLS) [file pone.0059488.s005.xls]

## Sheet: PFams
FUNCTION	EMR	OAEMD4	AVCYCH	MLWSMO	MEGM	ANASDB	ADC	AVCYNL	OAEMD1	MLWSML	MLWSME	SUS	UCG	AMD	MLWSF	SAU	SMF	OHSY	WTDBR	OAEMG3	MLWSFD	AOM
Radical SAM superfamily	0.362743	1	0.543091	0.708407	0.914459	1	1	0.197418	1	0.567191	0.692771	0.517024	0.379664	1	0.511163	0.540321	0.593985	1	1	0.537926	0.711787	1
ABC transporter	1	1	1	1	1	1	1	1	1	1	1	1	1	1	1	1	1	1	1	1	1	1
Transposase DDE domain	0.139815	0.0030098	0.446576	0.324305	0.213789	0.0948983	0.0879671	0.554511	1	0.0981135	0.385575	0.400365	0.839818	0.955066	0.123274	0.376485	0.122821	0.00304223	0.191639	1	0.329646	1
CBS domain	0.116749	0.291951	0.178094	0.173751	0.0789587	0.230645	0.148255	0.388303	0.150476	0.192014	0.153127	0.164088	0.0660508	0.228322	0.135041	0.137123	0.156315	0.653947	0.257758	0.201882	0.141546	1
Major Facilitator Superfamily	0.989561	0.74455	1	0.668131	0.468909	0.577504	1	0.478302	0.690116	0.73106	0.574284	0.606136	1	1	1	0.499821	0.72822	1	0.534088	0.703265	0.62866	1
Tetratricopeptide repeat	0.121029	0.571863	0.0624287	0.232925	0.027266	0.155946	0.249614	0.147337	0.440004	0.211309	0.251955	0.091373	0.0431634	0.0624349	0.0970887	0.181751	0.215041	0.0547601	0.572734	0.0663144	0.316897	1
Nucleotidyltransferase domain	0.0202218	0.000376226	0.00268099	0.0711988	0.026823	0.0788997	0.0742137	0.014516	0.0239746	0.0578013	0.0912973	0.066279	0.0362511	0.122523	0.0614159	0.0908864	0.0445432	0.465461	0.140851	0.0150773	0.0981987	1
Methyltransferase domain	0.248521	0.796093	0.343549	0.393024	0.10121	0.333335	0.359917	0.600237	0.531601	0.25122	0.317765	0.351326	0.413662	0.34527	0.310777	0.411814	0.504105	0.42988	0.343533	0.450529	0.42442	1
Histidine kinase-; DNA gyrase B-; and HSP90-like ATPase	0.790632	1	0.909237	0.963917	0.661503	1	1	1	1	1	1	1	0.889535	0.270864	0.68197	1	1	0.104229	1	1	0.982088	0.990537
Amidohydrolase family	0.286552	0.264675	0.565688	0.385308	0.200296	0.467562	0.2942	0.549431	0.235515	0.249792	0.327483	0.2657	0.237834	0.254258	0.35324	0.305533	0.393612	0.262161	0.384037	0.305251	0.304964	0.958033
["(3 exoribonuclease family; domain 1)"	0.0375137	0	0.00191499	0.0597488	0.0708131	0.0801542	0.0492919	0.182176	0.0181925	0.0505673	0.042753	0.0868714	0.077008	0.124987	0.0296266	0.0823475	0.0493782	0.152111	0.0769899	0.0615868	0.0929896	0.922178
Reverse transcriptase (RNA-dependent DNA polymerase)	1	0.0015049	0.00382998	0.138539	0.16711	0.0538428	0.045483	0.003629	0.352215	0.0707116	0.144736	0.127491	0.0403985	0.175041	0.151389	0.110115	0.0442548	0.00290996	0.0742761	0.00536649	0.150163	0.882302
Methyl-coenzyme M reductase alpha subunit; C-terminal domain	2.87e-05	0	0	5.74e-05	4.03e-05	0.00828705	0.00432597	0	0	2.36e-05	4.48e-05	0	0	0	0	2.17e-05	6.73e-05	0	0.00991815	0.000511094	5.05e-05	0.87493
CobQ/CobB/MinD/ParA nucleotide binding domain	0.233412	0.54026	0.208351	0.272589	0.408255	0.433413	0.370603	0.014516	0.308638	0.332281	0.301826	0.353242	0.403575	0.354072	0.224362	0.33342	0.209014	0.370226	0.43987	0.247114	0.239863	0.841755
Pyridine nucleotide-disulphide oxidoreductase	0.487793	0.922317	0.292993	0.507525	0.408094	0.640612	0.591193	0.484109	0.916887	0.491665	0.596507	0.476883	0.733829	0.933766	0.543022	0.551837	0.467257	1	0.528188	0.550831	0.530394	0.829022
Response regulator receiver domain	1	1	1	1	0.673163	1	1	1	1	1	1	1	1	0.161192	0.906123	1	1	0.0162693	1	1	1	0.764014
Glutamine amidotransferase class-I	0.145947	0.208805	0.100345	0.202003	0.287824	0.248312	0.263229	0.550156	0.1057	0.195047	0.218678	0.176405	0.163335	0.368624	0.180852	0.20563	0.167537	0.34483	0.27096	0.253375	0.179146	0.709728
Cysteine-rich domain	0.0358764	0.325059	0.000382998	0.0768855	0.0265209	0.101977	0.0508776	0	0.286073	0.0914341	0.0810864	0.0526209	0.0319501	0.0956475	0.0869961	0.0875621	0.0509402	0.308455	0.133736	0.0479151	0.0698305	0.684261
Proteasome subunit	0.0326737	0.048345	0.00153199	0.0305206	0.00899134	0.034679	0.0296441	0.0021774	0.0184745	0.0273075	0.0321567	0.0433782	0.0387088	0.163598	0.0272081	0.0318635	0.0353058	0.333058	0.0495663	0.0343711	0.0429351	0.673203
IMP dehydrogenase / GMP reductase domain	0.0729449	0.0656514	0.0160859	0.117449	0.103013	0.162587	0.167955	0.0319352	0.144341	0.125669	0.0805037	0.112962	0.0318477	0.22128	0.0648808	0.07194	0.107542	0.394035	0.164208	0.112185	0.0914916	0.660805
Amino acid kinase family	0.145301	0.239468	0.0988135	0.172928	0.232758	0.268788	0.225399	0.0058064	0.108097	0.18832	0.13059	0.212351	0.10947	0.399724	0.150784	0.174972	0.155959	0.386098	0.218599	0.12394	0.16829	0.655108
RHS Repeat	0.0170191	0.0494737	0.20184	0.0377774	0.0171571	0.000644549	0.0207164	0.18145	0.0990715	0.014527	0.0285528	0.00873503	0.0150534	0	0.0388355	0.0154266	0.0222139	0	0.0173751	0	0.0370107	0.610876
Sulfite exporter TauE/SafE	0.0912422	0.145223	0.303334	0.0598732	0.0172779	0.0846661	0.0538764	0.0065322	0.0614878	0.110328	0.0533135	0.100989	0.0821282	0.100048	0.0680435	0.123478	0.0465378	0.116398	0.0515385	0.0307934	0.0686103	0.605179
Aminotransferase class I and II	0.542685	0.488905	0.77672	0.452228	0.578406	0.633718	0.546899	0.392658	0.36533	0.612342	0.414298	0.448398	0.475822	0.459753	0.552394	0.459375	0.445932	0.58305	0.593573	0.424591	0.513774	0.604509
Glycosyl transferases group 1	0.295643	0.831647	1	0.577393	0.576986	0.511507	0.423049	1	0.54098	0.38247	0.529504	0.423783	0.330459	0.581161	0.327474	0.495052	0.749343	0.457657	0.696177	0.0796029	0.633659	0.597137
Coenzyme F420 hydrogenase/dehydrogenase; beta subunit C terminus	0.000890448	0.000376226	0	0.000172325	0.0174692	0.0163669	0.0135122	0	0.0227053	3.54e-05	0.00199018	3.83e-05	0.000409617	5.87e-05	0.00351147	6.52e-05	0.000115347	0	0.0202356	0	0.00138012	0.583733
Metallo-beta-lactamase superfamily	0.310508	0.582773	0.296057	0.407777	0.481223	0.559952	0.449987	0.891282	0.670442	0.349711	0.382258	0.422758	0.287193	0.674403	0.385122	0.397213	0.484194	1	0.612056	0.414242	0.421003	0.575691
HD domain	0.145186	0.263734	0.192265	0.311333	0.345346	0.55239	0.476098	0.552334	0.31858	0.324811	0.318769	0.303217	0.102763	0.288703	0.197201	0.216711	0.263107	0.16309	0.489502	0.194471	0.273221	0.57234
Rhodanese-like domain	0.117223	0.19432	0.287631	0.14571	0.0354619	0.0931373	0.12466	0.230079	0.182559	0.213822	0.158766	0.208999	0.176596	0.162894	0.163318	0.216787	0.170666	0.00198406	0.133288	0.436858	0.174736	0.513699
Glycosyl transferase family 2	0.28862	1	0.202989	0.570892	0.869512	0.531833	0.61758	0.083467	0.498178	0.352921	0.503785	0.385404	0.386576	0.828084	0.39954	0.48006	0.67927	0.496148	0.588561	0.228842	0.619151	0.512023
ATP:corrinoid adenosyltransferase BtuR/CobO/CobP	0.0262395	0.000188113	0.0968985	0.0194344	0.0160696	0.0405375	0.0346939	0.0014516	0.0530262	0.0326416	0.0137251	0.00975029	5.12e-05	0.0448898	0.0178364	0.0328738	0.00758407	0.0666645	0.0355407	0.000127773	0.00465369	0.503646
FAD binding domain	0.251322	0.0571863	0.322101	0.145442	0.0117099	0.0381089	0.0301439	0.0994346	0.0426607	0.187482	0.143275	0.166205	0.140345	0.197867	0.218804	0.161599	0.183383	0.233987	0.0524513	0.21236	0.132584	0.483205
ubiE/COQ5 methyltransferase family	0.0624176	0.195637	0.0195329	0.0981293	0.0289978	0.0931833	0.11606	0.0965314	0.173322	0.103943	0.0756179	0.088854	0.10348	0.171872	0.14318	0.11194	0.14402	0.161503	0.0902739	0.115252	0.105503	0.482535
Uncharacterised protein family (UPF0153)	0.0196617	0.140896	0	0.0151071	0.00833688	0.0379593	0.0276276	0	0.125373	0.0132761	0.0128286	0.0289635	0.0242698	0.013731	0.0153016	0.0304621	0.0175808	0.0592573	0.0264783	0.00498317	0.00951776	0.478849
Helix-turn-helix	0.191762	0.0494737	0.810807	0.22877	0.5995	0.264622	0.348628	0.386126	0.289881	0.170619	0.216239	0.241995	0.450477	0.252615	0.154923	0.234864	0.174506	0.248537	0.216251	0.109757	0.250744	0.468126
AIR synthase related protein; C-terminal domain	0.0803558	0.0776906	0.00114899	0.120053	0.125496	0.173407	0.147342	0.0014516	0.0682571	0.144232	0.117905	0.0961907	0.0805922	0.191882	0.0493234	0.0872145	0.0939791	0.190602	0.151568	0.0742364	0.12926	0.456398
Thioredoxin	0.0692826	0.167044	0.109537	0.0572596	0.0683866	0.10734	0.130382	0.003629	0.0791867	0.158535	0.0870211	0.141408	0.0970793	0.143413	0.0915308	0.0974482	0.100165	0.193644	0.124698	0.100686	0.10345	0.456063
Phosphoribosyl transferase domain	0.150098	0.236082	0.143624	0.227478	0.374344	0.332829	0.295665	0.0029032	0.166482	0.225588	0.212214	0.200274	0.204399	0.37813	0.184736	0.187965	0.193307	0.617175	0.296102	0.23472	0.211898	0.446345
Calcineurin-like phosphoesterase	0.213133	0.124531	0.453853	0.205172	0.373649	0.286559	0.455916	0.436206	0.311599	0.188131	0.195674	0.176578	0.147411	0.255842	0.189061	0.231507	0.236447	0.3402	0.275679	0.182972	0.1907	0.44601
Transposase IS66 family	0.0467485	0.000564338	0	0.0668811	0.0866814	0.00820648	0.0281102	0	0.0301798	0.0424364	0.0837758	0.0889402	0.0638491	0.0309241	0.0701597	0.0639442	0.0249678	0.00145498	0.0293959	0.191788	0.050753	0.437967
NADH-Ubiquinone/plastoquinone (complex I); various chains	0.167232	0.2342	0.19801	0.19779	0.0967803	0.203251	0.228277	1	0.19772	0.194622	0.198543	0.287595	0.238807	0.324908	0.151807	0.288325	0.200012	0.500645	0.148691	0.194855	0.225843	0.423223
Uncharacterized protein family UPF0027	0.00407883	0.0479688	0.00191499	0.0371551	0.0228157	0.0380744	0.0577198	0.0007258	0.0577506	0.0082843	0.0237118	0.0244811	0.0134662	0.0593249	0.0228827	0.0326783	0.0444615	0.0997322	0.0888232	0.00140551	0.030615	0.420543
Glycosyltransferase family 20	0.0403574	0.00169301	0.00114899	0.0144274	0.00129886	0.029419	0.0312297	0.0007258	0.000493595	0.00970042	0.00834621	0.00049805	0.0518678	0.0741708	0.0179527	0.000934286	0.0349838	0.0596541	0.0319385	0.00217215	0.00129596	0.417862
Nitrite and sulphite reductase 4Fe-4S domain	0.0563998	0.414412	0.341634	0.0514772	0.0633824	0.141501	0.106409	0.0050806	0.125303	0.100013	0.0705797	0.0696695	0.111877	0.0556868	0.0620205	0.065802	0.0425439	0.150524	0.123753	0.112441	0.076647	0.417527
ATPase family associated with various cellular activities (AAA)	0.246309	0.232507	1	0.274513	0.486096	0.384278	0.372016	0.863702	0.204278	0.295072	0.313301	0.315553	0.314176	0.554755	0.240152	0.31166	0.311307	0.91624	0.466047	0.145023	0.31789	0.408814
Peptidase family M50	0.0754583	0.160648	0.122559	0.107071	0.12165	0.113038	0.143705	0.0050806	0.0844752	0.109112	0.114364	0.0452268	0.0718878	0.214239	0.103065	0.0905388	0.139161	0.14735	0.171282	0.0822861	0.118791	0.405463
haloacid dehalogenase-like hydrolase	0.0587121	0.0532359	0.00995795	0.0440672	0.256127	0.0890858	0.0758165	0.010887	0.104572	0.0441239	0.052435	0.0306875	0.0173063	0.0579166	0.0203944	0.039316	0.0524349	0.127509	0.0653114	0.0453596	0.0286206	0.403118
Integrase core domain	1	0.536686	0.258524	0.483571	0.882732	0.243835	0.202235	1	0.397978	0.283153	0.427181	0.434893	0.24321	0.423372	0.244012	0.462374	0.209163	0.00436494	0.446145	1	0.422989	0.398426
N-6 DNA Methylase	0.0435027	0.00131679	0.290312	0.102227	0.30191	0.138428	0.187499	0.0079838	0.0282054	0.082607	0.171747	0.156321	0.141932	0.193466	0.0207665	0.161425	0.0933398	0.0341259	0.191745	0.00114996	0.145459	0.39206
DEAD/DEAH box helicase	0.275206	0.178707	0.210649	0.288404	0.373025	0.349368	0.330756	0.0152418	0.20054	0.4284	0.314305	0.372225	0.330203	0.304781	0.235431	0.330042	0.275507	0.561754	0.324308	0.232037	0.286702	0.390049
Prismane/CO dehydrogenase family	0.0142903	0.123026	0.000765996	0.0166102	0.0620131	0.101298	0.07299	0.0050806	0.105347	0.00997184	0.019597	0.00454949	0.000921639	0.0133202	0.0046277	0.00357419	0.00287407	0.0211633	0.0855552	0.00689977	0.0110998	0.387703
Shwachman-Bodian-Diamond syndrome (SBDS) protein	1.44e-05	0	0	3.83e-05	5.03e-05	0.00166892	0.00243013	0	7.05e-05	0	8.96e-06	0	0	0.0193055	2.33e-05	2.17e-05	2.88e-05	0.0164016	0.00479201	0	7.57e-05	0.379661
Protein of unknown function (DUF1565)	0.000631931	0	0.00114899	0.0093151	0.00176202	0.00484562	0.00847959	0.0007258	0.00394876	0.00614832	0.00595261	0.00817951	0.0128517	0.000176038	0.0029301	0.00423688	0.00794934	0.000925895	0.0193799	0.00702754	0.00935786	0.377986
PEGA domain	0.00307348	0.000188113	0.00382998	0.00795565	0.00588012	0.0245734	0.0666475	0	0.00359619	0.0105265	0.0208072	0.00475063	0.000204809	0.016665	0.00395331	0.010929	0.0259819	0.000793625	0.102938	0	0.0165614	0.369943
Protein export membrane protein	0.0303327	0.000188113	0.0804296	0.0608306	0.0743774	0.0589992	0.0703013	0	0.0353273	0.0491393	0.0637754	0.0580228	0.051663	0.0294571	0.0522767	0.0544167	0.0649452	0.000264542	0.0620434	0.0645256	0.0491035	0.358215
tRNA synthetases class II core domain (F)	0.0458294	0.0474044	0	0.0350489	0.0806905	0.0584928	0.0614426	0.0007258	0.0198848	0.0463543	0.026222	0.063214	0.0281612	0.067364	0.047277	0.0432596	0.0350367	0.107007	0.0666235	0.0329656	0.0412857	0.357545
Carbamoyl-phosphate synthase L chain; ATP binding domain	0.123327	0.16046	0.00268099	0.170764	0.141908	0.139119	0.130951	0.0014516	0.133553	0.176826	0.129989	0.127989	0.112389	0.147403	0.157365	0.156134	0.131625	0.202374	0.167076	0.122918	0.0981987	0.351513
HMGL-like	0.0570174	0.0968781	0.00306398	0.13717	0.117975	0.207038	0.156442	0.0014516	0.106969	0.143276	0.118523	0.120116	0.0905766	0.194933	0.158179	0.108877	0.0738318	0.234913	0.178372	0.0904636	0.110788	0.348162
Peptidase family M20/M25/M40	0.350449	0.157074	0.364614	0.292722	0.245596	0.377303	0.288771	0.277981	0.524479	0.167975	0.211667	0.203358	0.17931	0.352077	0.381262	0.161012	0.309044	0.248934	0.231328	0.223093	0.252957	0.341796
ATP cone domain	0.0112886	0.0526716	0.00153199	0.0402665	0.0730383	0.0640175	0.0399161	0.0007258	0.0176989	0.028464	0.0238104	0.0224889	0.0514582	0.0533983	0.0303475	0.0234006	0.0209451	0.00304223	0.0316533	0.0485539	0.0184717	0.340455
Rad51	0.000229793	0.00131679	0.192265	0.000966932	0.00173182	0.00742382	0.00999627	0.301207	0.000775649	0.000731662	0.000932337	0.000459738	0.000256011	0.0761659	0.00102321	0.000879967	0.0045514	0.270361	0.018239	0.000127773	0.00332406	0.33878
Dihydrodipicolinate synthetase family	0.0906103	0.00225735	0.198393	0.101298	0.070501	0.123362	0.0863815	0.184353	0.046821	0.0485493	0.0929916	0.0422289	0.0913446	0.0937697	0.0909494	0.0410434	0.069463	0.204094	0.114112	0.03386	0.0912055	0.337774
Pyridoxal-dependent decarboxylase conserved domain	0.0333631	0.142966	0.00153199	0.0666417	0.00417851	0.0224326	0.0445523	0.0007258	0.106687	0.0303758	0.0268226	0.0249025	0.0356367	0.143589	0.0836009	0.0174581	0.0486092	0.0359776	0.0256226	0.0643978	0.0345366	0.336769
Histone deacetylase domain	0.0560121	0.0970662	0.231331	0.0624677	0.00396706	0.042264	0.03235	0.25403	0.0705135	0.0811909	0.037912	0.0406102	0.0591385	0.0305133	0.0726479	0.0498865	0.0413471	0.267319	0.0905836	0.0774307	0.0565848	0.336099
Peptidase family S49	0.0359052	0.000376226	0.000765996	0.0608114	0.0389558	0.0361753	0.0359176	0.120483	0.0367375	0.0594534	0.0419193	0.039231	0.051919	0.107501	0.0236036	0.0423253	0.0286301	0.0346549	0.0383605	0.0642701	0.0416812	0.336099
MoaE protein	0.0215862	0.000188113	0	0.0115266	0.00510483	0.00587	0.0103754	0.0007258	0.00275003	0.0472158	0.0225195	0.0198358	0.0257035	0.0440096	0.0127669	0.0219666	0.0224975	0.0466916	0.00695167	0.0320711	0.0233778	0.335764
Glutamate/Leucine/Phenylalanine/Valine dehydrogenase	0.0243581	0.00131679	0.00306398	0.0298409	0.047635	0.0632463	0.0668026	0.0014516	0.0700904	0.0178785	0.0297003	0.0165602	0.0361487	0.0370267	0.0239989	0.0272355	0.0483352	0.0880923	0.0637793	0.0329656	0.0341663	0.327387
Archaeal ATPase	0.0101396	0.0163658	0.0107239	0.0263465	0.116394	0.0358645	0.0345561	0.0065322	0.156752	0.035639	0.0278356	0.0377464	0.0185864	0.217466	0.0391145	0.0177949	0.0266788	0.330941	0.040895	0.0144384	0.0414203	0.322695
Plasmid stabilisation system protein	0.0205378	0.06678	0.000765996	0.0530664	0.0258161	0.0337352	0.0110648	0	0.0853213	0.01625	0.0537976	0.0680604	0.105169	0.137251	0.0260221	0.0553401	0.0130342	0.00714262	0.0272036	0.000255547	0.0364048	0.320014
S23 ribosomal protein	2.87e-05	0.0421373	0.000382998	0.0357765	0.00981697	0.0131442	0.0302301	0.0384674	0.30208	0.00905136	0.0383334	0.00505712	0.036968	0	0.00583695	0.0211627	0.0353154	0.000132271	0.0342205	0	0.041454	0.315993
von Willebrand factor type A domain	0.0402856	0.0641465	0.0911535	0.137649	0.0564652	0.0489051	0.0553242	0.0297578	0.106475	0.110682	0.103086	0.0452459	0.0422418	0.00704153	0.069276	0.0673989	0.162567	0.11534	0.0778945	0.20201	0.0859207	0.313313
RecF/RecN/SMC N terminal domain	0.210318	0.129233	0.18652	0.210753	0.479542	0.306126	0.343923	0.294675	0.0770713	0.223192	0.261996	0.284358	0.173882	0.300908	0.191643	0.229975	0.251505	0.250124	0.313379	0.105796	0.224757	0.309962
Flavoprotein	0.0507125	0.000188113	0.00114899	0.0658471	0.0163213	0.0312606	0.0457932	0	0.0179104	0.0578957	0.0616687	0.0733283	0.0140294	0.120997	0.037789	0.0433465	0.0446201	0.155947	0.0577404	0.0321989	0.0414288	0.305605
4Fe-4S binding domain	0.0512582	0.313396	0	0.133992	0.0544112	0.189877	0.1466	0.176369	0.286355	0.110611	0.108563	0.117961	0.0773664	0.0671879	0.132506	0.14237	0.0809448	0.235574	0.17556	0.263469	0.128839	0.299574
Coenzyme F420 hydrogenase/dehydrogenase; beta subunit N-term	5.74e-05	0	0	0.000153177	0.00332267	0.0105084	0.00820383	0	0.007827	1.18e-05	0.00290459	0	0	0	0.00162784	2.17e-05	1.44e-05	0	0.00918467	0	0.000622736	0.298233
Protein of unknown function DUF86	0.0107859	0	0	0.0120244	0.00745083	0.0282911	0.0210094	0.0007258	0.0177694	0.0151171	0.0400098	0.0321625	0.0071171	0.0211833	0.0319521	0.0534933	0.0123133	0.0277769	0.0541056	0	0.0272152	0.294212
Divergent AAA domain	0.00156547	0.000188113	0.000765996	0.0136615	0.0447755	0.0406756	0.0310057	0	0.0339875	0.000212418	0.0160738	0.0242704	0.00552983	0.0352663	0.000441841	0.016752	0.0119817	0.000264542	0.0158593	0	0.0149877	0.284495
Quinolinate synthetase A protein	0.0244012	0.0472163	0.000765996	0.0289218	0.0278802	0.0386959	0.0396059	0	0.000493595	0.0481835	0.0303906	0.0380625	0.0439826	0.01555	0.00602299	0.0446502	0.0336381	0.0695744	0.0638526	0.03271	0.053387	0.282149
Respiratory-chain NADH dehydrogenase; 49 Kd subunit	0.0478688	0.000188113	0.00153199	0.0739081	0.0284642	0.0820764	0.0844685	0.0007258	0.0358209	0.0646931	0.0513682	0.0693439	0.0632347	0.15286	0.0673691	0.0423144	0.0628546	0.107404	0.0580338	0.0328378	0.0756624	0.272431
Ribosomal L18p/L5e family	0.0172488	0	0.000382998	0.0217991	0.0185264	0.0271631	0.027214	0	0.0176284	0.00905136	0.0202873	0.0191941	0.0128517	0.0510511	0.0175574	0.0273985	0.0266115	0.0555537	0.0307976	0.0325822	0.0191449	0.270421
Acetyltransferase (GNAT) family	0.387919	0.380928	0.580242	0.390277	0.362654	0.395281	0.454313	0.0079838	0.579692	0.256034	0.323279	0.329144	0.379971	0.547831	0.362798	0.421863	0.470044	0.294567	0.232103	0.590441	0.360194	0.26774
tRNA synthetases class I (I; L; M and V)	0.192926	0.146164	0.0126389	0.226061	0.321956	0.245918	0.263143	0.029032	0.0587378	0.235878	0.231739	0.215426	0.106961	0.285886	0.211386	0.152452	0.150062	0.458054	0.286836	0.0983856	0.214381	0.26707
Type I restriction modification DNA specificity domain	0.0161717	0.000564338	0.00268099	0.0339001	0.322158	0.064029	0.0820211	0.109596	0.0186156	0.0566448	0.0764964	0.0856933	0.0740383	0.119061	0.0252314	0.128464	0.0552801	0.00105817	0.0882283	0.000511094	0.0693088	0.263384
alpha/beta hydrolase fold	0.384372	0.543082	0.595179	0.43714	0.116616	0.204805	0.210197	0.744671	0.547255	0.318296	0.409332	0.452057	0.59159	0.182962	0.808639	0.430228	0.507172	0.0789656	0.120917	0.445291	0.444011	0.259698
Histidine biosynthesis protein	0.070963	0.128669	0.290312	0.102782	0.112417	0.136564	0.104978	0.366529	0.0461863	0.092744	0.0989711	0.0841704	0.0552471	0.138014	0.0687644	0.0881922	0.068843	0.16428	0.110355	0.0974912	0.0831857	0.258022
Cna protein B-type domain	0.003332	0.000752451	0.00229799	0.0271986	0.256721	0.00664115	0.0200442	0.0007258	0.00387824	0.00970042	0.0303637	0.029088	0.0046594	0.00211246	0.0178132	0.0493433	0.03297	0.000264542	0.033976	0.000127773	0.0371201	0.258022
tRNA synthetases class II (D; K and N)	0.0657926	0.0985711	0.0107239	0.135753	0.238376	0.168239	0.139482	0.184353	0.0817252	0.121338	0.14271	0.114245	0.116895	0.180909	0.157458	0.139567	0.133827	0.303429	0.163776	0.0976189	0.102036	0.257687
GXGXG motif	0.0373127	0.00432659	0.000382998	0.0371742	0.0538272	0.045222	0.067785	0	0.00204489	0.0792437	0.0396781	0.0167805	0.0257547	0.0120293	0.0173016	0.0275071	0.021767	0.0551569	0.077267	0.078964	0.0362617	0.257017
Elongation factor Tu GTP binding domain	0.208379	0.337474	0.197627	0.256658	0.342688	0.35304	0.292667	0.003629	0.168527	0.274916	0.207409	0.292796	0.32114	0.404888	0.211944	0.326402	0.217276	0.550379	0.318375	0.194727	0.26956	0.255341
Alanine racemase; N-terminal domain	0.065132	0.14748	0.00229799	0.084305	0.0917258	0.091031	0.077316	0.0021774	0.0713597	0.0874926	0.078899	0.0751193	0.0881189	0.0576232	0.0932982	0.0826843	0.0624316	0.00251314	0.105823	0.0486817	0.0843134	0.254671
Cytidylyltransferase	0.052996	0.0948088	0.0972815	0.107119	0.13924	0.145956	0.0755235	0.185805	0.0711481	0.140609	0.0860708	0.0870438	0.0566808	0.177975	0.0600438	0.085737	0.0657575	0.168116	0.134046	0.0678477	0.124185	0.253666
Polyprenyl synthetase	0.0572759	0.00263358	0.198393	0.0788864	0.113162	0.0722355	0.0888806	0.267094	0.0370196	0.0899708	0.07967	0.0877909	0.0548375	0.163246	0.0512303	0.0778933	0.0846215	0.265864	0.106793	0.0646534	0.0913318	0.253666
yrdC domain	0.0517896	0.0475925	0.00114899	0.0606487	0.0582675	0.0946681	0.112148	0.0007258	0.0713597	0.0744289	0.0511261	0.0528508	0.0388112	0.0886646	0.0334636	0.083825	0.0407223	0.198935	0.0941042	0.0323267	0.0814185	0.252326
Flavin reductase like domain	0.0681911	0.000376226	0.000382998	0.0450916	0.0867418	0.0593445	0.0974636	0.0007258	0.0816546	0.071337	0.0439722	0.0417692	0.00394257	0.0154914	0.0755315	0.0211409	0.0269528	0.100394	0.0652136	0.0707865	0.0466042	0.252326
6;7-dimethyl-8-ribityllumazine synthase	0.0199058	0	0	0.0244222	0.0228962	0.0289126	0.038951	0	0.0176284	0.0482543	0.0271005	0.0341547	0.0385552	0.0729972	0.0408121	0.0380884	0.021791	0.0792302	0.0547658	0.0320711	0.0462087	0.252326
Sodium:alanine symporter family	0.0222468	0.000940564	0.0968985	0.00531334	0.0839326	0.0236066	0.0229742	0	0.000564108	0.00954701	0.00753041	0.000967366	0.000256011	0.000821512	0.0120692	0.022249	0.00680548	0.00119044	0.0189154	0.0967245	0.00493981	0.252326
NADH dehydrogenase	0.0301173	0.000564338	0.000765996	0.0788672	0.0141566	0.0710615	0.0786258	0.3629	0.0361734	0.0508859	0.0696563	0.0630512	0.0729631	0.162601	0.1006	0.0712882	0.0610523	0.165868	0.0493462	0.0324545	0.0587812	0.25199
Arginosuccinate synthase	0.0559833	0.0475925	0.00421298	0.0697244	0.0621238	0.0676201	0.0356763	0.0007258	0.018263	0.054202	0.0589165	0.0533488	0.0392208	0.104332	0.0313707	0.0553944	0.0450479	0.108594	0.0596637	0.0324545	0.0504584	0.25199
F5/8 type C domain	0.00343254	0.000376226	0.1329	0.0229	0.0162005	0.00502978	0.00837618	0.0029032	0.00592314	0.00744643	0.0205652	0.00721215	0.00071683	0.000528115	0.00167434	0.00824561	0.0159467	0.00119044	0.00476756	0.00600535	0.0184464	0.251655
RNase3 domain	0.0167318	0.0470282	0.0597477	0.0177686	0.0351196	0.0369925	0.0394508	0	0.0176284	0.0366893	0.00841792	0.0275077	0.0130565	0.073408	0.0211619	0.02377	0.0146058	0.000529083	0.0428917	0.0320711	0.0181014	0.25132
Ribosomal protein L16p/L10e	0.0217729	0	0.000382998	0.0146667	0.0252422	0.0590683	0.0436389	0	0.0181925	0.00900416	0.0230753	0.024098	0.0129029	0.068831	0.0178829	0.0489305	0.0247371	0.0222215	0.0523779	0.0319434	0.0170158	0.25132
Fumarase C-terminus	0.0444219	0.0259596	0	0.0308461	0.0253832	0.0492965	0.0337288	0	0.0102245	0.0373266	0.0137968	0.0243853	0.0257035	0.000352077	0.0234641	0.00816957	0.011256	0.0339936	0.0588651	0.03156	0.0154758	0.25132
Glycosyltransferase family 9 (heptosyltransferase)	0.0568451	0.094997	0.0252779	0.0777184	0.0461851	0.0315599	0.113182	0.010887	0.106405	0.0955999	0.090105	0.0542396	0.0798242	0.2133	0.0365565	0.0859325	0.0750333	0.00119044	0.0689543	0.0325822	0.0696202	0.250985
Malic enzyme; NAD binding domain	0.0705896	0.000752451	0	0.0260593	0.0409393	0.0385118	0.0378307	0.0007258	0.000987189	0.0340105	0.0299244	0.0270671	0.00547863	0.024704	0.0391378	0.0326783	0.0287647	0.0342581	0.0287439	0.019166	0.0328451	0.249645
Transposase domain (DUF772)	0.0236974	0	0.238608	0.0453501	0.0370528	0.0163669	0.0191136	0.242417	0.00987189	0.0276379	0.0419462	0.0625436	0.387447	0.192762	0.0322776	0.0475399	0.0193639	0	0.0553118	0.486689	0.036388	0.247969
Putative modulator of DNA gyrase	0.0532976	0.00263358	0.000382998	0.0888237	0.0422281	0.0712802	0.0706288	0.0029032	0.0358914	0.107424	0.0782804	0.0551016	0.0576536	0.104919	0.0556022	0.0672468	0.0468934	0.230151	0.111887	0.128285	0.0656397	0.243948
Glutaredoxin	0.0571179	0.0110987	0.000382998	0.0430524	0.00649431	0.0227549	0.0196651	0.197418	0.0211541	0.0751959	0.0407359	0.099974	0.115051	0.0217701	0.0228362	0.0589686	0.0339217	0.00952349	0.0380752	0.121896	0.0444835	0.240262
Caspase domain	0.0374563	0.204855	0.00497897	0.0420376	0.00659499	0.0199465	0.0234568	0.0007258	0.154425	0.0350372	0.0556623	0.129857	0.00896038	0.0279314	0.0117669	0.161251	0.0350799	0.000925895	0.0238704	0	0.0492214	0.239927
LysE type translocator	0.110516	0.16347	0.00191499	0.019578	0.0190701	0.0322159	0.022371	0	0.0237631	0.0486791	0.017042	0.116429	0.0906278	0.0501122	0.0799964	0.159437	0.028236	0.0361099	0.0206594	0.1601	0.0285449	0.23356
Domain of unknown function DUF87	0.0153961	0.000564338	0.0233629	0.00832902	0.0607142	0.0241706	0.0233878	0.0065322	0.00557057	0.00902776	0.0113942	0.0258986	0.0440851	0.0515792	0.00644157	0.0193158	0.0227378	0.248669	0.0455159	0	0.0120003	0.23222
Molybdopterin oxidoreductase	0.237592	0.266932	0.00612797	0.325569	0.0311324	0.236676	0.197892	0.373061	0.416805	0.286717	0.275837	0.12934	0.200252	0.0917159	0.297777	0.112321	0.217026	0.480804	0.214915	0.283785	0.312521	0.230209
YcaO-like family	0.00436607	0.00996998	0.000382998	0.00835774	0.00559819	0.0105315	0.00582541	0	0.0137501	0.0206517	0.00927854	0.000229869	0.00660508	0.000586794	0.000186038	0.00531239	0.00130727	0.000132271	0.0182797	0.000127773	0.00440123	0.221497
Ribosomal protein S8e	0.000215431	0	0	7.66e-05	0.000110756	0.00527149	0.00437768	0	0.000211541	1.18e-05	4.48e-05	7.66e-05	5.12e-05	0.0510511	0	8.69e-05	0.00114386	0.110314	0.00916023	0	0.000134646	0.220492
Pyridoxal-dependent decarboxylase; pyridoxal binding domain	0.0731747	0.0208805	0.00153199	0.0585233	0.0687591	0.0619112	0.058685	0.0007258	0.044353	0.0372557	0.0591944	0.0473147	0.0520214	0.0349143	0.0356031	0.0528197	0.0429572	0.00264541	0.0543175	0.0507261	0.0588485	0.218481
Phosphorylase superfamily	0.0580228	0.0963137	0.0654926	0.0687958	0.142422	0.167306	0.11039	0.007258	0.118674	0.0953284	0.0879534	0.0605705	0.0651803	0.118415	0.0772756	0.0776543	0.0813101	0.224067	0.13046	0.0343711	0.0808883	0.216471
TCP-1/cpn60 chaperonin family	0.11751	0.0972543	0.00344698	0.0756505	0.0966695	0.0947026	0.117853	0.007258	0.0373016	0.0950452	0.0909297	0.0603311	0.066102	0.135549	0.0718573	0.083586	0.079032	0.307926	0.162496	0.00127773	0.0991833	0.209098
Putative Fe-S cluster	0.00103407	0.0805123	0	0.0125223	0.0110252	0.0201767	0.0298337	0	0.0341285	0.0164978	0.0123893	0.0165697	0.0190984	0	0.0024185	0.0143619	0.00203299	0	0.0300234	0.0140551	0.00998902	0.204742
Archease protein family (DUF101/UPF0211)	0.000833	0.0282169	0	0.00282421	0.00144989	0.00595056	0.00873812	0	0.00846162	0	0.00242945	5.75e-05	0.00696349	0.0242346	2.33e-05	2.17e-05	0.00226849	0.0595218	0.0146613	0.000127773	0.00414877	0.204407
Binding-protein-dependent transport system inner membrane component	1	0.548161	1	0.788969	0.799716	1	1	0.204676	1	0.746838	0.756439	0.649304	0.879039	0.658735	1	0.877186	0.93187	1	1	1	0.765132	0.199716
Type III restriction enzyme; res subunit	0.0594159	0.094997	0.280355	0.139956	0.333827	0.146727	0.167662	0.0776606	0.0871547	0.156351	0.146323	0.163724	0.091447	0.294043	0.0651599	0.190171	0.131227	0.0917959	0.181501	0.0753864	0.14466	0.199716
Thiamine pyrophosphate enzyme; C-terminal TPP binding domain	0.155584	0.204855	0.00229799	0.169577	0.18035	0.297402	0.21704	0	0.142367	0.0888969	0.171684	0.113929	0.112082	0.262062	0.216176	0.126281	0.134476	0.492709	0.265329	0.194343	0.184372	0.191674
Thiamine pyrophosphate enzyme; N-terminal TPP binding domain	0.0810882	0.0754332	0.00114899	0.0821031	0.0801166	0.0783242	0.0632695	0.0014516	0.153367	0.0536945	0.0981195	0.0829732	0.169786	0.197339	0.115134	0.05974	0.0758407	0.166132	0.0509273	0.175177	0.0974581	0.189998
Domain of unknown function DUF59	0.0157408	0.000188113	0	0.0270837	0.0220806	0.0238598	0.0319019	0.0007258	0.0176989	0.0688706	0.0395705	0.01384	0.0256011	0.0588555	0.0354635	0.0171322	0.0388095	0.0332	0.0188339	0.0319434	0.0184717	0.189998
ATP-grasp domain	0.0332482	0.110234	0.000382998	0.0353648	0.00655472	0.0627399	0.0337805	0.3629	0.104501	0.0553231	0.0541293	0.0477553	0.0421906	0.117711	0.0342543	0.0512553	0.0371994	0.0824047	0.0588487	0.0866304	0.0497684	0.189328
CDP-alcohol phosphatidyltransferase	0.0578217	0.0474044	0.000382998	0.0652057	0.0522062	0.066354	0.0835895	0.0014516	0.0534492	0.0770133	0.0889664	0.0625819	0.0707102	0.102924	0.0528581	0.0710492	0.102774	0.083066	0.0723446	0.0960857	0.0754941	0.187988
Uncharacterised protein family (UPF0104)	0.0221032	0.0114749	0.000765996	0.0152029	0.0267827	0.0378327	0.048344	0.0007258	0.0355388	0.0139842	0.0207445	0.0219142	0.00870437	0.00792172	0.0104879	0.0179361	0.0289329	0.0031745	0.0509517	0.00319434	0.0195068	0.187988
Ribosomal S17	0	0	0	3.83e-05	3.02e-05	0.00171496	0.00199925	0	0	5.9e-05	8.96e-06	0	0	0.0156674	0	0	0.000735338	0.0194438	0.00466161	0	2.52e-05	0.187652
Transposase IS200 like	0.0200064	0.000376226	0.000382998	0.105539	0.0646813	0.0540615	0.0433976	0.18145	0.342132	0.0322285	0.14782	0.0602449	0.101534	0.198806	0.0504164	0.117916	0.0411212	0.000264542	0.0721572	0.132629	0.0971215	0.185977
FKBP-type peptidyl-prolyl cis-trans isomerase	0.0671283	0	0.26695	0.0775748	0.10408	0.0429315	0.0691466	0.0021774	0.0184745	0.151938	0.0741925	0.114542	0.130053	0.044655	0.0400912	0.105248	0.0621384	0.124731	0.043617	0.194471	0.0526969	0.184637
["(Orotidine 5-phosphate decarboxylase / HUMPS family)"	0.0375568	0.048345	0.000382998	0.035317	0.0737129	0.0525537	0.0494643	0.182902	0.0187566	0.0608341	0.0245545	0.0451118	0.0246794	0.0591489	0.0449282	0.0223794	0.0469943	0.166793	0.0634289	0.0324545	0.0329882	0.184302
chorismate binding enzyme	0.0652325	0.0942445	0.0988135	0.0525398	0.0676314	0.0431963	0.0485508	0.0021774	0.0186861	0.0791965	0.0821353	0.0632619	0.0389648	0.11818	0.0950655	0.0451825	0.0576159	0.124996	0.0477082	0.0325822	0.0535048	0.183631
UvrD/REP helicase	0.198311	0.0980068	0.312909	0.241264	0.449426	0.248427	0.234619	0.201772	0.104219	0.258595	0.244756	0.277069	0.293337	0.177036	0.160621	0.209476	0.217593	0.0101848	0.207491	0.0945524	0.21683	0.182961
Metalloenzyme superfamily	0.0494917	0.0015049	0.00459598	0.0785321	0.128607	0.102345	0.0624767	0	0.0209425	0.0557715	0.0859812	0.0320763	0.0203785	0.0532222	0.0387657	0.0515269	0.0467252	0.115076	0.12165	0.042293	0.065463	0.182626
Proliferating cell nuclear antigen; N-terminal domain	1.44e-05	0	0	9.57e-06	6.04e-05	0.00263574	1.72e-05	0.0021774	0	1.18e-05	1.79e-05	0	0	0.0288703	0	0	0.00100929	0.0529083	0.00753844	0	6.73e-05	0.182291
haloacid dehalogenase-like hydrolase	0.38858	0.369642	0.466875	0.402139	0.546519	0.450125	0.452521	1	0.367164	0.428152	0.43593	0.456578	0.40803	0.483342	0.489769	0.354703	0.409977	0.538474	0.34861	0.549298	0.367077	0.18028
pfkB family carbohydrate kinase	0.157652	0.0993235	0.391424	0.168763	0.224995	0.211021	0.190274	0.014516	0.145892	0.16486	0.143401	0.108508	0.189346	0.165945	0.199782	0.135863	0.176347	0.339671	0.206521	0.0351377	0.166287	0.17894
Protein of unknown function (DUF1684)	1.44e-05	0	0	0.00516016	2.01e-05	4.6e-05	3.45e-05	0	0	0.00254901	0.00508303	0.00413765	0.00394257	5.87e-05	0.003651	0.00232485	0.00398909	0	2.44e-05	0	0.00595807	0.178605
Ribosomal protein S5; C-terminal domain	0.0171052	0	0	0.0180366	0.0156669	0.0255863	0.0124092	0	0.0178399	0.00877994	0.00683116	0.0066279	0.00757792	0.0482932	0.00686016	0.0121674	0.0123469	0	0.0231206	0.0181438	0.0178658	0.177265
Amidase	0.260557	0.0485331	0.0471087	0.189528	0.0396606	0.0842747	0.0770747	0.322255	0.2334	0.143559	0.183742	0.109782	0.10307	0.047413	0.301917	0.0906909	0.207961	0.16309	0.0910888	0.323139	0.209433	0.176929
Protein of unknown function (DUF433)	0.00626186	0	0	0.0423631	1.01e-05	0.00292349	8.62e-05	0	0.120508	0.019507	0.0628879	0.00331395	5.12e-05	0.0106797	0.0426493	0.0373932	0.0140243	0	0.0271465	0	0.0601024	0.176929
Uncharacterized conserved protein (DUF2088)	0.000129259	0.00319792	0.000765996	0.0071036	0.0056284	0.0248266	0.0207164	0.0007258	0.0325772	0.000601851	0.0132768	0.000114935	0.000153606	5.87e-05	9.3e-05	0.000956013	0.00655556	0.000132271	0.0213277	0.000127773	0.00975339	0.173243
SBDS protein C-terminal domain	4.31e-05	0	0	2.87e-05	5.03e-05	0.00126608	0.00184414	0	0	2.36e-05	3.59e-05	0	0	0.0194229	0	2.17e-05	4.33e-05	0.0146821	0.00320282	0	4.21e-05	0.172908
tRNA synthetase class II core domain (G; H; P; S and T)	0.134946	0.142589	0.00268099	0.152143	0.237067	0.199419	0.21261	0	0.0796803	0.173416	0.183527	0.172795	0.145158	0.459812	0.13625	0.200828	0.13473	0.300519	0.239665	0.192044	0.152503	0.172573
AAA domain (dynein-related subfamily)	0.0477395	0.0658395	0.158561	0.0393857	0.0763106	0.0296723	0.0368828	0.228627	0.044494	0.0570106	0.0413366	0.048579	0.0416273	0.036616	0.0325567	0.077839	0.0364064	0.122086	0.0380426	0.0553259	0.0368508	0.172573
NMT1/THI5 like	0.199934	0.0955613	0.00421298	0.103395	0.0434766	0.144586	0.0892598	0.363626	0.2719	0.160529	0.113933	0.0981925	0.081565	0.00281661	0.093647	0.100881	0.147529	0.00383585	0.0963943	0.237786	0.0946222	0.171903
Hsp20/alpha crystallin family	0.0684783	0.0940564	0.0976645	0.0441438	0.0355022	0.0643858	0.0723351	0.0007258	0.143636	0.0120606	0.0453618	0.0663556	0.0637467	0.116948	0.0530907	0.0880836	0.0751198	0.159122	0.0996297	0.128029	0.0429183	0.170898
Adenylylsulphate kinase	0.025823	0.000188113	0.0965155	0.0341203	0.00304075	0.02409	0.0199408	0.0014516	0.0238336	0.0427314	0.030041	0.00790175	0.0140806	0.00293397	0.0139296	0.024726	0.0222812	0.104097	0.013504	0.0324545	0.0287552	0.170563
Branched-chain amino acid transport system / permease component	0.676927	0.425135	0.0988135	0.389702	0.186472	0.843933	0.523408	0.184353	1	0.241944	0.326192	0.253153	0.582885	0.00252322	0.632786	0.343817	0.365083	0.109388	0.401722	0.526555	0.324597	0.170228
Sodium:solute symporter family	0.0741083	0.0479688	0.0758336	0.0934191	0.100204	0.113924	0.113957	0.452173	0.0449171	0.0739214	0.10045	0.205675	0.0925735	0.0583273	0.0992747	0.188628	0.120764	0.101187	0.161518	0.0679755	0.120659	0.170228
Methylenetetrahydrofolate reductase	0.0544753	0.266368	0.000382998	0.0561587	0.0450775	0.0394786	0.038072	0.0029032	0.0881419	0.0446668	0.059544	0.0494794	0.0259595	0.0181319	0.0390913	0.054232	0.0267701	0.00290996	0.0504057	0.0960857	0.0686187	0.170228
Cytochrome C biogenesis protein transmembrane region	0.0457432	0.0470282	0.00651096	0.0298696	0.0163213	0.0403994	0.0627869	0	0.0335644	0.0702277	0.0481946	0.037507	0.0310285	0.0299852	0.0367426	0.035807	0.0333882	0.0212956	0.0455811	0.0401209	0.033106	0.170228
tRNA methyltransferase complex GCD14 subunit	0.000962259	0	0.00459598	0.00392517	0.00069474	0.0197969	0.0228363	0.0014516	0.002609	0.000318627	0.00944887	0.000344804	0.00184328	0.0596183	0.00276732	0.00184684	0.00846359	0.154095	0.0100078	0.00038332	0.00524276	0.170228
N2;N2-dimethylguanosine tRNA methyltransferase	0.000287241	0.00188113	0.000382998	0.000277634	0.00340322	0.00615774	0.0110821	0	0.000282054	0.000188816	0.000313767	0.000306492	0.000102404	0.0419558	0.000162783	0.000130365	0.002355	0.0624318	0.0137077	0.000255547	0.000631151	0.170228
Glutamine synthetase; catalytic domain	0.0808297	0.0477806	0.120644	0.0901928	0.105963	0.0835957	0.069767	0.0007258	0.0590198	0.0533287	0.0942288	0.039844	0.0262155	0.103217	0.0667877	0.114895	0.0564047	0.10251	0.108358	0.192044	0.0780776	0.168887
CO dehydrogenase/acetyl-CoA synthase delta subunit	0.000100534	0.0139203	0.000382998	0.00243169	0.00281923	0.00610019	0.0115646	0	0.0122694	4.72e-05	0.00466168	7.66e-05	0.000102404	0.000176038	0.000697643	0.000130365	0.0011727	0.000132271	0.0098774	0.000127773	0.00281073	0.168552
Acyl-CoA dehydrogenase; C-terminal domain	0.210505	0.552111	0.290312	0.233404	0.039721	0.0302247	0.0605636	0.0043548	0.514184	0.152398	0.200865	0.276312	0.321908	0.223393	0.47577	0.227216	0.219333	0.233458	0.0947969	0.189105	0.238491	0.168217
tRNA synthetases class I (E and Q); catalytic domain	0.0845782	0.00244547	0.100345	0.0994121	0.1305	0.102909	0.108425	0.0043548	0.036667	0.121385	0.0999393	0.122913	0.129593	0.0951193	0.0593229	0.114113	0.0585435	0.0685163	0.120265	0.0968523	0.122662	0.168217
BadF/BadG/BcrA/BcrD ATPase family	0.00831564	0.178143	0.00229799	0.0648323	0.112155	0.0665842	0.101083	0.0007258	0.102597	0.0173593	0.0371859	0.00735581	0.000563224	0.0448898	0.0124878	0.0180447	0.0348012	0.0449721	0.133451	0.000511094	0.0578976	0.168217
Putative undecaprenyl diphosphate synthase	0.0397973	0.0472163	0.000765996	0.0372317	0.0325924	0.0572612	0.0568408	0.269998	0.0179104	0.0508859	0.0483291	0.0388096	0.0518678	0.0591489	0.066904	0.038523	0.0394247	0.134519	0.0756534	0.0321989	0.0429688	0.168217
Met-10+ like-protein	0.00201069	0.00112868	0.0214479	0.00655791	0.00416844	0.0173222	0.00951369	0.050806	0.000987189	0.00410675	0.0064636	0.00239447	0.000563224	0.088782	0.00423237	0.00710492	0.00793011	0.206607	0.0379041	0.000766641	0.0111167	0.168217
CoA binding domain	0.0386627	0.221221	0.000765996	0.0859995	0.0210536	0.0952781	0.0910005	0	0.132847	0.0436401	0.0641968	0.0501881	0.0564248	0.142767	0.0812289	0.0483873	0.0625374	0.173804	0.131422	0.0658033	0.0899264	0.167882
ABC1 family	0.0283364	0.0470282	0.0930685	0.0288069	0.00767234	0.0116594	0.0217333	0	0.0517569	0.0319807	0.0404311	0.0675337	0.0257035	0.0651928	0.0264174	0.0540799	0.0443125	0.000925895	0.0211484	0.0325822	0.0313556	0.167882
Quinolinate phosphoribosyl transferase; C-terminal domain	0.0321998	0.0470282	0	0.0294388	0.0171268	0.0383391	0.0411226	0.0007258	0.00754494	0.0462835	0.0393464	0.0369611	0.0315917	0.0503469	0.040068	0.0207281	0.0289425	0.156741	0.0462901	0.0323267	0.0283008	0.167882
Fumarate hydratase (Fumerase)	0.025148	0.0214449	0.0961325	0.0365232	0.0396102	0.0484332	0.0392784	0.0007258	0.00817957	0.0545678	0.0329904	0.0428706	0.0384528	0.000176038	0.0345333	0.0106031	0.0119336	0.074733	0.0617908	0.0320711	0.0190944	0.167882
Thymidylate synthase complementing protein	0.00278624	0	0.0965155	0.0155762	0.00755152	0.0287169	0.0359176	0	0.000141027	0.00507443	0.0110984	0.000249025	0	0.0340927	0.000883682	0.0119936	0.00729571	0.107007	0.0304472	0.000255547	0.0134561	0.167882
Protein of unknown function DUF89	0.000387776	0.000564338	0.00191499	0.00026806	0.00136934	0.0101401	0.00391233	0	0.0137501	0.000283224	0.000268943	0.000210713	0.000102404	0.00111491	0.000209293	0.000456279	0.00105735	0.0615059	0.0113606	0.000127773	0.000420767	0.167882
ATPase family associated with various cellular activities (AAA)	0.0459299	0.094997	0.0854085	0.0998908	0.0323205	0.0116709	0.0414156	0.0116128	0.109084	0.0703103	0.0926689	0.0720448	0.0492565	0.0571538	0.0561138	0.0666385	0.0888942	0.145233	0.0745613	0.168789	0.0809051	0.167547
Fic/DOC family	0.0344402	0.000376226	0.0103409	0.0571543	0.09967	0.0596207	0.084141	0.130644	0.108097	0.0356272	0.0503014	0.129665	0.0561176	0.0279901	0.0311847	0.115569	0.0235837	0.0115076	0.0453122	0.062609	0.0765376	0.167547
AIR carboxylase	0.0253347	0.0472163	0.0961325	0.0402665	0.0612378	0.0812016	0.0546692	0	0.0705135	0.0404302	0.0402967	0.0294424	0.0384528	0.0883125	0.0406959	0.0274202	0.0395112	0.0347872	0.0676504	0.0319434	0.0518554	0.167547
CheR methyltransferase; SAM binding domain	0.048314	0.0472163	0.0965155	0.0397974	0.0184056	0.0497108	0.0577198	0.010887	0.0638852	0.0513933	0.0408614	0.0653212	0.0629786	0.000645474	0.0245105	0.0527763	0.0620135	0.000132271	0.0388821	0.0321989	0.0486828	0.167547
dUTPase	0.0315535	0.000188113	0.178094	0.0352404	0.0828251	0.0601847	0.0394335	0.0007258	0.0179104	0.0228231	0.0421434	0.0635397	0.0504341	0.0683028	0.0331846	0.0871493	0.0483304	0.0642836	0.036046	0.0309212	0.0450894	0.167547
FMN-dependent dehydrogenase	0.045973	0.00319792	0.0976645	0.0398261	0.0284239	0.0175409	0.0157355	0.0007258	0.000634622	0.0554529	0.0260875	0.0102675	0.0533526	0.0744055	0.0476258	0.0228683	0.0551407	0.098674	0.0354674	0.0660589	0.0235882	0.167547
ExsB	0.0288103	0.0490974	0.00497897	0.0124169	0.032542	0.0220413	0.015115	0.0007258	0.00232695	0.0178431	0.0121742	0.0382158	0.0258059	0.0595009	0.0266732	0.0224011	0.0175904	0.116531	0.0336418	0.000127773	0.0184969	0.167547
Homoserine dehydrogenase	0.0413197	0.0477806	0.000382998	0.0373657	0.0264202	0.0422294	0.0501709	0	0.018122	0.0238734	0.0389699	0.0476212	0.0612378	0.0842636	0.0286964	0.0225967	0.0296682	0.0661354	0.0413922	0.0320711	0.0110914	0.166542
Thiamine biosynthesis protein (ThiI)	0.000545759	0.033296	0	0.00838646	0.0207012	0.0206371	0.0271106	0	0.0148784	0.000306826	0.0082207	0.000287337	0.000204809	0.0505817	0.00597648	0.00215103	0.00353731	0.0932509	0.0215396	0.0120107	0.0078431	0.166206
Phosphoribosylglycinamide synthetase; ATP-grasp (A) domain	0.0184983	0.0479688	0.000382998	0.0278304	0.0407077	0.0369925	0.36931	0	0.0213656	0.0456109	0.0266702	0.0389628	0.0268299	0.0878431	0.00944144	0.0301579	0.0488976	0.0149466	0.0373662	0.0384598	0.0305056	0.165536
Oxidoreductase family; NAD-binding Rossmann fold	0.100477	0.17739	0.575646	0.226186	0.107503	0.184237	0.174331	0.271449	0.142649	0.132643	0.31565	0.086948	0.0651291	0.0992269	0.130436	0.132343	0.265068	0.112695	0.209267	0.00396098	0.296498	0.163526
MMPL family	0.0312806	0.239844	0.00191499	0.0772493	0.0635536	0.0690818	0.0842616	0.0058064	0.0728405	0.0130047	0.0791948	0.0382349	0.108037	0.0932416	0.153389	0.0126563	0.0614992	0.178036	0.0801031	0.113718	0.055028	0.162856
Tubulin/FtsZ family; GTPase domain	0.0186994	0.0468401	0.00153199	0.0216459	0.0492661	0.0564556	0.0630971	0.0007258	0.0176989	0.020817	0.0072525	0.0548621	0.0129541	0.0441856	0.0166969	0.0352747	0.0195946	0.000132271	0.0531195	0.000511094	0.0241352	0.162856
Ribosomal protein L21e	0.000272879	0	0	0	1.01e-05	0.00183006	0.00272312	0	0	2.36e-05	2.69e-05	0.000325648	0.000153606	0.0212419	2.33e-05	0.000108638	3.36e-05	0.00899441	0.00413188	0	0	0.162856
Lon protease (S16) C-terminal proteolytic domain	0.0521343	0.184727	0.0968985	0.082285	0.0988141	0.130544	0.101497	0.365077	0.114796	0.102881	0.0843047	0.097273	0.067638	0.0735253	0.0472305	0.0545797	0.089519	0.0707649	0.132978	0.0872693	0.0896066	0.162185
KH domain	0.00143621	0.0231379	0.0436618	0.0187164	0.0130994	0.0279918	0.0276966	0	0.0241861	0.00671477	0.00857033	0.00137922	0.000153606	0.0600877	0.0150226	0.00601854	0.00985737	0.00899441	0.0235281	0.000255547	0.0137843	0.162185
Uncharacterised protein family (UPF0150)	0.00392085	0	0	0.0339384	0.00249704	0.0345984	0.0261626	0	0.0160771	0.0130755	0.0409063	0.00467401	0.0237578	0.0793346	0.0209293	0.00950581	0.0126113	0	0.0800542	0	0.0375745	0.16118
Uncharacterized ACR; COG1469	0.00222612	0.0455233	0	0.0121393	0.00246683	0.0289126	0.0290581	0.0007258	0.0172053	0.028936	0.0152222	0.0227762	0.0120325	0.0141417	0.0118599	0.0447045	0.00315282	0.000132271	0.0331936	0.0307934	0.0081713	0.16118
Periplasmic copper-binding protein (NosD)	0	0	0	0.000516974	4.03e-05	0.00298104	0.00941028	0	0	0.000306826	1.79e-05	0.00886912	0.0108037	0.000176038	2.33e-05	0.00645309	0.0022733	0	0.00650344	0.0122663	0.00367751	0.158499
Peptidase S24-like	0.0285231	0.110798	0.258907	0.0674938	0.135726	0.0850804	0.0638382	0.18145	0.0695968	0.0989986	0.0662587	0.0897831	0.0796705	0.100048	0.0532069	0.106476	0.0630324	0.016137	0.0770877	0.10273	0.0692246	0.157829
Ribosomal protein S5; N-terminal domain	0.00963695	0	0.000765996	0.0108277	0.00766227	0.0233304	0.0221297	0	0	0.00305646	0.00890202	0.0117042	0.00522262	0.0251148	0.0106507	0.00962532	0.0134235	0.0333322	0.0176929	0.0137995	0.0116553	0.157829
Aldehyde ferredoxin oxidoreductase; N-terminal domain	0.000172345	0.142213	0.000765996	0.0345894	0.00276889	0.086899	0.0562893	0	0.21972	0.00898056	0.018575	0.0129301	0.000102404	0.000234718	0.0166969	0.0146444	0.00702656	0.189147	0.133345	0.0452318	0.0204156	0.157494
Nucleotidyl transferase	0.232551	0.249061	0.508621	0.266691	0.321876	0.346687	0.346164	0.0058064	0.22797	0.304159	0.302651	0.242953	0.181972	0.359881	0.204782	0.208042	0.264986	0.600245	0.387647	0.215171	0.316316	0.156489
DHH family	0.0358764	0.102145	0.0968985	0.0581883	0.176484	0.115581	0.0852268	0.003629	0.0728405	0.044478	0.0541472	0.0411849	0.0382992	0.0486452	0.0231385	0.038284	0.0427265	0.0313482	0.121169	0.00140551	0.0576115	0.155819
CAAX amino terminal protease family	0.0121359	0	0.000382998	0.0282804	0.0619124	0.0444278	0.041812	0.0007258	0.0338465	0.0107743	0.0191398	0.0131983	0.0105988	0.000821512	0.00537185	0.0273116	0.0522763	0.0105817	0.0310176	0.0153328	0.0226962	0.155819
Ribonucleotide reductase; barrel domain	0.0731747	0.0494737	0.193797	0.10126	0.0404258	0.081098	0.102686	0.546527	0.0384299	0.1281	0.0689571	0.100625	0.148742	0.144762	0.0680667	0.0712882	0.0778833	0.16018	0.0858975	0.0344988	0.102558	0.154478
Malic enzyme; N-terminal domain	0.0478975	0	0	0.0185919	0.0211644	0.021788	0.0318674	0	7.05e-05	0.0222685	0.0362536	0.0147883	0.0258571	0.00539851	0.0137668	0.0219014	0.0260925	0.0667967	0.0233243	0.00038332	0.02326	0.154143
RIO1 family	0.00420809	0	0.00306398	0.00869282	0.000654465	0.00929992	0.00770402	0.0007258	0.000987189	0.00670297	0.010175	0.00695354	0.0278028	0.0470609	0.00620903	0.0238026	0.00703617	0.181475	0.012852	0.00396098	0.00474625	0.154143
Transposase	0.00789914	0	0.000382998	0.0239531	0.365785	0.0114177	0.0182863	0.0007258	0.000141027	0.0101135	0.0619018	0.0284846	0.0902694	0.0149633	0.0253012	0.0197938	0.0102515	0.000132271	0.0132025	0	0.0577714	0.153473
Cyclohydrolase (MCH)	1.44e-05	0	0	0.00179026	0.000181236	0.00369464	0.00170626	0	0	0.00842591	0.00164055	0	0.000102404	5.87e-05	2.33e-05	4.35e-05	0.00208586	0	0.00641379	0	0.00229739	0.149117
Ribosomal protein L19e	2.87e-05	0	0	7.66e-05	3.02e-05	0.00173798	0.00506707	0	7.05e-05	3.54e-05	2.69e-05	3.83e-05	0	0.0252321	0	2.17e-05	6.73e-05	0.0316127	0.00590036	0	1.68e-05	0.148782
Domain of unknown function DUF83	0.00308785	0	0.0103409	0.00544737	0.0081053	0.0218456	0.0219056	0.0007258	0.000423081	0.00152233	0.00468858	0.00492303	0.0072195	0.0232957	0.00383704	0.0101794	0.00491186	0.0358454	0.030928	0.000127773	0.00413193	0.147441
Proliferating cell nuclear antigen; C-terminal domain	1.44e-05	0.000188113	0	3.83e-05	9.06e-05	0.000679078	0.00294717	0	0.000141027	2.36e-05	4.48e-05	0.000114935	0	0.0161955	0	2.17e-05	0.000254725	0.0801561	0.00399334	0.000127773	0.00106033	0.143755
Cupin domain	0.111162	0.190558	0.132134	0.0584467	0.105087	0.117642	0.0978945	0.133547	0.103514	0.0393327	0.0974023	0.0772073	0.0412177	0.0857306	0.138505	0.103412	0.144713	0.141927	0.0835178	0.131096	0.08927	0.14208
KaiC	0.0411473	0.0058315	0.0122559	0.0404388	0.0732598	0.0924352	0.0652515	0.025403	0.0195322	0.0432743	0.0423048	0.0579845	0.0517142	0.119882	0.0216502	0.0387837	0.0983238	0.311762	0.0954571	0.03156	0.0388368	0.141074
Ketopantoate reductase PanE/ApbA C terminal	0.0468778	0.0259596	0.000765996	0.0178164	0.0151232	0.0403188	0.00953092	0	0.0483018	0.00558187	0.0176606	0.0131983	0.0129029	5.87e-05	0.0142087	0.000282458	0.0280149	0.0320095	0.0296485	0.0479151	0.0136749	0.140404
Uncharacterised protein family UPF0052	0.00410755	0.000940564	0.000382998	0.00695042	0.0146097	0.0369004	0.0134088	0.0014516	0.000564108	0.00335148	0.0155449	0.000440583	0.000614426	0.000410756	0.00644157	0.00040196	0.0298605	0.000264542	0.0378145	0.000255547	0.00914748	0.138729
Ribosomal protein L30p/L7e	0.0174068	0	0	0.0155571	0.023017	0.0240555	0.0174418	0	0.0176284	0.011801	0.0114839	0.0104016	0.0128005	0.0321563	0	0.0271595	0.00941521	0.00568764	0.0223871	0.0319434	0.0184212	0.137724
Eukaryotic and archaeal DNA primase; large subunit	0.000129259	0	0.000382998	0.00013403	0.000191305	0.000989842	0.00158562	0	0.000423081	0.000153413	0.000152401	7.66e-05	5.12e-05	0.0161955	0.000116274	0.000195548	0.000163408	0.0251314	0.00596556	0	0.00023563	0.137724
PAC2 family	0.000100534	0	0.000382998	0.000756313	0.00105721	0.0104394	0.0149427	0	0.00951932	0.00247821	0.000268943	0.000325648	0.000358415	0.0237652	0.00286034	0.000173821	0.00448893	0.0657386	0.0144738	0	0.00140536	0.136718
KOW motif	0.0172058	0	0	0.0202864	0.0159891	0.0393635	0.0234223	0	0.0138912	0.00846131	0.025971	0.00892659	0.00522262	0.0275793	0.0211153	0.0312442	0.00584425	0.020502	0.0359726	0.0153328	0.0185474	0.135713
Methyl-viologen-reducing hydrogenase; delta subunit	0.000172345	0.0870962	0	0.0103299	0.00461146	0.0340575	0.0235257	0	0.0779879	9.44e-05	0.00499338	0.00413765	5.12e-05	0	0.00469747	0.00575781	0.00321049	0.0140207	0.0474311	0.0159717	0.00607588	0.134373
Ribosomal protein S15	0.0179813	0.0472163	0	0.0122638	0.0316761	0.0296953	0.0152529	0	0.0179104	0.0118482	0.0147381	0.0335226	0.0128517	0.0332712	0.0116274	0.035329	0.0151105	0.0354486	0.0240415	0	0.0327525	0.134037
Nucleoside 2-deoxyribosyltransferase	0.00284369	0	0	0.00315928	0.000312129	0.00362559	0.0038951	0	0.00310259	5.9e-05	0.000797865	0.00490388	0.000102404	0.00663077	0.00616252	6.52e-05	0.000615185	0	0.00396889	0.000255547	0.000319783	0.133702
Methyl-coenzyme M reductase operon protein C	1.44e-05	0	0	2.87e-05	1.01e-05	0.00180704	0.00282653	0	0	0	0	2.87e-05	0	5.87e-05	0	0	6.25e-05	0	0.00259159	0	8.42e-06	0.133367
HTH domain	0.0724566	0.0948088	0.00536197	0.0180271	0.0373951	0.0310534	0.0404849	0.0130644	0.0465389	0.0103967	0.0206459	0.0193282	0.0450579	0.100577	0.0225106	0.0496366	0.0272027	0.0619027	0.0365513	0.0689977	0.0280988	0.130351
PQQ enzyme repeat	0.0647442	0.0173064	0.000382998	0.0539184	0.000956526	0.0225477	0.0736966	0.0007258	0.0267246	0.0857106	0.0606736	0.011072	0.081821	0.0039902	0.0424167	0.0233789	0.115362	0	0.0686528	0.00332211	0.0616256	0.128006
Amidohydrolase family	0.115572	0.151055	0.25929	0.140358	0.0266216	0.109297	0.140809	0.0029032	0.197931	0.0750425	0.127282	0.0647944	0.0194056	0.0494668	0.229408	0.0342644	0.171992	0.0373004	0.125358	0.0106052	0.150702	0.127336
PKD domain	0.012811	0.000564338	0.00804296	0.0756313	0.025655	0.180232	0.16973	0.003629	0.0844047	0.0289714	0.0813374	0.126284	0.000665628	0.000704153	0.0385564	0.0783496	0.143799	0.00158725	0.434508	0.00102219	0.142186	0.12499
Plasmid pRiA4b ORF-3-like protein	0.00509854	0	0.000765996	0.00614624	0.0137136	0.00427013	0.000810042	0	0.0301093	0.00815449	0.00835517	0.0198454	0.00885797	0.0663077	0.0153947	0.0103641	0.00608937	0.000396812	0.0112058	0.000127773	0.0112008	0.122979
Domain of unknown function DUF39	4.31e-05	0.000188113	0	9.57e-05	4.03e-05	0.00912727	0.0120472	0	0.00641673	0.000106209	0.000932337	9.58e-05	5.12e-05	0	4.65e-05	4.35e-05	0.00044697	0	0.0147916	0.000127773	0.000833119	0.121639
Pyridoxal-dependent decarboxylase; C-terminal sheet domain	0.0392228	0.0291575	0.000765996	0.0491029	0.0688396	0.0575605	0.0319881	0.0007258	0.0115642	0.0409141	0.0445011	0.0326606	0.0349711	0.0553347	0.0306498	0.0248998	0.0420056	0.00185179	0.0340982	0.0148217	0.0527053	0.121304
V-type ATPase 116kDa subunit family	0.00103407	0.000752451	0.00344698	0.00566756	0.0217081	0.0799125	0.0260592	0.0007258	0.0010577	0.00376452	0.00708217	0.00544024	0.00148486	0.0869629	0.000813917	0.000738737	0.0077667	0.138223	0.0533722	0.00102219	0.0072961	0.121304
["(Pyridoxamine 5-phosphate oxidase)"	0.0371547	0.0385631	0.000382998	0.0568671	0.0484505	0.0450954	0.0432942	0.0007258	0.0734046	0.0755736	0.0524439	0.0382349	0.0358415	0.00674813	0.0483467	0.0622821	0.0748507	0.000793625	0.041873	0.0769196	0.039266	0.120634
CARDB	0.000186707	0	0	0.0156049	0.00248697	0.00811441	0.00841065	0	0.00599365	0.00253721	0.0133934	0.00355339	0	5.87e-05	0.000790663	0.00914731	0.00522907	0.00145498	0.00838601	0.0141829	0.00834802	0.120299
MarR family	0.173781	0.324683	0.0543857	0.0558906	0.103607	0.128703	0.131158	0.0537092	0.137501	0.078453	0.0501041	0.0463953	0.157242	0.216175	0.183643	0.0959924	0.076057	0.159386	0.0695982	0.112568	0.0523687	0.118958
B3/4 domain	0.0324439	0.0470282	0.000382998	0.0370594	0.066544	0.0579633	0.0464654	0	0.0188976	0.0534231	0.0321387	0.0241937	0.0264715	0.0530462	0.0214177	0.0279308	0.0209067	0.159651	0.0584087	0.0321989	0.0261128	0.118958
D12 class N6 adenine-specific DNA methyltransferase	0.0271587	0.000376226	0.00612797	0.0241542	0.0345558	0.0228009	0.0148565	0	0.000282054	0.00962961	0.0155091	0.017834	0.0821795	0.0718823	0.000209293	0.00925595	0.0116933	0.00171952	0.049004	0.000127773	0.0141462	0.118958
Bacterial protein of unknown function (DUF853)	0.0151951	0.000376226	0	0.0399219	0.0248596	0.0335165	0.0390027	0.0007258	0.00183335	0.0461183	0.0358053	0.0560498	0.0452627	0.0238238	0.0363937	0.0523417	0.0325663	0.0816111	0.0294692	0.000255547	0.0251114	0.118623
Ribosomal S13/S15 N-terminal domain	1.44e-05	0	0	2.87e-05	0	0.00202572	0.00199925	0	0	1.18e-05	0.00103991	0	0	0.0106797	0	0	0.000254725	0.0308191	0.0048572	0	0.00100143	0.117618
lobe	5.74e-05	0.000376226	0	0.00228809	1.01e-05	0.00386729	0.00399851	0.0007258	0	0.0166158	0.00480512	0.000114935	5.12e-05	0	0.00190689	0	0.00131688	0	0.00537063	0	0.00375325	0.116613
AIR synthase related protein; N-terminal domain	0.0544753	0.041761	0.00153199	0.10485	0.0828955	0.0987656	0.104857	0	0.0409683	0.105041	0.0985946	0.0709913	0.0568856	0.131794	0.109274	0.0814784	0.0995157	0.204358	0.165764	0.0401209	0.0920471	0.115942
FAD dependent oxidoreductase	0.333143	0.573744	0.148603	0.346066	0.0969011	0.145069	0.170298	0.21774	0.527088	0.245366	0.293668	0.225205	0.350069	0.225212	0.423632	0.260133	0.287065	0.375781	0.15085	0.903359	0.280433	0.114267
Myo-inositol-1-phosphate synthase	0.000301603	0.0665919	0.00306398	0.0131254	0.0105621	0.00982937	0.0116336	0.0007258	0.0287695	0.00758804	0.0175351	0.000249025	0.000409617	0.000469435	0.00758106	0.000282458	0.0148942	0.052776	0.0155333	0.000127773	0.0119498	0.112591
FTR; proximal lobe	0.00248464	0	0	0.00326459	1.01e-05	0.00389031	0.00386063	0	0	0.0140432	0.00305699	0	0	5.87e-05	2.33e-05	0	0.000586348	0.000132271	0.00811707	0	0.00262559	0.112591
Ketopantoate reductase PanE/ApbA	0.0312949	0.0671563	0.000382998	0.0157198	0.0144888	0.0191868	0.00682504	0	0.0306029	0.0147394	0.0196418	0.00716426	0.0333326	0.000352077	0.0226734	0.00610545	0.0159948	0.00238087	0.016063	0.0162272	0.0165782	0.111921
IS1 transposase	0.00231229	0	0	0.00296781	0.000332267	0.00168043	0.000310229	0	0	0.000436637	0.00483201	0	0.000102404	0	9.3e-05	4.35e-05	0.00204741	0	0.000277089	0	0.00185979	0.111586
tRNAHis guanylyltransferase	0.000157983	0.000188113	0.000765996	0.000153177	0.00188284	0.00195666	0.00489472	0	7.05e-05	2.36e-05	5.38e-05	5.75e-05	0	5.87e-05	2.33e-05	4.35e-05	0.00230694	0.00449721	0.00544398	0	8.42e-05	0.111586
AMP-binding enzyme	0.729737	0.859864	0.605903	0.800725	0.392196	0.474468	0.538247	0.404271	0.955317	0.588586	0.774315	0.68094	0.910067	0.480819	1	0.595238	0.725971	0.964122	0.594844	0.579964	0.854015	0.111251
F420-0:Gamma-glutamyl ligase	0.000129259	0.000188113	0.000382998	0.00549524	0.00593046	0.0121889	0.00642863	0.0014516	0	0.00187636	0.00295838	7.66e-05	0.000256011	0.000234718	0.000302312	0.000130365	0.00693044	0.00198406	0.0220123	0	0.00510811	0.111251
2-phosphosulpholactate phosphatase	0.00274316	0	0	0.00731422	0.000171168	0.00756194	0.00577371	0	0.0114937	0.00212418	0.0118066	0.00929055	0.00803874	0.0269339	0.00348822	0.0109507	0.00703137	0.000132271	0.00898093	0.000255547	0.00144744	0.108235
TOBE domain	0.0350722	0	0	0.0240489	0.00517531	0.0383276	0.0115129	0	0	0.0103495	0.0162442	0.0373729	0.0135686	0	0.0080229	0.0268553	0.00463311	0.000661354	0.0144086	0	0.0183623	0.1079
Acylphosphatase	0.0136296	0	0	0.0192908	0.00982704	0.0358991	0.0375032	0	0.0178399	0.0134531	0.0395705	0.0286187	0.0256523	0.0293397	0.000348822	0.0109942	0.0269576	0.229093	0.104642	0.0319434	0.0136581	0.107565
CbiX	0.00867469	0.000188113	0.25929	0.00400176	0.00336294	0.00874744	0.00451556	0	0	0.00686818	0.00729733	0.0214353	0.0128517	0.0256429	0.000674389	0.0239221	0.00675261	0.0346549	0.0170002	0.0320711	0.00237313	0.107565
PcrB family	0.000114897	0.000188113	0	0.00013403	0.00134921	0.00310765	0.00451556	0	7.05e-05	8.26e-05	0.000179296	7.66e-05	0.000204809	0.0185427	0.000418586	0.000130365	0.000629603	0.0338613	0.00518319	0.000127773	0.0020281	0.107565
Protein of unknown function (DUF1016)	5.74e-05	0.000752451	0.00229799	0.0314588	0.115689	0.0214428	0.0267142	0.0014516	0.0892701	0.00892155	0.0366301	0.118593	0.0204297	0.000586794	0.00739502	0.0550359	0.0112463	0.00145498	0.0112465	0.000255547	0.0380963	0.106895
Putative periplasminc binding protein (DUF178)	0.000588845	0.0475925	0.100728	0.0120053	0.0019634	0.00913878	0.00506707	0.0007258	0.000352568	0.0059123	0.00690288	0.00409933	0.000614426	0.0397846	0.0197201	0.000347641	0.0182441	0.0585959	0.0073836	0.000127773	0.0204577	0.105219
Protein of unknown function (DUF2466)	0.0286092	0.0472163	0	0.0339958	0.068014	0.0478577	0.0618045	0	0.0359619	0.0375862	0.0451466	0.0767572	0.0512534	0.0655449	0.0408121	0.0846506	0.0270297	0.000132271	0.0503568	0.0319434	0.0318942	0.104549
Methyltransferase small domain	0.0645288	0.00526716	0.139028	0.10396	0.131608	0.0776681	0.101221	0.156773	0.046962	0.148563	0.0902125	0.0873599	0.0806946	0.121349	0.0842288	0.101055	0.0678625	0.217453	0.102392	0.0963412	0.0757129	0.103209
Methyl-coenzyme M reductase gamma subunit	0	0	0	4.79e-05	2.01e-05	0.00131212	0.000224054	0	0	1.18e-05	0	0	0	0	0	2.17e-05	5.29e-05	0	0.00132025	0	8.42e-06	0.103209
Methyl-coenzyme M reductase beta subunit; N-terminal domain	1.44e-05	0.000188113	0.000382998	0	4.03e-05	0.0014042	0.00110304	0	0	0	1.79e-05	0	0	0	4.65e-05	2.17e-05	1.92e-05	0	0.00151584	0	0	0.102539
Receptor family ligand binding region	0.295327	0.484202	0.222905	0.156892	0.0156568	0.221966	0.146773	0.749026	0.613609	0.103034	0.153405	0.237283	0.321498	0.00844984	0.31473	0.183207	0.116044	0.0701035	0.172382	0.229353	0.120567	0.101198
Type II/IV secretion system protein	0.136669	0.430778	0.0245119	0.326967	0.113827	0.185722	0.244702	0.003629	0.182771	0.468417	0.348317	0.309193	0.446585	0.156205	0.245501	0.273181	0.260367	0.390199	0.321203	0.327228	0.345601	0.0991877
FAD binding domain	0.0973317	0.0513548	0.288014	0.116788	0.0478061	0.087578	0.0659064	0.003629	0.141944	0.106032	0.0871197	0.128842	0.0883749	0.0390218	0.144156	0.119675	0.147798	0.250918	0.061204	0.106563	0.104998	0.0978474
Bacterial extracellular solute-binding proteins; family 5 Middle	0.44126	0.194132	0.109537	0.220164	0.0957533	0.2502	0.221038	0.0130644	0.536044	0.175056	0.20186	0.0921201	0.0548887	0.16442	0.326497	0.11835	0.257637	0.194703	0.202519	0.26053	0.227349	0.0971772
DDE superfamily endonuclease	0.00475384	0.000188113	0.000382998	0.0123786	0.00287965	0.00272782	0.00146497	0	0.000141027	0.00280864	0.0173379	0.00430047	0.00440339	0.00862587	0.00504629	0.00573608	0.00441683	0.000264542	0.00389554	0.00498317	0.0108558	0.0971772
Methyl-coenzyme M reductase beta subunit; C-terminal domain	0	0	0	1.91e-05	2.01e-05	0.00133514	0.000499813	0	0	1.18e-05	2.69e-05	0	0	0	0	0	4.81e-06	0	0.00286053	0	2.52e-05	0.0971772
short chain dehydrogenase	0.901837	0.97781	0.962474	0.76201	0.339869	0.415895	0.396662	0.191611	1	0.63441	0.73547	0.629669	1	0.566374	1	0.621083	0.833104	0.319037	0.286241	0.862599	0.823997	0.0958368
FmdE; Molybdenum formylmethanofuran dehydrogenase operon	5.74e-05	0.0622653	0	0.0029008	0.000110756	0.0195091	0.0107891	0	0.007827	1.18e-05	9.86e-05	1.92e-05	0.000307213	0.00252322	2.33e-05	6.52e-05	0.00185997	0.000132271	0.0177744	0	0.00113607	0.0958368
Phosphofructokinase	0.00980929	0.0479688	0.00114899	0.0733145	0.0978778	0.10139	0.100394	0	0.036667	0.0194834	0.0889933	0.0608866	0.03876	0.000762832	0.0415098	0.0533629	0.0694438	0.0681194	0.0994178	0.0323267	0.0840272	0.0955017
Aldehyde ferredoxin oxidoreductase; domains 2 & 3	0.000330328	0.224795	0	0.0363126	0.000503435	0.0966363	0.0702669	0.0007258	0.210483	0.0156953	0.047343	0.0127386	0.000409617	0.000410756	0.0165341	0.0185988	0.0147452	0.201713	0.155284	0.0516205	0.0559705	0.0944964
ArgK protein	0.00903374	0.0481569	0.00114899	0.0326938	0.0122838	0.0376946	0.0565134	0.0014516	0.0404748	0.0223747	0.0335641	0.0659725	0.0262667	0.0379069	0.05823	0.0449543	0.0211518	0.0476175	0.0463961	0.00523871	0.0346965	0.0944964
Voltage gated chloride channel	0.0377579	0.0980068	0.00114899	0.0111149	0.0364185	0.0389492	0.0213196	0.0007258	0.0365965	0.0139488	0.00926061	0.0145871	0.100919	0.0876084	0.00753455	0.010451	0.0316436	0.0533051	0.0274399	0.0645256	0.00674911	0.0944964
AsnC family	0.072988	0.0443946	0.0965155	0.0196067	0.0335086	0.0244813	0.0107718	0	0.0337055	0.0139016	0.0139851	0.0415106	0.0485908	0.123931	0.0852753	0.0669861	0.0309947	0.188089	0.0367306	0.133907	0.0158713	0.0938262
Domain of unknown function (DUF362)	0.000157983	0.0838983	0	0.00950657	0.0103204	0.0525883	0.0537558	0	0.102527	0.00496822	0.0100854	0.000268181	0.000204809	0.000293397	0.00862752	0.000239003	0.0116645	0.00529083	0.054342	0.000127773	0.0122191	0.092821
Subtilase family	0.0677602	0.0507905	0.164689	0.178097	0.0897725	0.112796	0.132881	0.184353	0.00239746	0.0637018	0.112589	0.100415	0.136505	0.0649581	0.0982282	0.201165	0.197018	0.0244701	0.184924	0.0663144	0.172683	0.0921508
tRNA pseudouridine synthase D (TruD)	0.00854543	0.000188113	0	0.00103395	0.00935381	0.00987541	0.00623905	0.0007258	0.000352568	0.000342229	0.0190233	0.00596702	0.0264715	0.0898969	0.00613926	0.0214668	0.0070602	0.0869019	0.0244816	0.03271	0.00522593	0.0921508
Aminotransferase class-III	0.314443	0.334653	0.00497897	0.313008	0.117038	0.20812	0.215902	0.0312094	0.428722	0.256188	0.297111	0.20172	0.303219	0.363108	0.336171	0.269259	0.226229	0.372342	0.219805	0.546743	0.3497	0.0918157
Aminotransferase class-V	0.243552	0.0513548	0.295674	0.330471	0.292918	0.264898	0.30985	0.192337	0.235868	0.25627	0.298168	0.259254	0.231946	0.274913	0.270011	0.196091	0.301426	0.323137	0.337584	0.399292	0.321416	0.0901402
Periplasmic solute binding protein family	0.0474954	0.103838	0.00804296	0.0457905	0.0393283	0.0553621	0.0230259	0.0029032	0.0562698	0.00737562	0.0292162	0.0340206	0.0138758	0.0019951	0.0146738	0.0329173	0.0266163	0.00171952	0.0506665	0.0356488	0.0276781	0.0898051
Xylose isomerase-like TIM barrel	0.0883411	0.131303	0.459981	0.0975644	0.0673696	0.138486	0.144929	0.283788	0.257374	0.0542846	0.130258	0.0488281	0.0732191	0.0907771	0.0732991	0.0601419	0.147332	0.0579346	0.127925	0.000894414	0.122376	0.08947
Asparagine synthase	0.0488885	0.0114749	0.347379	0.118607	0.0739747	0.0831698	0.062649	0.173466	0.0701609	0.0466021	0.0947218	0.1307	0.080285	0.0314522	0.0438818	0.108301	0.113761	0.0423266	0.0902576	0.0295157	0.135193	0.0891349
Pyridoxal-phosphate dependent enzyme	0.269059	0.40369	0.103026	0.315421	0.267173	0.353638	0.263367	0.0029032	0.352638	0.3212	0.345547	0.302699	0.275621	0.503293	0.353891	0.236635	0.2955	0.537813	0.320861	0.449252	0.295278	0.0887998
NADH ubiquinone oxidoreductase; 20 Kd subunit	0.0470501	0.0470282	0.0482577	0.0764355	0.0229063	0.125111	0.117835	0	0.0442825	0.0531045	0.0600909	0.0910474	0.0640539	0.161427	0.086438	0.105129	0.0668533	0.295757	0.0759794	0.0320711	0.0932	0.0884647
Phosphoglycerate kinase	0.0349142	0.0479688	0.00153199	0.0613954	0.0682657	0.0790378	0.0842789	0.0043548	0.0188271	0.0746531	0.0652994	0.0354669	0.0776737	0.105154	0.0530674	0.0446284	0.0549965	0.133329	0.0756289	0.0324545	0.0805769	0.0884647
Domain of unknown function (DUF1743)	1.44e-05	0	0	3.83e-05	0.000291992	0.00112796	0.00375722	0	0.000141027	1.18e-05	8.96e-06	1.92e-05	0	0.00715889	0	4.35e-05	0.000355654	0.0174597	0.00459641	0	2.52e-05	0.0884647
tRNA synthetases class I (R)	0.02634	0.0556814	0.0421298	0.0360063	0.0639966	0.0601387	0.0497573	0.0007258	0.0189681	0.0557951	0.0582173	0.0568735	0.0517654	0.0805668	0.0259523	0.0267901	0.0433801	0.137165	0.0604868	0.03271	0.0439365	0.0881296
Enoyl-CoA hydratase/isomerase family	0.231086	0.50433	0.00229799	0.273249	0.0335892	0.0630622	0.0852957	0.0021774	0.450793	0.176602	0.289733	0.308743	0.349608	0.190063	0.609275	0.269411	0.23725	0.220099	0.113452	0.317517	0.287982	0.0874595
Metallopeptidase family M24	0.0895619	0.0895417	0.0991965	0.129052	0.137659	0.140304	0.15196	0.007258	0.167329	0.136561	0.132446	0.100204	0.144953	0.207549	0.108367	0.150061	0.144929	0.293906	0.165202	0.260402	0.158242	0.0874595
Anion-transporting ATPase	0.0250187	0.000376226	0.00114899	0.0333831	0.00707829	0.0335626	0.0542039	0.0014516	0.0188976	0.028405	0.0529639	0.00682903	0.00619546	0.0769874	0.0183713	0.00549708	0.0287791	0.105155	0.0310828	0.000766641	0.0450558	0.0874595
Adenylosuccinate synthetase	0.0334205	0.0978186	0.00382998	0.0467383	0.0952398	0.0774264	0.0747479	0.0029032	0.0186156	0.0509567	0.0571863	0.0535212	0.0388112	0.0897795	0.0359751	0.0556009	0.0486428	0.0689131	0.0720268	0.0324545	0.0435242	0.0874595
PDZ domain (Also known as DHR or GLGF)	0.0491901	0.00714829	0.168519	0.103366	0.0671481	0.0743303	0.0736104	0.0319352	0.0503466	0.106398	0.098487	0.0704358	0.090167	0.0195989	0.102321	0.06213	0.127632	0.0134916	0.0852374	0.0380765	0.111259	0.0871244
DNA topoisomerase	0.0856985	0.00357414	0.00765996	0.0436364	0.194235	0.0842862	0.0885704	0.003629	0.0376542	0.0882833	0.0472623	0.0430717	0.0921639	0.123168	0.0641367	0.0985345	0.0522763	0.251182	0.0863946	0.0330933	0.0612553	0.0871244
RibD C-terminal domain	0.0380882	0.000376226	0.000382998	0.0518888	0.0235507	0.0384427	0.0459139	0.182176	0.0186156	0.0242038	0.0431564	0.0347581	0.0103428	0.0593249	0.0219758	0.0447588	0.105725	0.0784366	0.0417181	0.0267047	0.0496337	0.0871244
ParA/MinD ATPase like	0.0284943	0	0	0.0301185	0.0445036	0.0522775	0.0588056	0	0.0333529	0.0449028	0.0252358	0.0499774	0.0121349	0.0833835	0.0170923	0.025204	0.0227618	0.0985417	0.0656293	0.0296434	0.0199949	0.0871244
Carbamoyl-phosphate synthase L chain; N-terminal domain	0.0465906	0.058315	0.0957495	0.0926149	0.0841139	0.0373953	0.0650102	0.0007258	0.000211541	0.0831734	0.0789617	0.0545556	0.0604185	0.030572	0.154505	0.0582733	0.0608216	0.0785688	0.0628258	0.000127773	0.072069	0.0867893
tRNA synthetases class I (M)	0.0354599	0.0554933	0.00421298	0.0760909	0.0906484	0.0635916	0.0525493	0.003629	0.0203784	0.0476878	0.060073	0.0443839	0.0513558	0.0907771	0.0465793	0.0362633	0.0694582	0.0751298	0.0926617	0.0323267	0.0617013	0.0864542
CobN/Magnesium Chelatase	0.0354312	0.00131679	0.000765996	0.00664407	0.0157978	0.0631773	0.0637003	0.365077	0.0015513	0.0907733	0.0143795	0.0123267	0.0023041	0.0376722	0.0259058	0.0133733	0.0136734	0.00436494	0.091097	0.000766641	0.00719512	0.0864542
Histidinol dehydrogenase	0.0462171	0.0474044	0.0965155	0.0581883	0.0699673	0.0673208	0.0721799	0.546527	0.0727699	0.0585093	0.0584683	0.0489047	0.0321037	0.0748749	0.032766	0.0447262	0.0348589	0.0999967	0.0661101	0.0973634	0.0670619	0.0861191
PAP2 superfamily	0.0302609	0.0944326	0.0340868	0.0316503	0.0657183	0.0362443	0.0538247	0.182176	0.0662827	0.047912	0.04988	0.0273161	0.12309	0.0323324	0.0349519	0.0489088	0.0678722	0.000132271	0.0435111	0.000127773	0.0501134	0.0861191
Respiratory-chain NADH dehydrogenase 24 Kd subunit	0.0507268	0.185667	0.0946005	0.101825	0.0195937	0.139142	0.153615	0.0007258	0.133835	0.119827	0.0914317	0.0573907	0.0575512	0.0860827	0.0323707	0.0751774	0.0560923	0	0.178331	0.0601813	0.0905912	0.085784
Exonuclease VII; large subunit	0.0139025	0.000564338	0.000382998	0.0283953	0.0691518	0.0531868	0.0602017	0.0007258	0.0196028	0.0511337	0.037168	0.0284463	0.0140294	0.0164302	0.0179062	0.0225749	0.035104	0.00132271	0.0469013	0.0320711	0.0475804	0.085784
Predicted permease	0.105848	0.139203	0.101111	0.269449	0.217474	0.204886	0.246959	0.389029	0.224938	0.284664	0.255989	0.265451	0.230717	0.0910118	0.277476	0.312464	0.678707	0.135313	0.254539	0.253247	0.275964	0.0854489
Dehydratase family	0.136799	0.0015049	0.0972815	0.106516	0.0998613	0.101643	0.090087	0.193063	0.16204	0.152009	0.0958962	0.0675337	0.103377	0.121173	0.13025	0.0760356	0.0891008	0.167719	0.0598512	0.0329656	0.116393	0.0854489
Fumarylacetoacetate (FAA) hydrolase family	0.179167	0.0472163	0.104558	0.0994504	0.0247891	0.0560987	0.0459311	0.184353	0.0548595	0.0919888	0.112167	0.0773318	0.095236	0.118063	0.235013	0.0882465	0.107153	0.101848	0.0401779	0.0968523	0.114684	0.0854489
UbiA prenyltransferase family	0.0530822	0.0481569	0.00306398	0.0916288	0.0428826	0.0597128	0.0743688	0.0007258	0.0509108	0.0946558	0.0894416	0.0982308	0.0835107	0.198102	0.076671	0.0999468	0.095839	0.18293	0.0916023	0.104774	0.0951607	0.0854489
Inositol monophosphatase family	0.0685645	0.048345	0.00536197	0.0912076	0.0352404	0.0325957	0.0316089	0.0050806	0.0545069	0.070747	0.0828794	0.0735486	0.129081	0.0305133	0.0501838	0.10087	0.0722313	0.101187	0.049387	0.03271	0.0699399	0.0854489
Pyruvate kinase; barrel domain	0.0566871	0.142401	0.00306398	0.0374327	0.0782539	0.0700486	0.0567547	0	0.0539428	0.0393681	0.0717092	0.0759335	0.0396817	0.0625523	0.0469979	0.0783931	0.0521417	0.135181	0.0574389	0.03271	0.0487922	0.0854489
Adenylate kinase	0.0188718	0.0088413	0.00536197	0.0470063	0.0661312	0.0538658	0.0604602	0.0101612	0.0191092	0.052302	0.051655	0.0585592	0.0264203	0.0257016	0.019441	0.0451499	0.0312975	0.0332	0.0649529	0.0324545	0.0475888	0.0854489
STAS domain	0.0238123	0.0474044	0.00114899	0.107464	0.0348075	0.068679	0.0581162	0.0464512	0.127065	0.0344117	0.0980119	0.0740945	0.0376848	0.000880191	0.0628809	0.0949821	0.0897064	0.000264542	0.0587428	0.0185272	0.0453335	0.0854489
Protein of unknown function DUF124	0.0116189	0	0.0999625	0.010014	0.0205099	0.0270135	0.0155632	0	0.0451992	0.00892155	0.0204576	0.000172402	0.000614426	0.0157261	0.00453468	0.00569262	0.0214594	0.0342581	0.0176929	0	0.00933262	0.0854489
ATP-NAD kinase	0.0241857	0.0594436	0.00191499	0.0483275	0.0735619	0.0492965	0.0680608	0	0.0270772	0.0524436	0.0473788	0.0312239	0.0412177	0.0851438	0.0225339	0.0348184	0.0325327	0.155418	0.0605602	0.0563481	0.0370191	0.0851138
M42 glutamyl aminopeptidase	0.000459586	0.000376226	0.000765996	0.0164761	0.0233392	0.0588266	0.0490679	0.0007258	0.000705135	0.00936999	0.00749455	0.000306492	0.000409617	0.000410756	0.0105577	0.0167302	0.0332104	0.0662676	0.0947317	0.000127773	0.03489	0.0851138
Protein kinase domain	0.322515	0.19733	0.165838	0.730723	0.193319	0.102829	0.295217	0.230804	0.223951	0.674203	0.898288	0.232819	0.118687	0.0266991	0.582369	0.311802	1	0.440858	0.163702	0.310106	0.888677	0.0847787
tRNA synthetases class I (W and Y)	0.0648591	0.0479688	0.00651096	0.104668	0.147245	0.111495	0.08583	0.0014516	0.0186861	0.0894161	0.0728657	0.0871587	0.0723486	0.178033	0.0869496	0.117742	0.0911867	0.273139	0.137941	0.0328378	0.0757381	0.0847787
Pyruvate ferredoxin/flavodoxin oxidoreductase	0.043991	0.0957494	0.00114899	0.049237	0.0692424	0.187886	0.162164	0.0007258	0.109155	0.0339043	0.0807368	0.0484066	0.00921639	0.114014	0.0648576	0.0463232	0.0417412	0.28544	0.230367	0.0902081	0.0612048	0.0847787
Ribose 5-phosphate isomerase A (phosphoriboisomerase A)	0.0219452	0	0.000765996	0.0237712	0.00528606	0.0117285	0.00878982	0.0007258	0.0177694	0.0854628	0.030552	0.0194239	0.0385552	0.044303	0.0235106	0.0165564	0.0199647	0.0525115	0.0147753	0.0319434	0.0205419	0.0847787
Papain family cysteine protease	0.01182	0.000564338	0.000765996	0.00915235	0.0304477	0.0362328	0.0342803	0.0014516	0.00126924	0.00987743	0.0158497	0.00871587	0.000102404	0.000586794	0.000604624	0.0226836	0.00849243	0.000529083	0.0429324	0.000511094	0.0187073	0.0847787
Ribosomal protein S8	0.000100534	0.000376226	0	0.0171176	0.0357942	0.0406756	0.0260937	0.0007258	0.0177694	0.0148929	0.0315112	0.0242129	0.0258059	0.0589141	0.0117437	0.0164478	0.0233866	0.0332	0.0390451	0.0320711	0.0166624	0.0847787
Acyl-CoA dehydrogenase; N-terminal domain	0.170061	0.187548	0.0268099	0.144963	0.0199662	0.0225592	0.0467929	0.184353	0.0593019	0.0670887	0.145041	0.15022	0.206601	0.0417797	0.396029	0.067073	0.164028	0.1328	0.0611633	0.0702754	0.180652	0.0844436
B12 binding domain	0.0397398	0.137134	0	0.135696	0.0526492	0.106788	0.227708	0.0029032	0.361311	0.0287708	0.0994014	0.0911431	0.00819234	0.0404301	0.0893681	0.0761117	0.0797385	0.0354486	0.112995	0.0430597	0.12772	0.0844436
Stage II sporulation protein E (SpoIIE)	0.0317976	0.00865319	0.0206819	0.0854347	0.0204294	0.0686674	0.134071	0.104515	0.493171	0.0389079	0.0915752	0.0203817	0.0212489	0.00146699	0.0281848	0.0824127	0.099285	0.0134916	0.0881061	0.00945524	0.0844228	0.0844436
Thioesterase superfamily	0.0836878	0.39974	0.000765996	0.11135	0.0553275	0.0772653	0.083262	0.0645962	0.120014	0.0418109	0.105569	0.17018	0.131129	0.0915986	0.134901	0.168063	0.0878657	0.33901	0.104022	0.256314	0.0833035	0.0844436
Anticodon-binding domain	0.0533694	0.000752451	0.00191499	0.0765121	0.122153	0.0679193	0.0842272	0.0007258	0.00133976	0.0591466	0.0823146	0.0378805	0.0504341	0.0164889	0.0811359	0.0359374	0.0732118	0.180417	0.0890596	0.00178883	0.0758307	0.0844436
Conserved region in glutamate synthase	0.0331907	0.0919871	0.000382998	0.0533919	0.0568881	0.0705896	0.0549622	0.0007258	0.054789	0.0536945	0.042251	0.0868523	0.0491029	0.076518	0.0361147	0.0431727	0.0430293	0.113621	0.0602016	0.156778	0.0614236	0.0844436
Enolase; C-terminal TIM barrel domain	0.022491	0.0756213	0.00153199	0.0494571	0.0519142	0.0687595	0.038951	0.0007258	0.0184745	0.0438879	0.0394988	0.0679264	0.0388112	0.104801	0.0469979	0.0663343	0.0434618	0.139413	0.0642927	0.0643978	0.0601529	0.0844436
NADPH-dependent FMN reductase	0.0503391	0.135441	0.00153199	0.0400655	0.178417	0.165004	0.2037	0.0029032	0.197367	0.0939477	0.0576614	0.0663077	0.112491	0.0302199	0.0584393	0.0781758	0.0650317	0.00119044	0.143556	0.0313045	0.0571739	0.0844436
Respiratory-chain NADH dehydrogenase; 30 Kd subunit	0.0193313	0	0.00114899	0.0366764	0.0027991	0.0356573	0.0439836	0	0.0176989	0.0474518	0.0502386	0.0467018	0.0406545	0.0763419	0.0301382	0.0477572	0.0407752	0.0661354	0.0469258	0.0319434	0.048565	0.0844436
Initiation factor 2 subunit family	0.0117194	0.000564338	0.00344698	0.0308748	0.00867921	0.0566282	0.0983598	0.0014516	0.018122	0.0331018	0.0274053	0.0247109	0.0131077	0.0741708	0.0181387	0.0334822	0.0216372	0.220892	0.0743087	0.0320711	0.047067	0.0844436
CTP synthase N-terminus	0.0288965	0.0472163	0.00114899	0.0342639	0.0516423	0.0401347	0.0477753	0	0.0198848	0.0247585	0.0465272	0.0480235	0.0150534	0.0735253	0.00597648	0.0544493	0.0373725	0.0993353	0.0531847	0.0316878	0.0378438	0.0844436
NADH-ubiquinone/plastoquinone oxidoreductase; chain 3	0.0109008	0	0	0.0379114	0.00760186	0.0202342	0.0175796	0.0007258	0.0353978	0.0349427	0.0413366	0.0528125	0.0512022	0.0738774	0.0337659	0.0489305	0.0347339	0.0212956	0.0106516	0.0319434	0.0329208	0.0844436
DNA alkylation repair enzyme	0.002499	0.0340484	0.00191499	0.0127424	0.0160696	0.01639	0.0171488	0.0007258	0.0129745	0.00381172	0.00347833	0.00241363	0.000102404	0.000234718	0.00588346	0.0137644	0.0127843	0.000264542	0.0148487	0	0.00526801	0.0844436
Domain of unknown function DUF20	0.0748407	0.158579	0.0995795	0.103108	0.0610868	0.0812131	0.0763508	0.0043548	0.0722058	0.112534	0.0755372	0.0981829	0.0675356	0.0170757	0.082601	0.0880401	0.104754	0.00264541	0.0729232	0.0646534	0.0904986	0.0841085
NAD synthase	0.0432011	0.167608	0.157029	0.0766844	0.116958	0.0863005	0.222607	0.0021774	0.0554941	0.0547684	0.0585579	0.0569118	0.080797	0.0666598	0.0229292	0.0401308	0.0613887	0.202639	0.11848	0.0357766	0.0903556	0.0841085
Isochorismatase family	0.0936407	0.0485331	0.000765996	0.0618932	0.0462052	0.0784393	0.0604085	0.0021774	0.124879	0.116134	0.0545865	0.0363098	0.0822307	0.20174	0.165923	0.0645961	0.0599757	0.199993	0.0792229	0.0870137	0.0645373	0.0841085
tRNA pseudouridine synthase	0.0219022	0.0472163	0.0965155	0.0372413	0.0702795	0.0606796	0.0476719	0.18145	0.0360324	0.0379166	0.0581007	0.0385414	0.0386576	0.0447137	0.0601601	0.0383274	0.0309467	0.0345227	0.0681394	0.0320711	0.0516197	0.0841085
Ribosomal protein L1p/L10e family	0.0184265	0	0.0961325	0.0482509	0.0361869	0.0529336	0.0437251	0	0.0178399	0.0327006	0.0566215	0.0148457	0.0256523	0.114366	0.029301	0.0225098	0.0255061	0.0547601	0.0498841	0.0319434	0.0515861	0.0841085
Formate--tetrahydrofolate ligase	0.0294566	0.0494737	0.00268099	0.0523197	0.0790896	0.0695307	0.0619251	0.0116128	0.0196028	0.0338099	0.0450211	0.0149415	0.000819234	0.0891927	0.0239757	0.0115047	0.0144616	0.00290996	0.0598023	0.0324545	0.0500124	0.0841085
Chorismate synthase	0.0565435	0.0479688	0.192265	0.0466904	0.0739344	0.0578828	0.0609428	0	0.018263	0.0302342	0.0413993	0.0340781	0.0260107	0.0443616	0.0509512	0.0387511	0.0468838	0.101452	0.0619538	0.0328378	0.0484808	0.0841085
Ham1 family	0.0181824	0.000564338	0.000765996	0.03727	0.045883	0.0498144	0.0350903	0	0.0181925	0.0537299	0.0253076	0.0291742	0.0129541	0.0737014	0.041254	0.0277461	0.0303315	0.0714262	0.0395829	0.0321989	0.0398635	0.0841085
Ornithine cyclodeaminase/mu-crystallin family	0.0508417	0.00263358	0.00114899	0.0284623	0.0180028	0.0543377	0.0419499	0.0007258	0.0392055	0.0145978	0.0324704	0.0168954	0.0126981	0.112371	0.0605554	0.028072	0.0308554	0.107933	0.0349539	0.0640145	0.0373557	0.0841085
3;4-dihydroxy-2-butanone 4-phosphate synthase	0.0375568	0.000376226	0.000382998	0.0571256	0.0180632	0.0287515	0.0275587	0.0021774	0.0160066	0.0267411	0.0342903	0.0540001	0.0263179	0.0549239	0.0294406	0.0410868	0.0142213	0.136768	0.0459967	0.0319434	0.0340148	0.0841085
SAICAR synthetase	0.047998	0.0470282	0.00191499	0.0365998	0.0741257	0.0495036	0.0618907	0	0.0184745	0.0368427	0.0363432	0.0402846	0.0387088	0.0757551	0.065532	0.0414671	0.0261742	0.101584	0.0569825	0.03386	0.0307749	0.0841085
Ribosomal protein L6	0.00728157	0.000188113	0	0.0191567	0.0364084	0.0375565	0.0216816	0	0.0177694	0.01376	0.0361549	0.0239447	0.0129029	0.0586207	0.0175109	0.0218797	0.0266163	0.0671935	0.0309606	0.0320711	0.0181267	0.0841085
Imidazoleglycerol-phosphate dehydratase	0.00992419	0	0.0758336	0.0492848	0.0270344	0.0348286	0.027507	0.3629	0.0177694	0.0159667	0.0336986	0.0270479	0.0464916	0.073584	0.0244175	0.036133	0.021171	0.101319	0.029078	0.0319434	0.0173272	0.0841085
GTPase of unknown function	0.187526	0.14955	0.189967	0.177829	0.343886	0.250246	0.253405	0.361448	0.112116	0.301976	0.226809	0.233892	0.197384	0.306131	0.160109	0.25443	0.158722	0.225389	0.280642	0.23127	0.211932	0.0837734
DnaJ domain	0.0535849	0.24417	0.0923025	0.10508	0.101321	0.08988	0.0913452	0.0007258	0.125867	0.070511	0.0819829	0.0847451	0.0196104	0.182082	0.0551138	0.101446	0.0943107	0.000132271	0.0661101	0.0986411	0.121055	0.0837734
Cytochrome C assembly protein	0.0483284	0.0485331	0.0957495	0.0767323	0.0272056	0.041723	0.0309195	0.182176	0.0374427	0.084743	0.0812747	0.0994568	0.0892965	0.0555107	0.0570672	0.0841726	0.0863998	0.00105817	0.0333077	0.0871415	0.0748629	0.0837734
MGS-like domain	0.0247889	0.0936802	0.000382998	0.0482317	0.0517329	0.049354	0.0516359	0.0007258	0.0176989	0.0327596	0.036146	0.0293945	0.0390672	0.000586794	0.0314172	0.0270943	0.0431783	0	0.0587265	0.000255547	0.0569214	0.0837734
UvrC Helix-hairpin-helix N-terminal	0.0283364	0	0.0965155	0.0337469	0.0570593	0.0502863	0.0375377	0	0.0181925	0.026623	0.0295479	0.0386851	0.0253963	0.0242346	0.0296498	0.059577	0.027616	0.000793625	0.0543583	0.0361599	0.0386433	0.0837734
Ribosomal protein L14p/L23e	0.0288247	0	0	0.0240584	0.0353814	0.034656	0.0474478	0	0.0176989	0.0118128	0.0292341	0.0240213	0.0256011	0.0480584	0.0174411	0.0429989	0.0213632	0.0662676	0.0368283	0.0319434	0.0338381	0.0837734
6-O-methylguanine DNA methyltransferase; DNA binding domain	0.0393808	0.14052	0	0.044163	0.0401237	0.054614	0.0464654	0	0.0529556	0.0443127	0.0673344	0.0567202	0.0502293	0.0680681	0.0694155	0.0473444	0.0528915	0.0974835	0.0309361	0.0957023	0.0297567	0.0837734
Ribosomal protein S17	0.0166169	0	0	0.0135945	0.027709	0.0316519	0.0345044	0	0.0176284	0.0206517	0.024931	0.0287528	0.0133638	0.041369	0.0116274	0.0326348	0.0156391	0.0248669	0.0398682	0.0319434	0.0292602	0.0837734
Ribosomal protein L22p/L17e	0.00843053	0	0	0.0288452	0.035915	0.0248266	0.0345216	0	0.0176284	0.0152587	0.0247338	0.0288486	0.0128517	0.0438335	0.0233943	0.0327435	0.0119625	0.0666645	0.0390451	0.0319434	0.0274593	0.0837734
NADP oxidoreductase coenzyme F420-dependent	0.009163	0.0487212	0.000382998	0.0303483	0.0211443	0.0503438	0.0355729	0	0.05493	0.0315677	0.0217306	0.0354382	0.0167431	0.0285769	0.0202782	0.0351769	0.0242229	0.019047	0.034359	0.0319434	0.024556	0.0837734
Glu-tRNAGln amidotransferase C subunit	0.0146493	0.0470282	0	0.0232925	0.00745083	0.0211205	0.0163387	0.0007258	0.0176284	0.0193654	0.0196239	0.0274311	0.00394257	0.0131442	0.00581369	0.0325914	0.0338832	0.0160048	0.0308057	0.0320711	0.0226036	0.0837734
Ribosomal protein S19	0.0108864	0	0.000382998	0.0147242	0.0303068	0.0403879	0.0301612	0.0007258	0.0176284	0.0147512	0.0348013	0.0335418	0.0128005	0.0586794	0.0143017	0.0221187	0.0096459	0.0333322	0.0407646	0.0319434	0.0210804	0.0837734
Ribosomal protein S10p/S20e	0.00361924	0	0.000382998	0.0165623	0.0151836	0.0460852	0.0345905	0	0.0177694	0.011624	0.0204666	0.0240596	0.0128517	0.0606745	0.0116274	0.0255516	0.00731012	0.165735	0.0386865	0.0319434	0.0210804	0.0837734
Exonuclease VII small subunit	0.0179526	0	0	0.0147625	0.0228861	0.0259086	0.0214403	0	0.0176284	0.0312018	0.0281315	0.0096162	0.0128517	0.0146699	0.000186038	0.0278765	0.0194312	0	0.0319467	0.0255547	0.0194984	0.0837734
RNase H	0.32882	0.000564338	0	0.0278304	0.035623	0.0346675	0.0383995	0	0.0180515	0.0537535	0.0192563	0.0195006	0.0259083	0.0298678	0.0260686	0.0288542	0.0333738	0.033729	0.0362334	0.0321989	0.0191449	0.0837734
Ribosomal protein S14p/S29e	0.00718103	0	0	0.00719934	0.0251717	0.00287745	0.00792807	0	0	0.0147866	0.0134651	0.0191749	0.0384016	0	0.0116274	0.00819129	0.0132265	0.0294964	0.0156637	0.0319434	0.0159639	0.0837734
ABC 3 transport family	0.0499513	0.00112868	0	0.0183238	0.0163717	0.0514258	0.0540488	0.0021774	0.0694558	0.00991284	0.00983436	0.0241363	0.0131077	0.000117359	0.00616252	0.046736	0.0383577	0.000132271	0.0543583	0.000638867	0.0155179	0.0837734
["(2;5 RNA ligase family)"	0.0186707	0	0	0.00769716	0.000271855	0.0265646	0.0215092	0	0.0176989	0.00161674	0.00623948	0.000919477	0.000102404	0.00663077	0.00918564	4.35e-05	0.0154902	0.0847856	0.0388332	0.0137995	0.0154001	0.0837734
Ribosomal L29 protein	0.00787041	0	0	0.00433683	0.0167946	0.0349322	0.0423463	0	0.0176284	0.0120016	0.0156973	0.0191749	0.0128005	0.0211246	0.0141854	0.0400874	0.0180807	0.0658708	0.0329328	0.0318156	0.014567	0.0837734
MarC family integral membrane protein	0.0108721	0	0	0.0276102	0.000221511	0.0269099	0.0296958	0	0.000141027	0.0588634	0.0308568	0.0519696	0.0385552	0.0884886	0.0175341	0.0382405	0.0180038	0.0999967	0.022868	0.0318156	0.0123706	0.0837734
Protein of unknown function (DUF541)	0.0381313	0.000376226	0.0413638	0.0113926	0.0139753	0.0300981	0.0163904	0	0.000352568	0.0121432	0.00975368	0.0136964	0.00291852	0.000528115	0.0176271	0.00186857	0.0168647	0.000925895	0.0224279	0.000127773	0.0122864	0.0837734
Domain of unknown function (DUF74)	0.00288678	0.130174	0	0.0139487	0.0182042	0.0295687	0.0119955	0	0.057257	3.54e-05	0.00571056	0.015248	0.000256011	0.0479998	0.00779035	0.0272246	0.010511	0.00171952	0.00227376	0	0.0103172	0.0837734
Phosphoribosylformylglycinamidine (FGAM) synthase	0.00693688	0.000188113	0	0.0179505	4.03e-05	0.00953011	0.00901387	0	7.05e-05	0.00198257	0.000295838	0.00479852	0	0.0733493	0.00583695	0.019859	0.0178259	0.0222215	0.0210669	0	0.00974497	0.0837734
MOFRL family	0.00357616	0.0470282	0	0.0168782	0.00239635	0.00882801	0.013788	0.18145	0.0176989	0.00303286	0.00359487	0.0191558	0.0104964	0.0383763	0.0216967	0.0207933	0.00811755	0.00581991	0.0127053	0.0319434	0.00705206	0.0837734
AMMECR1	0.00371978	0	0.000382998	0.0191472	0.000191305	0.0385693	0.029196	0	0.0176989	0.00985383	0.0113853	0.00907983	0.000153606	0.0224742	2.33e-05	0.00547535	0.00647866	0.1037	0.045304	0.0319434	0.00702681	0.0837734
Small subunit of acetolactate synthase	0.00758317	0.0182469	0	0.00807053	0.00992773	0.0218571	0.00841065	0	0.00430132	0.0276851	0.00472444	0.0166847	0	0.00387284	0.0056044	0.00975568	0.0111118	0.000132271	0.0126401	0.0111163	0.00626943	0.0837734
Uncharacterised protein family UPF0066	0.00731029	0.0940564	0.000382998	0.00245084	0.0186371	0.0296032	0.0351248	0	0.0353273	2.36e-05	0.00234877	0.0240405	0.0129029	5.87e-05	6.98e-05	0.0136449	0.0167686	0.0108462	0.0288335	0	0.00431707	0.0837734
S-adenosylmethionine decarboxylase	0.00361924	0.0494737	0	0.00237425	0.00181236	0.0100941	0.00777296	0	7.05e-05	0.00303286	0.0130975	0.0142327	0.0243722	0.0734666	2.33e-05	0.0108203	0.00569526	0.135578	0.0205453	0.00038332	0.00402254	0.0837734
CbbQ/NirQ/NorQ C-terminal	0.00259954	0.0169302	0	2.87e-05	0	0.00162288	0.000258524	0	0.00754494	0.00898056	0.00413276	0.00337142	5.12e-05	0.000645474	9.3e-05	0.0102554	0.00300864	0	0.000505279	0.0139273	0.00396363	0.0837734
Leucine carboxyl methyltransferase	0.000143621	0.141461	0	0.000421238	0.0166133	0.0157454	0.0144601	0.0007258	0.0523915	0.00619552	0.00834621	0.000296914	0.000102404	0.000704153	0.000302312	0.00471488	0.00855491	0.000529083	0.00292573	0.000255547	0.00207018	0.0837734
Respiratory-chain NADH dehydrogenase 51 Kd subunit	0.0459299	0.185667	0.000382998	0.0776992	0.0506455	0.120611	0.1754	0	0.122764	0.107519	0.0896657	0.106535	0.0600601	0.107149	0.0580672	0.104379	0.0572074	0.0365067	0.135325	0.0914858	0.105831	0.0834383
["(3 exoribonuclease family; domain 2)"	0.00590281	0.000188113	0	0.0252455	0.0156467	0.0174604	0.0199064	0	0	0.0201325	0.0123086	0.0163782	5.12e-05	0.00792172	0.0288592	0.00688764	0.00847321	0.0263219	0.0179782	0.00102219	0.0094336	0.0831032
ATP-grasp domain	0.0370829	0.00357414	0	0.0261742	0.0189392	0.00674474	0.953644	0.0007258	0.00437184	0.0749835	0.0283645	0.0640377	0.0135686	0.0825619	0.0569742	0.0541234	0.0241075	0.165868	0.00532173	0.0333489	0.0383487	0.0814278
Region found in RelA / SpoT proteins	0.0227352	0.00790074	0	0.0194248	0.0709943	0.0373838	0.0458622	0.0007258	0.0170643	0.0782642	0.0229767	0.0267798	0.0693277	0.0147285	0.0261384	0.0303534	0.0368726	0.000132271	0.0223627	0.0527704	0.018295	0.0814278
ATP synthase subunit D	4.31e-05	0.000188113	0.000382998	0.00531334	0.0131598	0.0480879	0.0217677	0	0.000141027	0.00011801	0.000125507	0.000114935	5.12e-05	0.0373788	2.33e-05	6.52e-05	0.00469559	0.00330677	0.0373907	0	0.00159892	0.0814278
Dinitrogenase iron-molybdenum cofactor	0.012653	0	0	0.0129435	0.00751124	0.0418841	0.0459828	0.0007258	0.0373016	0.0047794	0.0213989	0.026071	0	0.0164889	9.3e-05	0.0263338	0.000221082	0.00555537	0.045524	0	0.00298745	0.0810927
Ribosomal Proteins L2; C-terminal domain	0.00723848	0	0.000382998	0.0146859	0.0277594	0.0325382	0.0345044	0	0.0176284	0.0147866	0.0270378	0.0289827	0.0128517	0.058386	0.0181387	0.021771	0.0113761	0.0801561	0.0467628	0.0319434	0.0211225	0.0807576
Prokaryotic diacylglycerol kinase	0.0103407	0	0.137113	0.00835774	0.0134618	0.00993295	0.00989286	0.178547	0.0167822	0.0116712	0.00683116	0.0290593	0.0254987	0.000117359	0.00602299	0.0216189	0.00874716	0.000264542	0.00702501	0.0320711	0.00631992	0.0807576
Domain of unknown function DUF11	0.00461022	0.0472163	0	0.0581691	0.00317164	0.0403073	0.0146497	0	7.05e-05	0.0280274	0.0468678	0.0190025	0	0.000176038	0.0378588	0.0859977	0.015024	0.000396812	0.0515466	0	0.0355548	0.0800874
Prephenate dehydratase	0.0260528	0.0472163	0	0.033115	0.0364487	0.0473283	0.038951	0	0.018122	0.0245815	0.0225106	0.0299979	0.0360463	0.0830314	0.0349287	0.0322872	0.029303	0.0485434	0.0387517	0.0319434	0.0308338	0.0797523
TFIIE alpha subunit	4.31e-05	0.000188113	0	5.74e-05	0.000161099	0.000736627	0.00196478	0.0007258	0.0010577	7.08e-05	5.38e-05	3.83e-05	0	0.00134963	4.65e-05	6.52e-05	0.000317205	0.00846533	0.00253455	0	5.05e-05	0.0797523
DEAD_2	0.00833	0.0385631	0.000382998	0.0175675	0.0101291	0.00894311	0.0273863	0.003629	0.0142437	0.0132289	0.0149443	0.00375453	0.0346127	0.0460047	0.00872054	0.0101033	0.0100256	0.0719553	0.0193555	0.0323267	0.00813764	0.0794172
Peptidase family U32	0.0556817	0.000564338	0.0172349	0.0307599	0.161089	0.0679078	0.0549967	0	0.0193912	0.0955527	0.0348819	0.0815461	0.0133638	0.000352077	0.0187434	0.0554922	0.0209307	0.00410039	0.0576019	0.0324545	0.036287	0.078747
Uncharacterised protein family (UPF0175)	0.000186707	0.000188113	0	0.0108086	2.01e-05	0.00150778	3.45e-05	0	0.00112822	0.00207698	0.00932337	0.00222207	0	0	0.00248826	0.00480179	0.00114867	0	0.0085164	0	0.00610954	0.0777417
Histidine kinase	0.00508417	0	0.000382998	0.0141402	0.0103506	0.0426668	0.0138052	0	0	0.0109395	0.00765592	1.92e-05	0	0	0.0107902	0.00508425	0.0102995	0	0.00849195	0	0.00717829	0.0774066
Protein of unknown function; DUF265	0.000129259	0.000188113	0.000382998	0.000181898	0.00038261	0.0038788	0.00213713	0	0.00733341	0.000188816	0.000170331	0.000268181	5.12e-05	0.0107383	0.000116274	0.000434551	0.00029798	0.0435171	0.00867125	0.00140551	0.000218799	0.0767365
Basic membrane protein	0.0241857	0.0472163	0.000765996	0.0197695	0.0488231	0.111254	0.063528	0.0029032	0.0894111	0.0182325	0.0174723	0.0197113	0.0129541	0.00187774	0.0537883	0.0166325	0.0301873	0.0350518	0.0459397	0.0753864	0.0183286	0.0764014
Shikimate dehydrogenase substrate binding domain	0.0376861	0.0829577	0.00153199	0.0231681	0.0193319	0.0424596	0.0258869	0	0.0172053	0.0280038	0.0347744	0.0198071	0.0353807	0.0647821	0.0390448	0.0182512	0.016461	0.065474	0.0268043	0.0221048	0.0270806	0.0757312
Type I restriction enzyme R protein N terminus (HSDR_N)	0.0100391	0.000564338	0.000765996	0.0270645	0.0815262	0.0143527	0.0356246	0	0.00592314	0.0306118	0.0378314	0.0461175	0.0207881	0.0328018	0.0110925	0.064922	0.0351184	0.00436494	0.05576	0.000127773	0.0395185	0.075061
domain	0.0336072	0.132055	0.000765996	0.0786757	0.10408	0.235536	0.208905	0.0065322	0.167399	0.0512517	0.110715	0.0568735	0.00394257	0.195579	0.0767873	0.0672034	0.0610715	0.427896	0.223668	0.0617146	0.110056	0.0743908
GMP synthase C terminal domain	0.0218303	0.0470282	0	0.0347234	0.0564954	0.0306506	0.0288513	0	0	0.0290541	0.0344516	0.0281781	0.0121861	0.0239999	0.00530209	0.0108855	0.0234059	0.0866373	0.0198526	0	0.0312041	0.0743908
Tetrahydromethanopterin S-methyltransferase MtrH subunit	2.87e-05	0	0	0.000890344	0.000362473	0.00113947	0.00230948	0	0.00232695	3.54e-05	7.17e-05	5.75e-05	0	0	2.33e-05	4.35e-05	0.000201857	0	0.00186627	0	5.05e-05	0.0743908
FAD linked oxidases; C-terminal domain	0.0890448	0.141461	0.193414	0.0612997	0.016714	0.0649153	0.055531	0.0050806	0.106193	0.102846	0.0919338	0.0789218	0.128466	0.0424839	0.142877	0.108442	0.0894036	0.197216	0.0471132	0.0517483	0.0980724	0.0737206
["(RNA 3-terminal phosphate cyclase)"	0.00527088	0	0	0.00228809	0.000251717	0.00269329	0.000344699	0	0.0155835	0.000200617	0.00186467	0.00476979	5.12e-05	0.000352077	0.00395331	0.01308	0.00460908	0.0838597	0.0127624	0.000255547	0.000218799	0.0733855
Cyclophilin type peptidyl-prolyl cis-trans isomerase/CLD	0.0302896	0.141649	0.455768	0.0818733	0.0522766	0.0561793	0.0488611	0.364352	0.0356798	0.0811082	0.0863129	0.0675241	0.0284684	0.059677	0.0584393	0.0668775	0.0943876	0.000925895	0.0495337	0.0325822	0.0946053	0.0730504
Formaldehyde-activating enzyme (Fae)	2.87e-05	0	0	0.00617496	7.05e-05	0.00262423	0.00292994	0	0	0.0341167	0.0123355	3.83e-05	5.12e-05	5.87e-05	0.00237199	0.000108638	0.00161005	0	0.00489795	0	0.00977022	0.0727153
DNA methylase	0.0471507	0.0485331	0.598626	0.0945583	0.17008	0.127632	0.149996	0.476851	0.0184745	0.0696023	0.124064	0.0752534	0.144032	0.300615	0.0326497	0.105878	0.129996	0.0300255	0.232371	0.000511094	0.134965	0.0723802
Molydopterin dinucleotide binding domain	0.0811457	0.0112868	0.000765996	0.100542	0.0136229	0.0705435	0.0439491	0.0428222	0.0435773	0.0932515	0.0939508	0.0404953	0.0568344	0.0296918	0.123785	0.0405654	0.0623163	0.143249	0.0620027	0.010733	0.0717997	0.0723802
Domain of unknown function DUF108	0.000933534	0	0	0.000938211	1.01e-05	0.00517941	0.00175796	0	0	1.18e-05	8.96e-06	0	0	5.87e-05	0.00713922	0	0.000672858	0.000132271	0.0048409	0	0.00171673	0.07171
ABC transporter substrate binding protein	0.0137445	0.00319792	0	0.0788672	0.0351498	0.0266912	0.0525493	0.0043548	0.0197438	0.0632887	0.12877	0.0280153	0.000460819	0.000469435	0.0841358	0.0110376	0.0593557	0.000925895	0.0105946	0.0540482	0.115307	0.0707048
HhH-GPD superfamily base excision DNA repair protein	0.0689954	0.0487212	0.00153199	0.0877228	0.0599389	0.103427	0.0799874	0.0014516	0.0693853	0.110729	0.0702659	0.0931737	0.0455187	0.254903	0.0920192	0.0884095	0.10115	0.17301	0.0858975	0.0640145	0.0753594	0.0707048
2;3-bisphosphoglycerate-independent phosphoglycerate mutase	0.000933534	0.000188113	0.00191499	0.00242212	0.00309109	0.00954162	0.0126677	0	7.05e-05	0.000531045	0.0017571	0.000421427	0.000204809	0.0108557	0.00425562	0.00136884	0.00253283	0.0256605	0.0120452	0	0.00475467	0.0707048
Insertion element protein	0.000402138	0	0.000382998	0.00422195	0.00345356	0.0050528	0.00120645	0	0.000282054	0.000731662	0.00838206	0.00103441	0.000153606	0.00762833	0.000395331	0.00071701	0.00217237	0.000396812	0.0038059	0.000127773	0.0018093	0.0707048
Pterin binding enzyme	0.0469209	0.00131679	0.000382998	0.0756792	0.0709742	0.0915719	0.134622	0.0029032	0.0899047	0.0712308	0.0819112	0.0526592	0.0750111	0.0789238	0.0775082	0.0744387	0.0448364	0.0370358	0.097796	0.0344988	0.0896487	0.0696995
Cyclopropane-fatty-acyl-phospholipid synthase	0.0651751	0.124531	0.00497897	0.0602274	0.00355425	0.0226628	0.0262143	0.003629	0.0554941	0.0926378	0.0533583	0.0452363	0.0618522	0.010621	0.0420679	0.0436072	0.0651855	0.0399458	0.041327	0.119979	0.0881087	0.0696995
Rubrerythrin	0.0123227	0.0771262	0.000765996	0.0326651	0.036932	0.0868644	0.0723006	0	0.133905	0.0251715	0.0136892	0.0011685	0.0225801	0.0551	0.0212316	0.0172082	0.0140147	0.0802883	0.0698915	0.0499594	0.036287	0.0696995
Ras family	0.000947897	0.0201281	0.00229799	0.00918107	0.00304075	0.00498374	0.00517048	0.0029032	0.0266541	0.0115178	0.0202245	0.00573715	0.0135174	0.015198	0.00255803	0.02201	0.0122604	0.0191793	0.00842676	0.0646534	0.0101657	0.0690293
Homoserine dehydrogenase; NAD binding domain	0.0119636	0.000188113	0	0.010866	0.0103808	0.0143642	0.005722	0	0.00479492	0.00925198	0.00953852	0.0171061	0.0122373	0.00516379	0.00288359	0.000282458	0.0108715	0.00185179	0.0210506	0.000127773	0.0175965	0.0686942
Glycosyl hydrolases family 2; TIM barrel domain	0.0282071	0.000188113	0.000765996	0.049888	0.202763	0.0290507	0.0431908	0.0007258	0.000846162	0.00126271	0.0403056	0.0264062	0.000972841	0.00134963	0.0109065	0.00945149	0.042813	0.00171952	0.033161	0.000255547	0.0596648	0.0676889
Adenylate and Guanylate cyclase catalytic domain	0.0637819	0.418927	0.370359	0.232609	0.00664534	0.0250798	0.0378307	0.397738	0.764155	0.166158	0.26672	0.0617103	0.000512021	0.0390805	0.243036	0.0678118	0.177707	0.00238087	0.0693292	0.218237	0.241478	0.0653433
FAD binding domain	0.0969871	0.211627	0.0275759	0.135533	0.160878	0.132132	0.118697	0.413706	0.141027	0.130425	0.161438	0.102914	0.126725	0.176742	0.170365	0.102761	0.161361	0.328561	0.129352	0.127901	0.15942	0.0653433
Uncharacterised protein family UPF0058	0	0	0	0	0	0.00057549	5.17e-05	0	0	0	0	0	0	0	0	0	0	0.000132271	0.00168698	0	8.42e-06	0.064338
Helicase conserved C-terminal domain	0.187655	0.10064	0.751059	0.328862	0.439831	0.241786	0.245719	0.555237	0.0358914	0.252919	0.317685	0.298677	0.194773	0.238356	0.204456	0.229747	0.300224	0.218114	0.32408	0.0482984	0.336883	0.0629976
Uncharacterised ArCR; COG2043	0.000631931	0.00677206	0	0.000210619	0.000724946	0.00695192	0.00832448	0	0.00691032	4.72e-05	0.00126403	7.66e-05	0	0.000234718	9.3e-05	0.000195548	0.000562317	0.000793625	0.0101545	0	0.000673228	0.0629976
Protein of unknown function; DUF488	0.0112024	0.0148609	0.000382998	0.00875983	0.00424899	0.0155497	0.0251975	0	0.00345516	7.08e-05	0.00808623	0.0181788	0.04685	0.0383177	0.00544162	0.0138622	0.0315378	0.0322741	0.0130476	0	0.00877721	0.0619923
CcmE	0.0174786	0.000188113	0	0.0182568	0.00129886	0.00398239	0.00261971	0.0007258	0	0.0059713	0.015016	0.0295382	0.0257035	0	0.00981352	0.0111245	0.0191428	0	0.000586776	0.0319434	0.011083	0.0616572
Protein of unknown function DUF116	0	0	0	1.91e-05	4.03e-05	0.004109	0.00577371	0	0	0.000932279	8.96e-06	1.92e-05	0	0	0	0.00167302	0.000115347	0	0.00568847	0	0.00233947	0.0616572
OB-fold nucleic acid binding domain	0.0544753	0.0470282	0.0968985	0.0971623	0.122123	0.0876126	0.0581679	0.0014516	0.000141027	0.0742401	0.0675317	0.0373346	0.0505365	0.0450071	0.0982049	0.0383057	0.0555492	0.0216924	0.0900864	0.0319434	0.075452	0.0613221
PEP-utilising enzyme; TIM barrel domain	0.103637	0.000940564	0.00191499	0.0635303	0.0870942	0.07288	0.0812111	0.0021774	0.0451992	0.0880472	0.0663483	0.0849175	0.0607258	0.0678921	0.0617182	0.0774371	0.0793252	0.165735	0.0909992	0.0505983	0.0996293	0.0596467
Nickel-dependent hydrogenase	0.0360344	0.0908585	0.0980475	0.0842859	0.00608149	0.110034	0.0812111	0.0021774	0.0351862	0.0478294	0.083211	0.100261	0.0185352	0.0149633	0.0610438	0.0766331	0.0293895	0.115472	0.0885217	0.000638867	0.0553814	0.0596467
Glutamine amidotransferases class-II	0.113202	0.0886011	0.0697056	0.147079	0.19644	0.124686	0.0997903	0.0094354	0.065366	0.122093	0.144772	0.133056	0.066614	0.0777502	0.148366	0.11244	0.127444	0.236103	0.157337	0.131734	0.153353	0.0593116
Flavin containing amine oxidoreductase	0.0781727	0.157074	0.198393	0.16009	0.0425805	0.0579403	0.054428	0.416609	0.0618403	0.116665	0.11621	0.0567202	0.0223753	0.116009	0.126506	0.100186	0.173352	0.0363745	0.0912437	0.0652922	0.159656	0.0589765
Protein of unknown function DUF262	0.0145775	0.000752451	0.000382998	0.0190131	0.0675206	0.0185308	0.0301956	0.0021774	0.000423081	0.0146096	0.0143795	0.0253622	0.00122885	0.0319216	0.000465096	0.0301796	0.0371706	0.000661354	0.0344975	0.000511094	0.0339896	0.0589765
Protein of unknown function DUF104	0	0	0	7.66e-05	0	0	0.000120645	0	0	1.18e-05	8.96e-05	0	0	0	0	0	0.000221082	0	0.000709021	0	0.000345029	0.0586414
RimK-like ATP-grasp domain	0.00528524	0.0549289	0.000382998	0.0360924	0.0112065	0.0202342	0.0198374	0.0014516	0.0602185	0.0346477	0.0417669	0.0246918	0.042293	0.0742295	0.0295801	0.0335582	0.0183402	0.276446	0.02973	0.0548148	0.021476	0.0579712
NB-ARC domain	0.174815	0.00526716	0.00574497	0.0390985	0.0108037	0.00606566	0.0118576	0.0203224	0.00550005	0.0149519	0.0257558	0.0143572	0.0114693	0.00974078	0.0782058	0.0487458	0.11626	0.0228828	0.0164134	0.00523871	0.04498	0.0569659
Cytidylyltransferase family	0.026139	0.0475925	0.000382998	0.0396825	0.0443929	0.0467873	0.0447591	0	0.0181925	0.0503312	0.0473609	0.0292125	0.0519702	0.0565083	0.0223711	0.0446936	0.0307256	0.0247346	0.0393955	0.0320711	0.0308843	0.0569659
Acetohydroxy acid isomeroreductase; catalytic domain	0.0100678	0	0.00114899	0.00933425	0.0190298	0.0445314	0.0170626	0	0.0176284	0.0346241	0.0219368	0.0340206	0.018484	0.0336233	0.0349752	0.0125803	0.0179173	0.0867696	0.021075	0.0319434	0.0164015	0.0569659
2Fe-2S iron-sulfur cluster binding domain	0.166729	0.153688	0.292993	0.160951	0.0340926	0.0885334	0.129796	0.27653	0.191162	0.160364	0.157977	0.158284	0.131846	0.141359	0.256384	0.176265	0.114963	0.128038	0.142057	0.279696	0.126121	0.0566308
HEPN domain	0.000172345	0	0.000765996	0.00780247	0.00265813	0.00346445	0.00584265	0	0.000211541	0.00151053	0.00532508	0.00013409	0	0.0595596	0.000255803	0.00217276	0.00160044	0.174201	0.0118415	0	0.00771687	0.0566308
tRNA synthetases class I (K)	0.0145775	0.000188113	0	0.00177111	0.00316157	0.00441976	0.0114612	0	0.000141027	0.00207698	0.00181985	0.000191558	0.00860196	0.0487039	0.000255803	0.00380233	0.00544054	0.00105817	0.0060389	0.000127773	0.00341663	0.0562957
MULE transposase domain	0.0447809	0.000188113	0	0.00160836	0.00105721	0.000690588	0.000517048	0	0.000211541	0.000318627	0.00060064	3.83e-05	0.000665628	0.00651342	0.00053486	4.35e-05	0.000951614	0.000264542	0.00136914	0.000638867	0.00121181	0.0562957
Predicted membrane protein (DUF2254)	0.00357616	0	0	0.00512187	0.000201374	0.000333784	0.00434321	0	0.000282054	0.00263162	0.00153298	8.62e-05	0.000102404	0	0.00360449	0.00169475	0.00563759	0.000396812	0.000211891	0	0.0029622	0.0559606
Strictosidine synthase	0.000330328	0	0	0.00207747	9.06e-05	3.45e-05	5.17e-05	0	0.0150194	0.000200617	0.00168538	0.00319901	0	0	9.3e-05	0.00156438	0.00123037	0	0.000105946	0	0.000563828	0.0559606
Sigma-54 interaction domain	0.190312	0.905011	0.0114899	0.310376	0.0548744	0.402026	0.445127	0.0050806	1	0.379402	0.379336	0.249772	0.321908	0.388986	0.250175	0.323545	0.435642	0.0182534	0.401013	0.164317	0.342757	0.0552905
Myo-inositol-1-phosphate synthase	1.44e-05	0.0282169	0	0.00282421	0.00321191	0.0030501	0.00465344	0	0.0067693	0.00283224	0.00429413	3.83e-05	0	0.000234718	0.000209293	0	0.00450334	0.022486	0.00596556	0.000127773	0.00418243	0.0552905
Bacterial type II secretion system protein F domain	0.0636958	0.181529	0.00114899	0.187173	0.0551462	0.100423	0.0841238	0.0021774	0.163873	0.22888	0.142172	0.109169	0.144236	0.0588555	0.0943214	0.130539	0.128151	0.00846533	0.146352	0.247497	0.144794	0.0549554
Eco57I restriction endonuclease	0.00347562	0	0.000382998	0.012685	0.0185767	0.018243	0.0205613	0	0	0.00848492	0.0130975	0.0138017	0.0215561	0.0271099	0.00227897	0.0166759	0.0134668	0.0160048	0.0333484	0	0.0133636	0.0549554
GHMP kinases N terminal domain	0.027173	0.000188113	0	0.0277634	0.0579252	0.0454407	0.0391923	0	0.0251028	0.0335148	0.0154732	0.0320093	0.0165383	0.0515205	0.0106972	0.024726	0.0229445	0.0585959	0.037407	0.0185272	0.0214591	0.0542852
ATP synthase (F/14-kDa) subunit	0	0	0	5.74e-05	6.04e-05	0.0129255	0.0045845	0	0	1.18e-05	0.00018826	5.75e-05	0	0.0079804	0	2.17e-05	0.00138897	0.00158725	0.00541953	0.000255547	0.000345029	0.0542852
Trm112p-like protein	0.00883267	0.0325435	0	0.00723763	0.000100687	0.003522	0.00184414	0	0.0114232	0.0278267	0.0116632	0.0199412	0.0138758	0.0141417	0.00260453	0.0218362	0.00607495	0.0108462	0.00304798	0.031049	0.00765797	0.0532799
PUA domain	0.0246884	0	0.00574497	0.0160645	0.00793413	0.0214658	0.0235429	0.0014516	0	0.012096	0.00854343	0.00726004	0.0124933	0.0404301	0.00646483	0.00554053	0.00506566	0.166132	0.02788	0	0.00696791	0.0532799
Pyruvoyl-dependent arginine decarboxylase (PvlArgDC)	1.44e-05	0	0	0.000564842	3.02e-05	0.00344143	0.00236119	0	0	0.000861473	0.000708217	0	0.000102404	0.0133202	2.33e-05	2.17e-05	0.00021147	0	0.00429488	0.000127773	0.00164099	0.0532799
Glycosyl hydrolases family 38 N-terminal domain	0.010671	0	0	0.0172612	0.0105016	0.0216154	0.0152357	0.003629	0.000352568	0.00468499	0.01299	0.00049805	5.12e-05	0.0190121	0.00706945	0.00491043	0.00764175	0.101452	0.0227539	0.000127773	0.0234199	0.0529448
Ribosomal protein L10	0.0147068	0.00112868	0.0620457	0.0308652	0.0147003	0.03118	0.0496366	0	0.0179809	0.0280392	0.0315291	0.0097886	0.0128517	0.0597356	0.0116972	0.0136884	0.0161582	0.0509242	0.0355814	0.0319434	0.0272489	0.0519395
Tetrahydromethanopterin S-methyltransferase; subunit A	0	0	0	0.000689298	2.01e-05	0.00279688	0.00324017	0	7.05e-05	2.36e-05	8.96e-06	0	5.12e-05	0.000176038	2.33e-05	2.17e-05	2.88e-05	0	0.00286868	0	0	0.0516044
YjeF-related protein N-terminus	0.0267565	0.00188113	0.000382998	0.0151358	0.0242353	0.0179898	0.00953092	0.0014516	0.000705135	0.00762344	0.0150967	0.0167805	0.0152582	0.00410756	0.0272546	0.00947322	0.0293703	0.0396812	0.0396726	0.0127773	0.0310358	0.0509342
Domain of unknown function (DUF1814)	0.00308785	0.000376226	0.00842596	0.0172133	0.0250912	0.0200961	0.0277655	0.0116128	0.0613468	0.0071042	0.0181447	0.0119245	0.0104964	0.050523	0.00709271	0.0123956	0.00523868	0.000925895	0.0229576	0.0176327	0.0247495	0.0509342
Transcription factor TFIIB repeat	0.000675017	0	0.0620457	9.57e-06	0.0019634	0.00301557	0.00827277	0	0	2.36e-05	3.59e-05	1.92e-05	0	0.0849678	4.65e-05	8.69e-05	1.44e-05	0.0697067	0.00922542	0	0.000883611	0.0509342
Predicted metal-binding protein (DUF2103)	0	0	0	0	5.03e-05	2.3e-05	0.000827277	0	0	0	0.000331697	0	0	0	0	0	4.81e-06	0	0	0	8.42e-06	0.0509342
Glyceraldehyde 3-phosphate dehydrogenase; NAD binding domain	0.0303901	0.0110987	0.00229799	0.0243073	0.024034	0.0270826	0.0260248	0.0007258	0.0277118	0.0206045	0.0144781	0.0300362	0.0211465	0.0165476	0.0274639	0.0277896	0.035873	0.0158725	0.0283282	0.00523871	0.0286206	0.0502641
(2R)-phospho-3-sulfolactate synthase (ComA)	0.000402138	0.000188113	0	0.00151263	8.05e-05	0.00166892	6.89e-05	0	0.000211541	4.72e-05	0.00238463	0.00220291	0.000102404	0.00381416	0.00186038	0.000108638	0.00285484	0.000264542	0.00193962	0.000127773	0.00230581	0.049929
Sugar-specific transcriptional regulator TrmB	0.00575919	0.0171183	0.102643	0.00959273	0.00515517	0.0121774	0.0260765	0.0493544	0.0154425	0.00485021	0.00384589	0.00574673	0.0158727	0.147989	0.00516256	0.0150681	0.00935753	0.0948381	0.0188339	0.00919969	0.0113102	0.0489237
Group II intron; maturase-specific domain	0.00313093	0	0	0.02582	0.00516524	0.00654907	0.00599776	0	0.0797508	0.00391793	0.0166745	0.0216269	0.0157703	0.0181906	0.0334404	0.013558	0.00279236	0	0.0276437	0	0.0171168	0.0485886
ATP synthase (E/31 kDa) subunit	0.000143621	0.000376226	0.000382998	0.000201045	0.00139955	0.00524847	0.00118921	0.0007258	0.000211541	8.26e-05	0.000663393	0.000191558	0	0.0017017	9.3e-05	0.000130365	0.00107177	0.00449721	0.00586776	0.000127773	0.000639566	0.0482535
Uncharacterized membrane protein (DUF2298)	4.31e-05	0	0	0.000727593	6.04e-05	0.0032918	0.00298165	0	0	2.36e-05	0.000143436	5.75e-05	0	5.87e-05	0.000162783	0.00123847	0.00308553	0.000132271	0.00330061	0	0.000420767	0.0482535
Protein of unknown function; DUF255	0.0174212	0.0727996	0.0804296	0.0411951	0.0150225	0.0184387	0.0242151	0	0.060148	0.016132	0.0230753	0.0509256	0.000307213	0.0590315	0.0272081	0.0219448	0.0312591	0.0677226	0.0335196	0.101963	0.0556254	0.0479184
AcrB/AcrD/AcrF family	0.888079	0.602713	0.23248	0.636845	0.244921	0.311927	0.408434	0.799106	0.344388	1	0.673326	1	1	0.517494	0.711457	0.669991	0.546928	0.160709	0.364315	0.147706	0.669012	0.0475833
Protein of unknown function (DUF1211)	8.62e-05	0	0	0.00905661	0.00278903	0.00791874	0.00386063	0	0.0112116	0.00920478	0.00836414	0	0.00783393	0	0.0176271	0	0.00714671	0	0.00369995	0	0.010881	0.0475833
Protein of unknown function (DUF1246)	0	0	0	0.000698872	0.000644396	0.000828705	0.00129262	0	0	2.36e-05	8.96e-06	1.92e-05	5.12e-05	0	2.33e-05	4.35e-05	0.000711307	0.0363745	0.00405039	0	0.00059749	0.0475833
Domain of unknown function (DUF367)	0	0	0	2.87e-05	1.01e-05	0.00328029	0.00255077	0.0007258	0	0	0.000493063	0	0	0.0316282	0	4.35e-05	3.84e-05	0.0548924	0.00695167	0	7.57e-05	0.0475833
Methylene-tetrahydrofolate reductase C terminal	0.00101971	0.0257715	0	0.000813755	0.000291992	0.000184157	0.000155114	0	0.0144553	0	0.0019095	0	0	0	0	0.00171648	0.00101409	0	0.00527284	0.00907192	0.00236471	0.0469131
HAMP domain	0.234647	0.140708	0.126006	0.106908	0.0209529	0.166834	0.19591	0.357094	0.0108591	0.117385	0.142782	0.0816227	0.100715	0.0176038	0.0893681	0.0774153	0.213709	0.000925895	0.0909177	0.0255547	0.104005	0.046578
Phosphoglucomutase/phosphomannomutase; alpha/beta/alpha domain II	0.0132993	0.00451471	0.0176179	0.0211002	0.0278601	0.0372112	0.0467412	0.0029032	0.000846162	0.0396277	0.0204576	0.0184087	0.0150534	0.0237065	0.0142319	0.0210757	0.0199599	0.00648127	0.0396726	0.00907192	0.0216695	0.046578
Methyl-coenzyme M reductase alpha subunit; N-terminal domain	1.44e-05	0	0	0	3.02e-05	0.000517941	0.000206819	0	0	0	0	0	0	0	6.98e-05	0.000108638	4.81e-06	0.000132271	0.000953511	0.000127773	0	0.046578
PAS fold	0.089806	0.236646	0.107239	0.176221	0.0461247	0.231197	0.228587	0.121209	0.158303	0.144539	0.142459	0.100194	0.0635931	0.0471783	0.0842986	0.0929071	0.184618	0.00304223	0.189431	0.0466373	0.134401	0.0462429
Putative integral membrane protein DUF46	0	0	0	0.000765887	3.02e-05	0.00168043	0.00239566	0	0	4.72e-05	0.00126403	0	0	0.00927135	0	0	0.000398909	0.0203697	0.0024775	0	0.000521751	0.0462429
PIN domain	0.0200207	0.0477806	0.0681736	0.158098	0.00833688	0.0498259	0.0759199	0.0007258	0.399882	0.0613298	0.184576	0.109006	0.0881701	0.120704	0.110902	0.154765	0.0511324	0.0920604	0.0645209	0.0108607	0.121147	0.0459078
FIST N domain	0.00528524	0.000188113	0.000382998	0.00669194	0.00157072	0.00102437	0.00129262	0.0007258	0.0124809	0.0128749	0.00535197	0.00246152	0.000153606	0.000234718	0.00674389	0.00428033	0.00520023	0.000529083	0.00195592	0.00153328	0.00462844	0.0459078
CO dehydrogenase beta subunit/acetyl-CoA synthase epsilon subunit	0	0	0	0.000335076	4.03e-05	0.000943803	1.72e-05	0	0	1.18e-05	0.000268943	0	0.000102404	0.00440096	4.65e-05	2.17e-05	0.00014899	0	0.000831266	0	0.000294537	0.0459078
Aspartate/ornithine carbamoyltransferase; Asp/Orn binding domain	0.0609095	0.0246428	0.00191499	0.0739751	0.0718401	0.0791529	0.0547726	0.003629	0.0251028	0.0772493	0.0589255	0.0684244	0.0633883	0.0962929	0.0664389	0.0584472	0.0422651	0.171158	0.0827925	0.0534093	0.0436083	0.0455727
CO dehydrogenase/acetyl-CoA synthase complex beta subunit	1.44e-05	0.00790074	0.000382998	0.00228809	0.00120824	0.0025897	0.00558412	0	0.00338465	0.000531045	0.00121024	5.75e-05	0	5.87e-05	9.3e-05	0	0.000288368	0.000529083	0.00573737	0	0.00120339	0.0455727
Domain of unknown function (DUF1297)	8.62e-05	0	0	0.00013403	5.03e-05	0.000782666	0.00010341	0	7.05e-05	4.72e-05	2.69e-05	0	5.12e-05	0	2.33e-05	4.35e-05	0.000163408	0.0355808	0.00365105	0	0.0011529	0.0455727
XPG N-terminal domain	2.87e-05	0	0	4.79e-05	0.00203388	0.00311916	0.00263695	0	0	7.08e-05	0.00224119	0.00013409	5.12e-05	0.0260537	2.33e-05	4.35e-05	0.00104774	0.0383585	0.00544398	0.000127773	0.000900442	0.0445675
Domain of unknown function (DUF296)	0.00114897	0	0	7.66e-05	0.000110756	0.00820648	0.00418809	0	0	4.72e-05	0.00164952	1.92e-05	0	0.0133202	0.00230222	8.69e-05	0.00341235	0.000132271	0.00683757	0	0.00222165	0.0435622
Archaea bacterial proteins of unknown function	2.87e-05	0	0	0.000248913	0.0173886	0.00694041	0.000396404	0	0.000846162	0.000129811	0.0020619	0.000459738	0.000102404	0.0327431	0.00188364	6.52e-05	0.00120634	0.00251314	0.00532988	0.000127773	0.00023563	0.0435622
TFIIB zinc-binding	7.18e-05	0.000376226	0.0440448	4.79e-05	0.000483297	0.000955313	0.00358487	0	0.000211541	3.54e-05	0.000107577	1.92e-05	0	0.0337993	9.3e-05	0.000108638	9.61e-05	0.151185	0.0101871	0	0.00012623	0.0435622
KH domain	0.00739647	0.00263358	0.000765996	0.0213395	0.0210536	0.0184157	0.0133054	0	0.00141027	0.0185866	0.031565	0.0214545	0.0188424	0.030748	0.00620903	0.0122761	0.0193158	0.0152111	0.0302516	0.00881637	0.0257846	0.042892
Ribosomal protein S3; C-terminal domain	0.0106854	0	0	0.024001	0.0245877	0.0501597	0.0353489	0.0297578	0.0176284	0.0238498	0.0269571	0.0188876	0.0143366	0.0424839	0.0106972	0.0410868	0.0121932	0.026851	0.0382138	0.0319434	0.0115627	0.042892
Histone-like transcription factor (CBF/NF-Y) and archaeal histone	0.000473948	0	0	2.87e-05	0.000624259	0.00646851	0.00274036	0	0	0.000165214	1.79e-05	0	5.12e-05	0	0	0	0.00068247	0.00502629	0.00906243	0	5.05e-05	0.042892
Bacterial regulatory protein; arsR family	0.0937556	0.179083	0.0957495	0.100054	0.0457924	0.152102	0.105219	0.169837	0.0924432	0.0959775	0.0646988	0.0981542	0.0696349	0.191823	0.116762	0.0902672	0.110873	0.166397	0.134755	0.122024	0.0619285	0.0418867
Aspartate/ornithine carbamoyltransferase; carbamoyl-P binding domain	0.0603638	0.0694136	0	0.0677044	0.0609357	0.06579	0.0585988	0	0.0113527	0.0447258	0.0535466	0.0208989	0.0348175	0.0950607	0.0343473	0.0296147	0.0409867	0.0948381	0.0632659	0.0430597	0.0487249	0.0418867
Isoprenylcysteine carboxyl methyltransferase (ICMT) family	0.0127248	0.0481569	0	0.0228713	0.00288971	0.0224096	0.0229225	0.0587898	0.0352568	0.0268827	0.0202156	0.0214353	0.0185864	0.00557455	0.031766	0.0262686	0.042342	0.000264542	0.0253373	0.0306656	0.0244298	0.0412165
DeoR-like helix-turn-helix domain	0.00768371	0.00507904	0.00536197	0.00783119	0.0288166	0.0151124	0.00653204	0.0029032	0.0339875	0.00624273	0.00691184	0.00637887	0.0138246	0.00886059	0.0162086	0.00278113	0.00597402	0.0123012	0.0168209	0.000766641	0.00655556	0.0402112
Uncharacterized protein conserved in archaea (DUF2111)	0	0	0	0	0	0.00057549	0.000413639	0	0	0	0	0	0	0	0	0	0	0	0.0011654	0	0	0.0402112
XPG I-region	0	0	0.000765996	6.7e-05	0.000583984	0.00280839	0.00184414	0.0007258	0	2.36e-05	7.17e-05	3.83e-05	0	0.0212419	0	6.52e-05	0.000283562	0.0939122	0.0048735	0	0.00344188	0.0395411
Oxidoreductase NAD-binding domain	0.0718822	0.0462757	0.168519	0.0527792	0.0443828	0.0541306	0.0829862	0	0.0654365	0.0665104	0.0451645	0.0769583	0.108139	0.100577	0.105414	0.079273	0.0489889	0.000661354	0.060006	0.0571147	0.0471428	0.039206
NikR C terminal nickel binding domain	0.000229793	0	0	0	0.000140962	0.0187495	0.00782466	0	0	0.00186456	0.0020619	0.00277759	0	0	0.00330218	0.00973395	0.00194168	0.0238087	0.0158593	0	0.00637883	0.039206
Translation initiation factor 1A / IF-1	0.0268427	0	0.000382998	0.0354127	0.0201475	0.0330216	0.0127194	0	0.0176284	0.0295025	0.0403594	0.0194239	0.0128005	0.0380243	0.0349287	0.0323741	0.0216372	0.0243378	0.0325742	0.0319434	0.0252545	0.0382007
Serine dehydrogenase proteinase	0.000545759	0	0	0.00263274	0.00144989	0.00954162	0.0021716	0.0007258	0.00444235	0.00162854	0.000690288	0.000766231	0.00163847	0.0208899	0.00106972	0.00478007	0.00515217	0.0343904	0.0169758	0.00344988	0.00208701	0.0382007
Acetokinase family	0.0439048	0.0487212	0.00114899	0.0269688	0.125214	0.0881535	0.0904662	0.0021774	0.0184745	0.02313	0.0625472	0.0391927	0.0392208	0.0334473	0.0556022	0.0279199	0.0136013	0.00145498	0.096598	0.00485539	0.0506856	0.0378656
PRC-barrel domain	0.0281209	0.000188113	0.0103409	0.00637601	0.0126261	0.0256553	0.016063	0.0566124	0.0165002	0.004803	0.0176427	0.0167805	0.0240138	0.0170757	0.019627	0.0154809	0.0288704	0.0134916	0.0296729	0.0194216	0.0145922	0.0375305
Rhodopirellula transposase	8.62e-05	0.000188113	0	0.0102533	0.000120824	0.000184157	0.000172349	0	0	0.00178195	0.0127121	0.00711637	0.00271371	0.0293397	0.00302312	0.000793056	0.00163408	0	0.00178478	0.000127773	0.0111672	0.0375305
Initiation factor eIF2 gamma; C terminal	0	0	0	0.00111054	0.00106728	0.00174949	6.89e-05	0	0	0	0	0	0	0.00469435	0	0	4.81e-06	0.00251314	0.00101056	0	0.000942519	0.0365252
Phage integrase; N-terminal SAM-like domain	0.0198484	0.000188113	0.00153199	0.0336129	0.0290884	0.0226168	0.0205441	0.0029032	0.012904	0.0291249	0.0351061	0.0187727	0.0156167	0.000762832	0.0503466	0.01396	0.0169176	0.00105817	0.0198118	0.014694	0.0380205	0.0355199
Cytochrome c bacterial	0.000861724	0.0255833	0	3.83e-05	7.05e-05	0.000782666	0.00656651	0	0.00472441	1.18e-05	0.00104888	0	0	5.87e-05	2.33e-05	0.00071701	0.000350847	0	0.0012795	0	6.73e-05	0.0351848
PAS fold	0.148288	0.474985	0.162391	0.286298	0.0143076	0.396489	0.38265	0.164757	0.19081	0.352165	0.347824	0.226977	0.103224	0.129212	0.152179	0.178351	0.307362	0.0031745	0.314789	0.0623535	0.235596	0.0345147
Carbohydrate kinase	0.0185127	0.0460876	0.00114899	0.0348096	0.0356331	0.0392139	0.0523081	0	0.0175579	0.0441947	0.0337165	0.00346719	0.0502805	0.0700045	0.0196968	0.0226184	0.0273469	0.0952349	0.0497619	0.0199327	0.0235798	0.0341796
Magnesium chelatase; subunit ChlI	0.0478401	0.0475925	0.000765996	0.0521378	0.0758978	0.0677006	0.055824	0.135725	0.0267246	0.0471568	0.041749	0.0424396	0.0545815	0.0779849	0.0210456	0.0468664	0.0431542	0.0249992	0.0846995	0.0081775	0.0526885	0.0338445
Glyceraldehyde 3-phosphate dehydrogenase; C-terminal domain	0.00690816	0.0359295	0.191116	0.0591169	0.0373347	0.047593	0.0256973	0.0014516	0.0438594	0.0283814	0.029512	0.0341547	0.0161799	0.0414277	0.0373472	0.0442156	0.0375118	0.0101848	0.0454833	0.027088	0.0426069	0.0338445
Oxidoreductase FAD-binding domain	0.0515167	0.034989	0.0245119	0.0478105	0.0496487	0.0434495	0.0297475	0	0.0518274	0.0452214	0.046563	0.0633481	0.065846	0.0288116	0.0951818	0.0663234	0.0232617	0.000396812	0.060658	0.0479151	0.0387527	0.0338445
GHMP kinases C terminal	0.0249182	0	0	0.0162847	0.0406272	0.0395131	0.0351593	0	0.0506287	0.0197195	0.0209596	0.0308408	0.0142854	0.0771048	0.0191619	0.0191854	0.0310332	0.0932509	0.039151	0.013544	0.0198434	0.0338445
Chagasin family peptidase inhibitor I42	0.00090481	0	0	0.00106267	0.00214463	0.00494921	0.00529113	0	0	1.18e-05	0.000815795	0.000823698	0	5.87e-05	0.00146505	0.000934286	0.000317205	0	0.00567217	0	0.000387106	0.0338445
Bacterial transcription activator; effector binding domain	0.0158988	0.000752451	0.000765996	0.0113543	0.0027991	0.0265991	0.0334013	0.0014516	0.00451286	0.00656135	0.00471547	0.00401313	0.000614426	0.000352077	0.00302312	0.00582299	0.0100736	0.00119044	0.0166498	0.00038332	0.00578134	0.0331743
Transposase; Mutator family	0.112714	0.000188113	0.192265	0.0738219	0.178498	0.0513107	0.0942234	0	0.000493595	0.035403	0.0702569	0.0248259	0.034203	0.604515	0.0366263	0.038045	0.0517188	0.000661354	0.145382	0.0306656	0.0873934	0.0328392
Glycosyl hydrolases family 38 C-terminal domain	0.0123657	0.000376226	0.00153199	0.00731422	0.0103003	0.00630737	0.01203	0.0014516	0.00331414	0.00346949	0.00623948	0.000536362	0.000460819	0.0142591	0.0124413	0.000869103	0.00824732	0.066929	0.0223301	0.00038332	0.0148615	0.0325041
Toprim domain	0.0772248	0.0457114	0.000382998	0.102973	0.224804	0.114707	0.111355	0.0021774	0.0277118	0.101843	0.102754	0.0903482	0.0496661	0.18396	0.109693	0.115373	0.0812668	0.10952	0.130843	0.0357766	0.0863583	0.032169
Glucose inhibited division protein A	0.0567876	0.0679087	0.0164689	0.0473222	0.133803	0.099226	0.0616322	0.0021774	0.0331413	0.08741	0.0932964	0.0589806	0.0537623	0.0788651	0.0373937	0.0486046	0.0711115	0.0137562	0.0999557	0.0325822	0.0560378	0.032169
CobB/CobQ-like glutamine amidotransferase domain	0.0304907	0.0163658	0.00268099	0.0270741	0.04983	0.0531407	0.0552725	0.0021774	0.0126924	0.0479474	0.013734	0.0282739	0.00148486	0.0242346	0.0137203	0.0162522	0.0132217	0.10542	0.0482216	0.00792196	0.0141125	0.032169
S-adenosylmethionine synthetase (AdoMet synthetase)	7.18e-05	0	0.000765996	0.00187642	0.000140962	0.00225592	0.00480855	0	0.00119873	5.9e-05	0.000914407	9.58e-05	0.000153606	0.0223569	0.0022092	8.69e-05	0.00110541	0.038094	0.01013	0	0.00172515	0.0318339
Pyruvate phosphate dikinase; PEP/pyruvate binding domain	0.0640261	0.191687	0.00153199	0.0652536	0.0551764	0.147049	0.112217	0.0050806	0.114161	0.0644806	0.065658	0.0514716	0.0452627	0.0390805	0.0766012	0.035329	0.072736	0.136503	0.136784	0.0159717	0.105251	0.0314988
Tryptophan halogenase	0.0120929	0.00489093	0.00765996	0.0127137	0.00069474	0.00171496	0.00165456	0.0021774	0.00204489	0.0125327	0.0154194	0.0103728	0.0335886	0.0168997	0.00551138	0.0243457	0.0339553	0.0197083	0.00320282	0.016355	0.0209374	0.0314988
DNA polymerase alpha/epsilon subunit B	0.000402138	0.000188113	0.000382998	0.000440385	0.000342336	0.00238253	0.00225778	0	0.00190387	0.000531045	0.000555816	0.000268181	0.000358415	0.0128508	0.000511605	0.000543189	0.000221082	0.000264542	0.00339841	0.000127773	0.00025246	0.0314988
Putative pyruvate format-lyase activating enzyme (DUF1786)	5.74e-05	0.000188113	0	0.000306355	0.000372542	0.00143873	0.00105133	0	0.00225643	2.36e-05	4.48e-05	3.83e-05	5.12e-05	0	0	0	6.25e-05	0	0.00153214	0	2.52e-05	0.0311637
Nitrite/Sulfite reductase ferredoxin-like half domain	0.0250618	0.00225735	0.170817	0.0115457	0.00695747	0.0112221	0.00542901	0	0.00232695	0.0244989	0.0198122	0.0349593	0.00737311	0.000645474	0.0162551	0.00247694	0.0102467	0.000264542	0.00535433	0.0114996	0.0176806	0.0308286
Tetrahydromethanopterin S-methyltransferase; subunit G	0	0	0	2.87e-05	0	0.000529451	0.000155114	0	0	0	0	0	0	0	0	0	0	0	0.000570477	0	0	0.0308286
Lipopolysaccharide kinase (Kdo/WaaP) family	0.00498364	0	0	0.00260402	0.00335287	0.000287745	0.00105133	0.0007258	0.0145963	0.0228703	0.00574642	0.0246918	0.00573464	0.00140831	0.00465096	0.0141664	0.00536845	0.0157402	0.00456381	0.014694	0.00408986	0.0304935
Methyl-coenzyme M reductase operon protein D	1.44e-05	0	0	9.57e-06	1.01e-05	0.0015308	0.000517048	0	7.05e-05	0	8.96e-06	7.66e-05	0	5.87e-05	0	4.35e-05	4.81e-06	0	0.00149139	0	8.42e-06	0.0304935
Protein of unknown function (DUF460)	0	0	0	0	4.03e-05	0.00103588	0.000810042	0	0	1.18e-05	1.79e-05	1.92e-05	5.12e-05	0	2.33e-05	0.000108638	1.92e-05	0.0117721	0.00168698	0	4.21e-05	0.0301584
DNA gyrase B	0.036968	0.00206924	0.00114899	0.029008	0.0653257	0.0426438	0.0270416	0	0.0187566	0.0307652	0.0293507	0.0320189	0.0280076	0.00387284	0.0217665	0.0278113	0.0251697	0.000529083	0.0197548	0.0364154	0.0286795	0.0298233
Hydroxyneurosporene synthase (CrtC)	0.0048831	0	0.000765996	0.00492082	0.00038261	0.0014157	0.00718697	0	0.0133271	0.00577069	0.0128107	0.0264733	0.00552983	0.0184253	0.00486025	0.0242262	0.0121259	0.000529083	0.00342286	0.0236381	0.0174534	0.0298233
Uncharacterized conserved protein (DUF2196)	0.00127822	0.0165539	0	0	0	0.00512186	0.00151668	0	0.0062757	0	0.000797865	0	0	0	0	0	0.000812236	0	0.0024938	0	8.42e-06	0.0298233
S1 RNA binding domain	0.155498	0.212944	0.227884	0.124744	0.151906	0.199776	0.146238	0.003629	0.116347	0.120913	0.113942	0.143017	0.141318	0.197808	0.0762524	0.175233	0.117077	0.137165	0.185055	0.0815195	0.149818	0.0294882
ACT domain	0.127277	0.232131	0	0.0865548	0.103577	0.143504	0.120507	0.0007258	0.0953343	0.102185	0.0703645	0.0998207	0.0380432	0.0548066	0.0917634	0.0832383	0.0730676	0.188618	0.133483	0.0847138	0.0973403	0.0294882
eRF1 domain 2	0.000244155	0	0	0.000162751	9.06e-05	0.00345294	0.00203372	0	0	0.00141612	0.000475133	0	0.000256011	0.0156674	0.000348822	8.69e-05	0.000326817	0.0354486	0.00723691	0	0.000100984	0.0294882
PspA/IM30 family	0.00392085	0.000752451	0	0.00632814	0.000805495	0.00684833	0.000672163	0	0.0463979	0.00320987	0.00693874	0.00392693	0.00363535	0.0151393	0.00746478	0.00380233	0.00673339	0.000396812	0.00801927	0.000127773	0.00381215	0.0291532
Prolyl oligopeptidase family	0.0716811	0.090106	0.137496	0.175943	0.134065	0.0668719	0.130176	0.0674994	0.0760841	0.0617192	0.183222	0.152451	0.207164	0.0728798	0.133041	0.118872	0.222159	0.212295	0.0799401	0.0388431	0.158806	0.0288181
Protein of unknown function (DUF357)	0	0	0	0.000229766	0.000342336	0.000379823	0.00118921	0.0007258	0	0	0	0	0	0.00586794	0	2.17e-05	7.69e-05	0.00396812	0.00144249	0	8.42e-06	0.0288181
SWIM zinc finger	0.00413628	0	0	0.000574415	0.00197346	0.00283141	0.00010341	0	0	0.00149873	0.00338868	0.00261476	0.00573464	0.0159608	0.00286034	0.00175993	0.00152354	0.000661354	0.000611225	0	0.000639566	0.028483
SMP-30/Gluconolaconase/LRE-like region	0.0611681	0.034989	0.00880895	0.0944913	0.00659499	0.0367047	0.0505501	0.0159676	0.107815	0.0563262	0.0946411	0.0364726	0.065846	0.0544545	0.091089	0.0434769	0.0906965	0.00119044	0.030113	0.0199327	0.101784	0.0281479
tRNA synthetase B5 domain	0.0107572	0.000188113	0.000382998	0.00542822	0.00896114	0.0114177	0.0120128	0	0	0.0012273	0.00518164	0.00476979	0.00537623	0.0103276	0.000116274	0.000195548	0.00711307	0.00899441	0.0050039	0	0.0101152	0.0278128
Pectinesterase	0.0136152	0.000188113	0	0.00168495	0.018174	0.00126608	0.000810042	0.0014516	0.00359619	0.00328068	0.00249221	0.000689608	0.000409617	0.00111491	0.000232548	0.000521462	0.00165811	0.000396812	0.00768514	0.000255547	0.00292012	0.0278128
Sugar (and other) transporter	0.16199	0.0319792	0.0478747	0.0723859	0.0439599	0.0413777	0.0378479	0.12266	0.0197438	0.059477	0.0699342	0.0387521	0.218428	0.961462	0.254152	0.0504732	0.0851742	0.97391	0.0385968	0.027088	0.074156	0.0274777
Chorismate mutase type II	0.015152	0.0470282	0	0.0122446	0.020379	0.00890858	0.00970327	0	0	0.0144562	0.0131603	0.00549771	0.0101892	0.00340341	0.000186038	0.00823475	0.0120442	0.00568764	0.0115562	0	0.0197087	0.0274777
ATP synthase subunit C	0.0144339	0	0	0.0214065	0.0249905	0.0220643	0.0412432	0	0.0734751	0.0134413	0.00548644	0.0223165	0.0369167	0.0350903	0.0156272	0.020576	0.00620471	0.00515856	0.0449128	0.0168661	0.00574768	0.0274777
Protein of unknown function (DUF1648)	2.87e-05	0	0	0.00124457	1.01e-05	0.00174949	0.00287823	0	0	0	8.96e-06	0.00143668	0	0.000821512	0.00186038	0.000152093	0.00257609	0	0.0047757	0.00217215	0.00111083	0.0274777
Acetohydroxy acid isomeroreductase; catalytic domain	0.0157408	0	0	0.0259157	0.0288971	0.0309844	0.0103582	0.0014516	0.00246797	0.00931099	0.0147202	0.00934801	0.0199688	0.0401954	0.00348822	0.0333518	0.00583464	0.0802883	0.0284016	0.0320711	0.0102667	0.0268075
Protein of unknown function (DUF1295)	0.00183834	0.0154252	0	0.0233691	0.00609156	0.0143527	0.00846236	0.029032	0.00987189	0.021466	0.014254	0.00227954	0.00445459	0.000762832	0.0154179	0.00525807	0.0115059	0.000264542	0.0136344	0.00715531	0.0231338	0.0264724
SpoVT / AbrB like domain	0.0107285	0.0218211	0.00229799	0.0305206	0.00775289	0.0219607	0.0211645	0.0007258	0.065507	0.0255374	0.0360653	0.0268181	0.0367631	0.0271099	0.0199526	0.0397832	0.0077619	0.141001	0.0332588	0.00753864	0.0231422	0.0261373
Domain of unknown function (DUF364)	5.74e-05	0	0	0.00174239	9.06e-05	0.00514488	0.00418809	0	0.00832059	0.000613652	0.000851654	3.83e-05	5.12e-05	0.000176038	6.98e-05	2.17e-05	8.65e-05	0.00238087	0.00843491	0.00856082	9.26e-05	0.0261373
Core histone H2A/H2B/H3/H4	0.0032171	0	0	0.0011584	8.05e-05	0.00184157	0.00106857	0	0	0.004744	0	1.92e-05	5.12e-05	0	0	0	0.000471001	0.000529083	0.00628339	0	0.00319783	0.025132
Protein of unknown function (DUF2899)	0	0	0	2.87e-05	0.00084577	0	0.000292994	0	0	2.36e-05	1.79e-05	3.83e-05	0	5.87e-05	0	0	0.00014899	0	0.00180108	0	0.00141378	0.025132
Tetrahydromethanopterin S-methyltransferase; subunit C	0	0	0	9.57e-06	0	0.00056398	0.000413639	0	0	0	8.96e-06	1.92e-05	0	0	0	0	4.33e-05	0	0.001198	0	0	0.025132
Bacterial protein of unknown function (DUF894)	0.0343972	0.00263358	0.0187669	0.0868899	0.00223525	0.0402958	0.100807	0.0029032	0.00204489	0.0998954	0.0788811	0.0186194	0.0415761	0.0636672	0.120343	0.0265402	0.126098	0.014153	0.0452388	0.00255547	0.0879656	0.0247969
Ribbon-helix-helix protein; copG family	0.00123514	0.00601961	0.0942175	0.00479637	0.000644396	0.0144448	0.00639416	0.0355642	0.0115642	0.0035403	0.00599743	0.00565095	0.00793633	0.00680681	0.00239524	0.0119502	0.0030567	0.052776	0.0134388	0.000255547	0.00531008	0.0247969
Possible metal-binding domain in RNase L inhibitor; RLI	0	0	0	0	0	0.000909274	0.000482578	0	0	0	0	0	0	0.00117359	0	0	0	0.00370358	0.00318652	0	0	0.0247969
HI0933-like protein	0.0666113	0.00395037	0.0141709	0.0574702	0.0949176	0.073962	0.0726453	0.0029032	0.00394876	0.0478648	0.0446087	0.0692481	0.103787	0.0039902	0.0442306	0.0545145	0.050325	0.0120366	0.052272	0.00102219	0.0396868	0.0244618
Sir2 family	0.0262969	0.141461	0.00229799	0.0287303	0.081788	0.0421489	0.0356591	0.0014516	0.0542249	0.0151643	0.0164593	0.0391927	0.0517654	0.0298678	0.00983677	0.0384795	0.0240691	0.0998644	0.0499493	0.0645256	0.0242614	0.0244618
PemK-like protein	0.00380595	0	0.000382998	0.0604381	0.0277896	0.0332288	0.0266797	0	0.144271	0.0103259	0.0624307	0.00588082	0.0258059	0.030572	0.0312079	0.0206412	0.00982373	0.000132271	0.0331936	0	0.0378859	0.0241267
Uncharacterized conserved protein (DUF2081)	0.00106279	0.000376226	0.000765996	0.00203917	0.00421878	0.00142721	0.000517048	0	0	0.000188816	0.00114749	0.00218376	0.000204809	0.00463567	0.00053486	0.00297668	0.0045514	0.000132271	0.00718801	0	0.00171673	0.0241267
DHHA2 domain	0.00494055	0.000376226	0.000382998	0.00244127	0.0107634	0.0102552	0.00411915	0.0007258	0.000282054	2.36e-05	0.00450032	7.66e-05	0	0.000234718	4.65e-05	0.000260731	0.000389296	0.000132271	0.00227376	0	0.0012623	0.0241267
E1-E2 ATPase	0.140131	0.0927396	0.269248	0.116434	0.173333	0.196864	0.182673	0.881121	0.0631096	0.166536	0.140155	0.274579	0.195234	0.144117	0.142575	0.115243	0.135773	0.143117	0.194671	0.0951912	0.129142	0.0237917
UBA/TS-N domain	0.000947897	0	0	0.00810883	0.0141666	0.0081029	0.0103927	0	0	1.18e-05	0.00841792	0	0	0.0191295	0.00581369	0	0.00334987	0.00648127	0.0115644	0	0.00662288	0.0237917
LSM domain	0.0118918	0	0	0.00916192	0.00308102	0.00530602	0.00878982	0	0.000141027	0.0297267	0.0129182	0.0197113	0.0211465	0.0586794	0.00748804	0.0310487	0.00987179	0.256605	0.0267391	0.0264491	0.0111419	0.0234566
60s Acidic ribosomal protein	0.00201069	0	0	0	3.02e-05	0.00204874	0.0035504	0	0	0	0	0	0	0.0104449	0	4.35e-05	9.61e-06	0.0271155	0.000912763	0	0.000706889	0.0231215
Mannosyl-3-phosphoglycerate synthase (osmo_MPGsynth)	0	0	0	3.83e-05	0	0.00056398	0.000465343	0	7.05e-05	1.18e-05	8.96e-06	3.83e-05	0	5.87e-05	9.3e-05	2.17e-05	0.000278756	0	1.63e-05	0	0.000117815	0.0231215
Domain of unknown function DUF120	0	0	0	0	1.01e-05	0.00161137	0.00122368	0	0.00479492	1.18e-05	1.79e-05	1.92e-05	0	0.00803908	0	0	0.000201857	0.0181211	0.00571292	0	8.42e-06	0.0231215
Domain of unknown function (DUF1724)	0	0	0	0	2.01e-05	1.15e-05	0.000585988	0	0	0	0	0	0	0	0	0	0.000677664	0	0.000423783	0	0	0.0227864
Peptidase family M48	0.120957	0.236834	0.160476	0.145078	0.0711857	0.0906857	0.0831241	0.386126	0.14286	0.281135	0.138058	0.135192	0.0924711	0.0894274	0.10453	0.154679	0.115972	0.0496015	0.0941368	0.185655	0.128427	0.0224513
tRNA nucleotidyltransferase; second domain	2.87e-05	0	0	3.83e-05	0.000664534	0.0015308	0.00113751	0	7.05e-05	3.54e-05	8.96e-06	0.000114935	0	0.0157848	2.33e-05	0	0.000110541	0.0174597	0.00215966	0	0.000555413	0.0224513
Putative small multi-drug export protein	0	0	0	0.000909491	0.00394693	0.00848272	0.00508431	0.0007258	0	0	6.28e-05	1.92e-05	0	0	2.33e-05	0	2.4e-05	0	0.00779923	0	4.21e-05	0.0224513
Clp protease	0.0314242	0.000188113	0.293759	0.032531	0.127188	0.0716255	0.0736794	0.0050806	0.0410389	0.0520188	0.0248504	0.0305726	0.0301581	0.0531049	0.021906	0.0719183	0.0467877	0.017592	0.0539915	0.040632	0.0624587	0.0221162
Alpha/beta hydrolase of unknown function (DUF1100)	0.00765498	0.000188113	0.000765996	0.00293909	0.00318171	0.00554772	0.00289547	0	0.00148078	0.00391793	0.00451825	0.00133133	0.000512021	0.000528115	0.00295336	0.00115156	0.00905955	0.000132271	0.00331692	0.00153328	0.00476309	0.0221162
Protein of unknown function; DUF583	0.00298731	0	0.000765996	0.0203534	0.00850804	0.0289356	0.0178382	0	0.070302	0.0156481	0.0237656	0.0170582	0.0130053	0.0154914	0.00999956	0.00966877	0.0282889	0.000132271	0.0131536	0.0316878	0.0170242	0.021446
Pyridine nucleotide-disulphide oxidoreductase	0.0224623	0.065087	0.00842596	0.0179122	0.0222115	0.025828	0.0245598	0.0261288	0.0200258	0.0149637	0.0234429	0.0072313	0.00563224	0.00751097	0.0200689	0.0128627	0.0157593	0.0294964	0.0200726	0.00293879	0.0128755	0.021446
Prefoldin subunit	0.000143621	0	0	7.66e-05	0.00015103	0.00118551	0.00124092	0	0	4.72e-05	6.28e-05	5.75e-05	0	0.00363812	2.33e-05	4.35e-05	0.000129765	0.0330677	0.00222486	0.000127773	0.000100984	0.021446
Uncharacterized protein conserved in archaea (DUF2114)	1.44e-05	0	0	5.74e-05	6.04e-05	0.000713607	0.000792807	0	0.000141027	3.54e-05	3.59e-05	0	0	0	0	2.17e-05	1.44e-05	0	0.0012143	0	2.52e-05	0.0211109
Phosphoglucomutase/phosphomannomutase; alpha/beta/alpha domain III	0.0258804	0.0317911	0.0137879	0.0299462	0.0587609	0.0389031	0.0511016	0.0029032	0.0112822	0.0539896	0.0321567	0.0343463	0.0423442	0.0309241	0.0332776	0.0222056	0.0381174	0.00290996	0.0451329	0.0113718	0.0325842	0.0207758
THUMP domain	0.0120498	0	0	0.00849177	0.0138646	0.0110379	0.0105995	0	0.000634622	0.00728121	0.00785314	0.00396524	0.0129541	0.016665	0.00644157	0.00282458	0.00472442	0.0242055	0.0048898	0.000255547	0.0064714	0.0207758
Uncharacterized protein conserved in bacteria (DUF2225)	0.000129259	0.00507904	0	0.00207747	0.000896114	0.000725117	0.00160285	0	0.00126924	0.000637254	0.00237567	0.0009961	0.000204809	0.000704153	0.00113948	0.00243349	0.0028981	0.000132271	0.00458011	0.000255547	0.0019187	0.0204407
Protein of unknown function (DUF1608)	0.000114897	0	0	0.000564842	7.05e-05	2.3e-05	0.00227501	0	0	0.000330428	0.000815795	5.75e-05	0.000358415	0	0.000465096	6.52e-05	0.000442164	0.000132271	0.0105212	0	0.000925688	0.0201056
NMD3 family	5.74e-05	0	0	0.000287208	0.00061419	0.00148476	0.00141326	0	7.05e-05	0.000342229	0.000304802	0.000536362	0	0.0177799	0	0.000260731	5.77e-05	0.0249992	0.00281163	0	0.000462844	0.0201056
Tetrahydromethanopterin S-methyltransferase; subunit D	1.44e-05	0	0	0	0	0.000460392	0.000361934	0	0	0	0	0	0	0	2.33e-05	0	4.81e-06	0	0.000847565	0	1.68e-05	0.0201056
Uncharacterized protein conserved in archaea (DUF2113)	1.44e-05	0	0	9.57e-06	1.01e-05	0.000448882	0.0010341	0	0	0	0	0	0	0	2.33e-05	0	4.81e-06	0	0.000831266	0	8.42e-06	0.0201056
Cytochrome P450	0.181781	0.00902941	0.214862	0.103041	0.0204797	0.0114522	0.0135811	0.0283062	0.0124104	0.054851	0.0908042	0.0683478	0.0727071	0.0866108	0.180806	0.0515487	0.132933	0.0231474	0.0181249	0.00408875	0.0994021	0.0197705
Tetrahydromethanopterin S-methyltransferase; subunit E	4.31e-05	0	0	9.57e-06	1.01e-05	0.000448882	0.000327464	0	0	1.18e-05	1.79e-05	0	0	0	0	0	2.4e-05	0	0.000782368	0	0.000159892	0.0191003
Methyltransferase domain	0.0145919	0.0227616	0.00842596	0.0232159	0.00796433	0.0161482	0.0191825	0.0297578	0.0317311	0.0158369	0.0226271	0.017336	0.0140806	0.0247627	0.0135575	0.0323632	0.0357288	0.00899441	0.0187931	0.00856082	0.0275603	0.0187652
Protein of unknown function (DUF1616)	2.87e-05	0	0.000382998	6.7e-05	6.04e-05	0.00242857	0.00279206	0	0	4.72e-05	1.79e-05	0	0.000256011	0	0	0	4.33e-05	0.00515856	0.00448232	0	5.89e-05	0.0187652
LIM domain	4.31e-05	0.000188113	0	9.57e-05	0.000221511	0.000103588	0.000120645	0	0.000211541	5.9e-05	8.07e-05	1.92e-05	5.12e-05	0.000176038	2.33e-05	0	4.81e-05	0	0.000187442	0.000127773	4.21e-05	0.0184302
Mur ligase middle domain	0.0930949	0.191687	0.258141	0.173426	0.191295	0.204828	0.136277	0.187256	0.103373	0.274232	0.191559	0.214669	0.148998	0.182082	0.118692	0.15608	0.147563	0.00701035	0.205225	0.22897	0.12368	0.0180951
Phosphoglucomutase/phosphomannomutase; alpha/beta/alpha domain I	0.0586691	0.0895417	0.143241	0.0584563	0.103234	0.0771156	0.0622526	0.182176	0.0241861	0.0907379	0.0686791	0.053981	0.0651803	0.0908944	0.0552301	0.0850417	0.0507095	0.0628286	0.105514	0.0116274	0.0826639	0.0180951
Uncharacterized protein conserved in archaea (DUF2099)	0	0	0	0	5.03e-05	0.000667568	0.000982392	0	0	2.36e-05	2.69e-05	1.92e-05	0.000102404	5.87e-05	0	0	0.000221082	0	0.00246935	0	0.000244045	0.0180951
IclR helix-turn-helix domain	0.0377148	0.0135441	0.0877065	0.0161411	0.00285951	0.014157	0.00908281	0.0522576	0.0126924	0.0204629	0.00999573	0.0132941	0.0228362	0.0146112	0.0794616	0.0140795	0.0172396	0.0715585	0.0119148	0.00689977	0.00674911	0.01776
Tetrahydromethanopterin S-methyltransferase subunit B	0	0	0	0	0	0.000471902	0.000275759	0	0	0	0	0	0	0	0	0	0	0	0.000790518	0	0	0.01776
X-Pro dipeptidyl-peptidase (S15 family)	0.0302322	0.0436422	0.00344698	0.0580351	0.0542098	0.0185078	0.0312987	0.0029032	0.0467505	0.0136302	0.0550885	0.0526975	0.0573464	0.00434228	0.0626716	0.0171865	0.0705684	0.00105817	0.0310013	0.0279824	0.0649665	0.0174249
Prokaryotic dksA/traR C4-type zinc finger	0.0314098	0.133372	0.0957495	0.0298121	0.00649431	0.0295802	0.0147359	0.180724	0.121706	0.0143146	0.0411394	0.0399972	0.0463379	0.0440682	0.0346264	0.0441722	0.0219688	0	0.0147101	0.120746	0.0328788	0.0174249
Glu/Leu/Phe/Val dehydrogenase; dimerisation domain	0.00690816	0	0	0.0218086	0.0299342	0.0312836	0.0236463	0.0007258	0.00352567	0.0083197	0.0210314	0.00509543	0.019252	0.0130268	0.0179294	0.0136449	0.0349838	0.014153	0.0422968	0	0.0302027	0.0174249
YgbB family	0.0287959	0.0470282	0.0961325	0.0434832	0.0328743	0.0283141	0.0260248	0.0007258	0.0179104	0.0444307	0.0293596	0.033695	0.0257547	0.0147872	0.0060695	0.0245956	0.022411	0.000529083	0.036755	0.0321989	0.0191702	0.0174249
GAGA binding protein-like family	0.000675017	0	0	2.87e-05	0.000553778	1.15e-05	1.72e-05	0	0	2.36e-05	8.07e-05	5.75e-05	0	0.000410756	2.33e-05	0.000934286	0.000124959	0	7.33e-05	0	0.00036186	0.0174249
Methyl-accepting chemotaxis protein (MCP) signaling domain	0.570189	0.284427	0.371891	0.157859	0.0735014	0.318453	0.266866	0.0377416	0.165918	0.31727	0.15518	0.317986	0.342594	0.284654	0.143505	0.257254	0.0618597	0.0560828	0.1505	0.121513	0.084751	0.0170898
Tellurite resistance protein TehB	0.00509854	0.0289694	0	0.0103873	0.00548744	0.00679078	0.0118921	0.0007258	0.00966035	0.0198847	0.0109818	0.0107655	0.00998442	0.0082738	0.00690667	0.0145792	0.0126257	0.00343904	0.00508539	0.00332211	0.0108895	0.0170898
ABC-2 type transporter	0.109166	0.127729	0.00421298	0.161277	0.115468	0.150042	0.21473	0.190885	0.0437889	0.170135	0.13388	0.165219	0.241623	0.128801	0.159272	0.150268	0.195134	0.19748	0.250619	0.115124	0.149583	0.0167547
domain	0.00387776	0.000188113	0.000765996	0.00503571	0.0129282	0.0012891	0.00663545	0	0.000282054	0.00047204	0.00215155	0.000287337	0.000358415	0.000176038	0.00239524	0.000217276	0.00294616	0.000529083	0.00295018	0.000127773	0.009543	0.0167547
Lycopene cyclase protein	0.000804276	0.00244547	0.000382998	0.0013786	0.000453091	0.00188761	0.00305059	0.0029032	0.00126924	0.000696259	0.00123714	0.00153246	0.00261131	0.00633738	0.00104646	0.00256385	0.00408521	0.0103171	0.00233896	0.000511094	0.00138853	0.0167547
Miro-like protein	0.000430862	0.000940564	0.000382998	0.00106267	0.000755152	0.0010589	0.00162009	0	0.00176284	0.00132171	0.00216948	0.000191558	0.000153606	0.000528115	0.000930191	0.00562744	0.00127843	0.00132271	0.00112465	0	0.000984596	0.0167547
Sucrose-6F-phosphate phosphohydrolase	0.00218303	0	0.000382998	0.000775461	0.000533641	0.000587	0.000637693	0	0.000493595	0.000106209	0.000555816	0.00377369	5.12e-05	0.000586794	0.000511605	0.000521462	0.00190803	0.00264541	0.000611225	0	0.000403937	0.0167547
NAD dependent epimerase/dehydratase family	0.413096	0.93003	0.455385	0.557231	0.43973	0.459437	0.489886	0.755558	0.383241	0.50762	0.590322	0.350838	0.37608	0.554227	0.402284	0.449218	0.569382	0.450779	0.577265	0.197538	0.658425	0.0164196
Aldehyde dehydrogenase family	0.56881	0.102521	0.413255	0.48741	0.135484	0.239323	0.274018	0.584995	0.197508	0.293196	0.360635	0.371564	0.816879	0.42437	0.794128	0.425611	0.410544	0.190073	0.192536	0.405425	0.400949	0.0164196
Predicted RNA-binding protein	0	0.00413848	0	0	0	0.000230196	0	0	0.00169232	0	0	0	0	0	0	0	0	0	0.000464531	0	0	0.0164196
Domain of unknown function UPF0086	5.74e-05	0	0	0	1.01e-05	0.00148476	0.000758337	0	0	4.72e-05	3.59e-05	1.92e-05	5.12e-05	0.00463567	0	2.17e-05	2.88e-05	0.00621673	0.00176848	0	2.52e-05	0.0160845
Membrane protein of unknown function DUF63	0	0	0	9.57e-06	4.03e-05	0.00101286	0.00155115	0	0	1.18e-05	2.69e-05	0	0	0	4.65e-05	2.17e-05	4.33e-05	0	0.00162993	0	1.68e-05	0.0160845
8-oxoguanine DNA glycosylase; N-terminal domain	2.87e-05	0	0	0.000986079	0.000835701	0.0014157	0.000517048	0	0.00239746	2.36e-05	2.69e-05	1.92e-05	0	0.000645474	2.33e-05	8.69e-05	0.00173501	0	0.001198	0.000127773	0.00155684	0.0150792
Rio2; N-terminal	0	0	0	9.57e-06	3.02e-05	0.000253216	0.0021199	0	0	0	8.96e-06	1.92e-05	0	0	0	0	0.000701695	0.0292318	0.000863865	0	8.42e-06	0.0150792
Phosphoribulokinase / Uridine kinase family	0.0566584	0.000376226	0.00306398	0.0239627	0.0905175	0.0594941	0.0464654	0.0007258	0.0172053	0.0125209	0.0126224	0.025209	0.0294412	0.0614374	0.00453468	0.0474313	0.023031	0.00370358	0.0589384	0.0479151	0.0197845	0.0147441
KAP family P-loop domain	0.0129689	0.000752451	0.000382998	0.0033699	0.0126966	0.000667568	0.000947922	0.0021774	0.000493595	0.00101489	0.00326318	0.00547855	0.0134662	0.0112078	0.000441841	0.00719183	0.00714191	0.00343904	0.00205372	0.000127773	0.0022469	0.0147441
M protein trans-acting positive regulator (MGA) HTH domain	0.000689379	0.00771262	0	0.000574415	0.00138948	0.00118551	0.000965157	0.0014516	0.002609	0.000448438	0.000466168	0.000287337	0.000768032	0.00991682	0.000906936	0.00129279	0.00053348	0.0022486	0.00112465	0.00229992	0.000471259	0.014409
DAHP synthetase I family	0.0594302	0.0961256	0.00268099	0.0807819	0.0832177	0.068115	0.0584782	0.184353	0.0542249	0.0760928	0.105211	0.0863159	0.100561	0.133085	0.0467886	0.0911689	0.0869669	0.0354486	0.0844958	0.0638867	0.0916263	0.0140739
Transketolase; C-terminal domain	0.0765786	0.00206924	0.192648	0.0754016	0.0890475	0.107329	0.113492	0.0014516	0.00944881	0.0514995	0.0874693	0.0167517	0.0693789	0.052342	0.0755315	0.0288977	0.0818676	0.0906055	0.0928981	0.00281102	0.0865266	0.0140739
Bacterial membrane flanked domain	0.0015511	0	0.000382998	0.0086258	0.00513503	0.00357955	0.00594605	0	0	0.000696259	0.00586296	0.0121639	0.00512022	0.000293397	0.0193247	0	0.0176	0.000793625	0.00213521	0	0.00566353	0.0140739
methylene-5;6;7;8-tetrahydromethanopterin dehydrogenase	0.000301603	0	0	1.91e-05	0	0.000978333	0.000413639	0	0	0	8.96e-06	0	0	0	2.33e-05	0	1.44e-05	0	0.000880164	0	3.37e-05	0.0140739
CobW/HypB/UreG; nucleotide-binding domain	0.0672576	0.0603842	0.00459598	0.079748	0.0938704	0.086335	0.0810042	0.0043548	0.152521	0.0641856	0.0833366	0.0943422	0.0329742	0.00176038	0.0411145	0.0839988	0.0333305	0.00780398	0.0540649	0.0328378	0.0463854	0.0137388
DJ-1/PfpI family	0.102617	0.248309	0.0965155	0.0351829	0.0603618	0.103542	0.0688191	0	0.0583852	0.0212418	0.0209596	0.0482534	0.0921127	0.101691	0.0861822	0.0697455	0.057986	0.116531	0.0427532	0.128923	0.0309096	0.0137388
DisA bacterial checkpoint controller nucleotide-binding	0.00729593	0.0195637	0.0528537	0.0118617	0.0595563	0.0442667	0.0306782	0	0.0526736	0.0059477	0.0136444	1.92e-05	0.0070659	0.0293397	0.00588346	0.010929	0.00637773	0.000132271	0.0428836	0	0.0175123	0.0134037
Zonular occludens toxin (Zot)	0.000244155	0.000376226	0.0233629	0.00292952	0.000674602	0.00173798	0.00227501	0.003629	0	0.00320987	0.0012461	0.00235616	0.00368656	0.00246454	0.000418586	0.00160784	0.00112944	0.00978804	0.00251825	0	0.000993011	0.0134037
Bacterial regulatory helix-turn-helix protein; lysR family	0.443185	0.0494737	0.246268	0.118291	0.189825	0.0677467	0.0901905	0.545076	0.0887765	0.132832	0.100701	0.137558	0.501781	0.0454765	0.567184	0.129518	0.10884	0.073278	0.0369506	0.180672	0.098266	0.0130687
Protein of unknown function DUF82	0.00534269	0.0112868	0	0.00272847	0.000211443	0.00593906	0.011151	0	0.0232695	0.00204157	0.00493063	0.0113402	0.0103428	0.0369094	0.00199991	0.00971222	0.00335949	0.0152111	0.0174158	0.0190382	0.0057056	0.0130687
NAC domain	0	0	0	9.57e-06	1.01e-05	0.00112796	0.000448109	0	0	0	0	0	0	0.0105036	0	0	0	0.00330677	0.00156474	0	0.000277706	0.0130687
Protein of unknown function (Hypoth_ymh)	0	0	0	0.000583989	2.01e-05	0.000322274	1.72e-05	0	0	0	0.00020619	0.000555517	0.00174087	0	0.000744153	0.000912558	0.000230694	0.000132271	1.63e-05	0	2.52e-05	0.0130687
Ribosomal RNA adenine dimethylase	0.0410181	0.00131679	0.00268099	0.0407356	0.0803582	0.0659742	0.0381582	0.0014516	0.0214361	0.0585211	0.0414621	0.0337908	0.0531478	0.127276	0.0491374	0.0306141	0.0350415	0.0411362	0.0805269	0.0328378	0.0587223	0.0127336
Putative RNA methylase family UPF0020	0.00896193	0.000376226	0.0195329	0.0213682	0.0397613	0.0402498	0.0458449	0.0050806	0.0349747	0.040265	0.0318967	0.0260518	0.0322574	0.0594423	0.0136506	0.0141446	0.0263953	0.169968	0.0392814	0.0109885	0.0247495	0.0127336
GvpD gas vesicle protein	0	0.000188113	0	6.7e-05	0.000312129	5.75e-05	0.000344699	0.0007258	7.05e-05	0.000177015	7.17e-05	5.75e-05	0	0.000410756	0	4.35e-05	0.000144184	0.00185179	0.000513429	0	5.89e-05	0.0127336
Uncharacterised protein family (UPF0147)	0	0	0	0	0	0.000771156	0.000689398	0	0	0	0	0	5.12e-05	0.00704153	0	0	4.81e-06	0.00529083	0.00163808	0	0	0.0127336
["(RNA 3-terminal phosphate cyclase (RTC); insert domain)"	0.000114897	0	0	1.91e-05	4.03e-05	0.000402843	5.17e-05	0	0.00183335	1.18e-05	3.59e-05	0.000459738	0	5.87e-05	4.65e-05	0.000564917	0.000350847	0.0113753	0.00221671	0.000127773	5.05e-05	0.0123985
Tetratricopeptide repeat	0.0100678	0.0513548	0.00765996	0.024068	0.00344349	0.0144333	0.0159768	0.032661	0.0377247	0.0239088	0.0228871	0.0118095	0.00440339	0.00721757	0.0102088	0.0124064	0.0222524	0.00661354	0.0336989	0.0134162	0.029723	0.0120634
Iron-sulfur cluster binding domain of dihydroorotate dehydrogenase B	0.00225485	0.0124154	0	0.00278591	0.0269841	0.0141916	0.030368	0	0.00578211	0.00299745	0.00446446	0	0	0.00246454	0.00830196	0.00206412	0.00610859	0	0.0297055	0.000255547	0.0105613	0.0120634
Viral (Superfamily 1) RNA helicase	0.0276613	0.0302862	0.0145539	0.0456564	0.113263	0.0329295	0.0279551	0.0007258	0.0294746	0.0199201	0.0378851	0.0599671	0.036968	0.10574	0.0204642	0.0592076	0.0304324	0.00158725	0.0370973	0.00843305	0.0399897	0.0117283
AraC-like ligand binding domain	0.0580658	0.00489093	0.0991965	0.00860665	0.0538373	0.0187495	0.0191136	0.0116128	0.00613468	0.00349309	0.00824759	0.00552644	0.00655387	0.0103863	0.0234176	0.0134928	0.013212	0.0119044	0.0060552	0.0387154	0.00972814	0.0117283
Predicted permease	0.0300167	0.123778	0.000765996	0.0270741	0.0188083	0.124168	0.079591	0.0014516	0.0647314	0.0128395	0.0194625	0.0276226	0.00138246	0.000704153	0.00595322	0.0155569	0.0120057	0.000661354	0.0855145	0.0330933	0.00721195	0.0117283
Oxidoreductase family; C-terminal alpha/beta domain	0.0243868	0.0152371	0.0842596	0.0617784	0.0221713	0.055857	0.0656479	0.0210482	0.0502056	0.0187282	0.0688136	0.0287528	0.0439826	0.00751097	0.0390448	0.0411955	0.0710394	0.028835	0.0606417	0.00102219	0.0692751	0.0113932
Thiamine pyrophosphate enzyme; central domain	0.0444937	0.0148609	0.00268099	0.0303004	0.0293502	0.0280494	0.0143567	0.0007258	0.00352567	0.0303758	0.0379389	0.00898406	0.0698909	0.00287529	0.040347	0.00721355	0.0337246	0.0342581	0.0108554	0.017505	0.0305814	0.0113932
Protein of unknown function (DUF3160)	4.31e-05	0	0	0.000440385	0.000735014	0.0014042	0.00010341	0	7.05e-05	0.00011801	0.000430309	9.58e-05	5.12e-05	5.87e-05	4.65e-05	8.69e-05	0.000370072	0	0.0024775	0	0.000227214	0.0113932
Protein of unknown function (DUF555)	0	0	0	0	3.02e-05	0.000379823	0.000568753	0	0	0	0	0	0	0	0	0	0	0	0.0011165	0	0	0.0110581
PBS lyase HEAT-like repeat	1.44e-05	0.000940564	0	0.0011584	2.01e-05	0.00490317	0.00577371	0	0.000211541	0.000413035	0.000851654	0	0	0	0.000139529	0.000217276	0.00285003	0.000793625	0.0097796	0	0.0019187	0.010723
Protein of unknown function (DUF3344)	4.31e-05	0	0	4.79e-05	7.05e-05	0.00116249	8.62e-05	0	0.000141027	7.08e-05	5.38e-05	1.92e-05	5.12e-05	5.87e-05	4.65e-05	2.17e-05	0.000124959	0.000396812	0.00570477	0	0.000117815	0.010723
Tetrahydromethanopterin S-methyltransferase; F subunit (MtrF)	0	0	0	0	0	0.000368313	0.000172349	0	0	0	0	0	0	0	0	0	0	0	0.000586776	0	0	0.010723
Protein of unknown function (DUF497)	0.00814329	0.033296	0	0.0159879	5.03e-05	0.00204874	0.00324017	0	0.0408978	0.0109159	0.035877	0.0114073	0.0277516	0.0294571	0.010953	0.019381	0.00654595	0	0.00335766	0.00830528	0.0200369	0.0103879
FIST C domain	0.0026139	0.000188113	0	0.00313056	0.000825633	0.000771156	0.000741103	0	0.00683981	0.0278386	0.00441963	0.00770062	0.000153606	0.000117359	0.00341845	0.00558399	0.00271546	0	0.00159734	0	0.0059749	0.0103879
Protein of unknown function (DUF835)	2.87e-05	0	0.000382998	9.57e-06	4.03e-05	2.3e-05	0.000120645	0	0	1.18e-05	2.69e-05	0	0	0	0	2.17e-05	2.88e-05	0.000264542	0.0024612	0	2.52e-05	0.0103879
Domain of unknown function (DUF372)	0	0	0	0	0	0.000713607	0.000534283	0	0	0	0	0	0	0.00363812	0	0	0	0	0.00148324	0	0	0.0103879
Protein-L-isoaspartate(D-aspartate) O-methyltransferase (PCMT)	0.058152	0.0492855	0.0716206	0.0512761	0.0101492	0.0499525	0.0566513	0.003629	0.0492889	0.0912099	0.0531701	0.0807799	0.0849444	0.0364986	0.0484862	0.0804355	0.0535595	0.0969545	0.0683513	0.0996633	0.0650422	0.0100528
Protein of unknown function (DUF552)	0	0	0	0.00417408	0.0145694	0.010589	0.00472237	0	0	0.000342229	0.00215155	3.83e-05	0	0.000938871	0	2.17e-05	1.44e-05	0	0.0114992	0	0.003728	0.0100528
Aldo/keto reductase family	0.243322	0.243042	0.58254	0.183124	0.462415	0.148246	0.234361	0.0101612	0.449876	0.11519	0.146547	0.112962	0.24874	0.314991	0.168969	0.139969	0.250015	0.448795	0.130721	0.198304	0.196835	0.00971772
Cytochrome c552	0.00150802	0.00451471	0.000382998	0.00504528	0.00515517	0.0101747	0.0231465	0.0007258	0.00465389	0.00403594	0.0103812	0.0031607	0	0.000528115	0.00395331	0.00230312	0.0118904	0	0.00471051	0.00102219	0.00885294	0.00971772
Putative transposon-encoded protein (DUF2080)	0	0.000940564	0	0	0	0	0	0	0.000564108	0	0	0	0	0.00299265	0	0	0	0	4.89e-05	0	7.57e-05	0.00971772
Integral membrane protein DUF106	7.18e-05	0	0	2.87e-05	0.000604121	0.00156533	0.00158562	0	7.05e-05	2.36e-05	2.69e-05	3.83e-05	5.12e-05	0.00604398	0	4.35e-05	8.17e-05	0.000132271	0.00215151	0	3.37e-05	0.00971772
PAS fold	0.125855	0.11061	0.0915365	0.150899	0.0280514	0.133203	0.119386	0.330239	0.0360324	0.183824	0.144638	0.0824273	0.042293	0.0160782	0.0728805	0.0641398	0.132861	0.00105817	0.083363	0.13084	0.115189	0.00938262
family	0.409003	0.00451471	0.0869405	0.10956	0.303722	0.283866	0.251716	0.0094354	0.190104	0.06369	0.0639906	0.0365013	0.20148	0.00815644	0.150737	0.0768722	0.152835	0.00992031	0.128211	0.0341155	0.0979378	0.00938262
Tryptophan synthase alpha chain	0.0256363	0.0475925	0.000382998	0.02986	0.0464267	0.0545679	0.0282136	0	0.0199553	0.0354856	0.036137	0.0542108	0.0261131	0.105564	0.0231618	0.038762	0.0387807	0.0724844	0.0235525	0.0325822	0.0466379	0.00938262
Protein of unknown function (DUF815)	0.0174499	0.01994	0.00191499	0.00748654	0.0383114	0.00384427	0.00977221	0.0021774	0.0015513	0.00616012	0.0189336	0.019989	0.0224265	0.0206552	0.0245105	0.0447045	0.011799	0.00171952	0.00870384	0.0325822	0.0167886	0.00938262
Lysine-2;3-aminomutase	4.31e-05	0.000564338	0	0.000105309	4.03e-05	0.00538659	0.0165973	0	0	1.18e-05	8.96e-06	3.83e-05	0	5.87e-05	0.000162783	0.00306359	0.000615185	0	0.00875274	0.000127773	0.00265083	0.00938262
Domain of unknown function (DUF3559)	0.00215431	0.000188113	0	0.00481551	0.00491352	0.00154231	0.00384339	0	0.000282054	0.00279684	0.00262668	0.0114552	5.12e-05	0.000469435	0.000651134	0.00317223	0.00294616	0.000396812	0.00205372	0.00038332	0.00166624	0.00938262
LysR substrate binding domain	0.753305	0.105531	0.533899	0.240058	0.187177	0.0867839	0.100135	1	0.0917381	0.523905	0.21	0.392348	0.876632	0.0191882	1	0.471054	0.169488	0.0203697	0.0699649	0.810723	0.190599	0.00904753
Shikimate / quinate 5-dehydrogenase	0.0392515	0.0280288	0.00574497	0.0295537	0.0250408	0.0291773	0.0181829	0.0007258	0.0147373	0.039734	0.0328559	0.022872	0.0392208	0.0308067	0.0177201	0.0328304	0.0309707	0.0374326	0.024669	0.0241492	0.0355633	0.00904753
MutS domain III	0.0378441	0.000940564	0.00306398	0.0242978	0.0736726	0.0211895	0.0316778	0.0021774	0.00500646	0.0346123	0.0330262	0.0154012	0.0156679	0.00152567	0.035045	0.0191203	0.0249342	0.00211633	0.0270895	0.00881637	0.0230328	0.00904753
Ergosterol biosynthesis ERG4/ERG24 family	0.00104843	0.00601961	0	0.00261359	0.00046316	0.00210629	0.00215437	0.0079838	0.00387824	0.00415395	0.00436585	0.00254772	0.00107525	5.87e-05	0.00265104	0.00225967	0.00424862	0.000793625	0.0024938	0.00178883	0.00407303	0.00904753
Transposase	0.0119062	0.00620772	0.000382998	0.0057633	0.0016714	0.000955313	0.000827277	0.0007258	0.00232695	0.00379992	0.0148457	0.000900321	0.00624666	0.00281661	0.00193015	0.00215103	0.00458024	0.000132271	0.00128765	0.00127773	0.00302952	0.00904753
Protein of unknown function (DUF1119)	0	0	0.000382998	0	0	0.000310765	0.00112027	0	0	1.18e-05	1.79e-05	0	0	0.00311001	4.65e-05	4.35e-05	4.81e-06	0	0.000880164	0.000127773	1.68e-05	0.00904753
SNF2 family N-terminal domain	0.0362499	0.00338603	0.0107239	0.114021	0.159408	0.0748137	0.0654928	0.201047	0.0551416	0.0492692	0.120038	0.137328	0.175623	0.117418	0.0562998	0.0978067	0.099136	0.0419298	0.118129	0.0412708	0.130833	0.00871244
Transposase	0.183461	0.0265239	0.0685566	0.0817489	0.0890475	0.094622	0.0833309	0.311368	0.0274298	0.0632179	0.115188	0.0985756	0.117355	0.144234	0.0687876	0.165694	0.0640128	0.000396812	0.116834	1	0.096078	0.00871244
Ribonucleotide reductase; small chain	0.015152	0.000188113	0.000765996	0.00897045	0.00628286	0.000506431	0.000878982	0.0007258	0.0179104	0.0425426	0.0140657	0.0436368	0.0260619	0.000645474	0.0217897	0.0309292	0.0186045	0.0109785	0.000651973	0.000127773	0.0119919	0.00871244
Mov34/MPN/PAD-1 family	0.0004165	0.000188113	0.000382998	0.00680682	0.0127168	0.00232498	0.00549795	0	0	0.000743463	0.0056747	0.000344804	5.12e-05	0.0204204	0.000627879	0.00640963	0.00735818	0.0154757	0.000774218	0.000127773	0.00331565	0.00871244
Uncharacterized ArCR; COG1810	2.87e-05	0.000940564	0	0.000402091	2.01e-05	0.0014157	0.000430874	0	0.000493595	1.18e-05	5.38e-05	0	0	0.000469435	0	2.17e-05	4.33e-05	0	0.00152399	0	0	0.00871244
Bacterial extracellular solute-binding protein	0.522147	0.0797598	0.456917	0.225324	0.216094	0.385118	0.34058	0.0391932	0.425408	0.186243	0.212761	0.279665	0.331483	0.174161	0.300196	0.332703	0.309712	0.194173	0.318652	0.362238	0.239299	0.00837734
Alpha amylase; catalytic domain	0.274517	0.127164	0.494067	0.127836	0.46314	0.17854	0.163439	0.367981	0.0621224	0.091859	0.131334	0.204756	0.104094	0.2444	0.150505	0.246706	0.226806	0.108859	0.11522	0.00396098	0.116712	0.00837734
Eukaryotic and archaeal DNA primase small subunit	0.00986674	0	0.00114899	0.0116128	0.00194326	0.0114407	0.000206819	0.0007258	0.00387824	0.00941719	0.0050651	0.00360129	0.00512022	0.0280488	0.025743	0.00458452	0.0326865	0.0547601	0.00898908	0.00332211	0.00320625	0.00837734
Predicted membrane-bound metal-dependent hydrolase (DUF457)	0.00275752	0	0.0141709	0.00219235	0.00194326	0.00356804	0.000792807	0	0.00303208	0.00047204	0.00413276	0.0067141	5.12e-05	0.000234718	9.3e-05	0.0107769	0.00205702	0	0.00467791	0.0227437	0.00225531	0.00837734
Dienelactone hydrolase family	0.0555238	0.0158015	0.00689396	0.0736975	0.0286857	0.0215809	0.030075	0.0021774	0.0459043	0.0696849	0.0746586	0.0567969	0.118738	0.058386	0.0875775	0.0440092	0.123965	0.0354486	0.0185894	0.0525149	0.0831436	0.00804225
Shikimate kinase	0.0448815	0.141085	0.0980475	0.0447565	0.0745687	0.0527839	0.0460862	0.003629	0.0414619	0.0381054	0.0418924	0.0428898	0.0408593	0.0460633	0.0640437	0.0286478	0.0380886	0.0162693	0.04193	0.0324545	0.0400655	0.00804225
Uncharacterized conserved protein (DUF2075)	0.00346126	0.0191875	0.0134049	0.0202194	0.0327434	0.00789572	0.00653204	0.0007258	0.036667	0.0370197	0.0205831	0.0491633	0.0284172	0.0591489	0.00818568	0.0164912	0.0190611	0.00198406	0.0233488	0.0275991	0.0208364	0.00804225
Uncharacterised protein family (UPF0156)	0.00630495	0	0.000765996	0.0108182	2.01e-05	0.000126608	0.000723868	0.0007258	0.00338465	0.00449618	0.0107308	0.0226613	0.0148486	0.000469435	0.00939493	0.014275	0.0030567	0.00674581	0.000366735	0	0.00748124	0.00804225
Signal peptide peptidase	8.62e-05	0	0	6.7e-05	0.000110756	0.000115098	0.000172349	0.0007258	7.05e-05	5.9e-05	6.28e-05	9.58e-05	0	0.00363812	2.33e-05	2.17e-05	0.000100929	0	0.000162993	0	5.89e-05	0.00804225
Protein of unknown function (DUF473)	0	0	0	0	1.01e-05	0	0.000361934	0	0	2.36e-05	0	0	0	0	0	0	0	0	0.00101871	0	0	0.00804225
PHP domain	0.0779573	0.118699	0.00344698	0.111408	0.250459	0.212413	0.185965	0.124838	0.129322	0.12207	0.114319	0.0464623	0.0980521	0.0296331	0.0827405	0.0922661	0.139868	0.0681194	0.242387	0.0272158	0.120382	0.00770716
Bacterial regulatory proteins; gntR family	0.194965	0.428333	0.0103409	0.0848124	0.083409	0.255391	0.130727	0.0014516	0.295593	0.0865957	0.0894864	0.0821016	0.164256	0.0487039	0.249408	0.089648	0.115044	0.00965577	0.115701	0.166617	0.088521	0.00770716
RNA polymerase Rpb1; domain 5	0.0688374	0.00169301	0.139794	0.0332108	0.101875	0.0792104	0.0509293	0.502254	0.0225643	0.0375626	0.0458548	0.0556475	0.0527894	0.067364	0.0331846	0.0522005	0.0376656	0.13571	0.0896219	0.0295157	0.070975	0.00770716
Acetyl xylan esterase (AXE1)	0.00130695	0.000940564	0.00344698	0.0129148	0.013633	0.0103128	0.00596329	0	0.000211541	0.000743463	0.00930544	0.00513375	0.00122885	0.000645474	0.00374402	0.00471488	0.0124238	0.000396812	0.00483275	0.0019166	0.01163	0.00770716
Yip1 domain	0.00142184	0.00112868	0	0.000325502	0.000412816	0.000690588	0.00136156	0	0.000211541	0.00254901	0.000340661	0.000306492	0.00143366	0.000117359	0.00146505	0.00141229	0.000692083	0	0.00106761	0	0.000496505	0.00770716
Uncharacterized protein conserved in archaea (DUF2124)	0	0	0	0	1.01e-05	0.000529451	0.000396404	0	0	0	0	0	5.12e-05	5.87e-05	0	2.17e-05	9.61e-06	0	0.00176033	0	0	0.00770716
Phage integrase family	0.240277	0.379612	0.496748	0.400607	0.831754	0.302029	0.289426	0.256933	0.545281	0.407052	0.531647	0.518355	0.58222	0.829316	0.310847	0.367989	0.289334	0.0460302	0.362815	0.141062	0.451155	0.00737206
His Kinase A (phosphoacceptor) domain	0.313538	0.38977	0.0700886	0.275949	0.159377	0.255402	0.364174	1	0.0832059	0.252211	0.35072	0.241075	0.202556	0.0681268	0.291127	0.168867	0.506258	0.00264541	0.212503	0.0471484	0.348648	0.00737206
Domain of unknown function (DUF3418)	0.0215144	0.051731	0.000382998	0.012819	0.00727966	0.00367162	0.00494643	0.0007258	0.018263	0.0481953	0.0238732	0.0304481	0.0402449	0.000586794	0.021906	0.0211952	0.0104437	0.00132271	0.00735915	0.000127773	0.0294285	0.00737206
DEAD/H associated	0.00903374	0	0.0589817	0.00670151	0.000251717	0.00126608	0.00317123	0.0007258	0.00966035	8.26e-05	0.00658014	0.00710679	0.00430098	0.0017017	0.00395331	0.00360678	0.0155382	0.0247346	0.00185812	0	0.00508287	0.00737206
Protein of unknown function (DUF3029)	0.00242719	0.000752451	0.000382998	7.66e-05	0.00238628	0.00178402	0.000499813	0	0.000282054	1.18e-05	8.96e-05	1.92e-05	0.000256011	0	0	4.35e-05	0.000115347	0.000132271	0.000855715	0	0.00132963	0.00737206
Uncharacterized protein conserved in archaea (DUF2102)	0	0	0	0	0	0.000299255	0.000379169	0	0	0	0	0	0	0	0	0	9.61e-06	0	0.00097796	0	1.68e-05	0.00737206
MjaII restriction endonuclease	2.87e-05	0	0	4.79e-05	0.000171168	0.000126608	0.000155114	0	0	3.54e-05	1.79e-05	0	0	0.00269925	0	0	9.61e-06	0	0.000423783	0	8.42e-06	0.00737206
Uncharacterized protein conserved in archaea (DUF2112)	0	0	0	0	0	0.000506431	6.89e-05	0	0	0	1.79e-05	0	0	0	0	0	9.61e-06	0	0.000945361	0	0	0.00737206
Sulfatase	0.0996584	0.00376226	0.682119	0.563224	0.179897	0.104912	0.111734	0.389029	0.197367	0.315004	0.589479	0.219056	0.113566	0.012088	0.359193	0.164575	0.30306	0.0679872	0.13654	0.167255	0.533651	0.00703697
Bacterial extracellular solute-binding proteins; family 3	0.298889	0.431907	0.108005	0.134356	0.0793614	0.202273	0.188016	0.105967	0.488518	0.121184	0.119716	0.236516	0.105988	0.00850852	0.157249	0.186781	0.0659401	0.00899441	0.0797608	0.175816	0.111512	0.00703697
Cobalamin-independent synthase; Catalytic domain	0.0400702	0.0586912	0.0758336	0.038189	0.0199058	0.0183236	0.00987562	0	0.0377952	0.0670179	0.0431744	0.0151139	0.057756	0.0470022	0.0471142	0.00445415	0.0473067	0.135578	0.0162341	0.03271	0.0289404	0.00703697
Zinc ribbon domain	0.0120641	0.0919871	0	0.0193195	0.000120824	0.0169654	0.0161491	0	0.0291221	0.0138426	0.0141285	0.0327372	0.0336398	0.01244	0.0184876	0.0399353	0.00883847	0.000661354	0.0107902	0.0314323	0.0256079	0.00703697
NapC/NirT cytochrome c family; N-terminal region	0.00247028	0.00282169	0	0.0166772	0.00240642	0.0144563	0.01658	0.0007258	0.00401927	0.00485021	0.00943991	0.014884	0	0.000410756	0.0100693	0.0112006	0.0199839	0	0.00819857	0.122407	0.017302	0.00703697
eRF1 domain 3	0.000114897	0	0.000765996	0.000287208	0.000251717	0.00277386	0.00677333	0.0007258	0	0.00187636	0.00135368	0.000153246	0	0.0202444	0.000186038	0.000130365	0.000225888	0.0177243	0.00766069	0	0.000572244	0.00703697
Domain of unknown function (DUF369)	0.000517034	0	0	9.57e-06	0.0029904	0.000598509	1.72e-05	0	0.0021154	1.18e-05	8.96e-06	0	0	5.87e-05	0	0	0.000110541	0	0.00161363	0	0	0.00703697
Domain of unknown function (DUF381)	0	0	0	0	0	0.000333784	0.000310229	0	0	0	0	0	0	0.00281661	0	0	0	0	0.0011654	0	0	0.00703697
GGDEF domain	0.540172	0.262794	0.466492	0.468225	0.27852	0.473927	0.375739	1	0.216829	0.873758	0.430919	0.460802	0.522364	0.441211	0.348147	0.407598	0.273108	0.00555537	0.287088	0.555687	0.313522	0.00670187
EAL domain	0.480225	0.0519191	0.280355	0.309619	0.218893	0.149121	0.179588	0.918137	0.0806675	0.841328	0.316475	0.427997	0.354472	0.414863	0.24878	0.377799	0.179543	0.0103171	0.0751644	0.553387	0.181174	0.00670187
Hsp70 protein	0.127621	0.0528597	0.0233629	0.137151	0.125375	0.0906972	0.116164	0.003629	0.094065	0.12856	0.132706	0.13863	0.0305677	0.152508	0.158319	0.163283	0.118361	0.00965577	0.131104	0.0658033	0.161339	0.00670187
Mannose-6-phosphate isomerase	0.0423681	0.0711066	0.103409	0.0243839	0.013925	0.0236987	0.0308161	0.0166934	0.000705135	0.037539	0.0271812	0.0188493	0.0271371	0.00586794	0.0445562	0.0318526	0.0231944	0.0387553	0.0151991	0.00319434	0.0305056	0.00670187
HxlR-like helix-turn-helix	0.0836878	0.00188113	0.0991965	0.0214544	0.0592442	0.0459241	0.0293511	0.0014516	0.0010577	0.0330546	0.00513682	0.00722173	0.0135686	0.102982	0.0710434	0.00187944	0.0208009	0.00343904	0.0127705	0.0944246	0.0097618	0.00670187
TonB dependent receptor	0.385622	0.0088413	0.968602	0.195493	0.484777	0.103565	0.180898	0.545802	0.00839111	0.448178	0.236105	0.354803	0.489493	0.0771048	0.175876	0.264066	0.344768	0.00939122	0.103566	0.0486817	0.260581	0.00636678
SRP54-type protein; GTPase domain	0.0441634	0.09669	0.290312	0.0605529	0.0995391	0.101816	0.0608049	0.182902	0.0557762	0.146108	0.0664021	0.0929725	0.0926247	0.193701	0.0624391	0.072255	0.0530116	0.172217	0.120941	0.0669533	0.10807	0.00636678
Iron-containing alcohol dehydrogenase	0.102775	0.190182	0.00536197	0.0316886	0.24046	0.246022	0.247287	0.0029032	0.115008	0.0562317	0.0514578	0.00766231	0.0277004	0.129505	0.111879	0.0290172	0.0357576	0.0931186	0.0920668	0.0334767	0.077884	0.00636678
FGGY family of carbohydrate kinases; C-terminal domain	0.0666256	0.021633	0.127921	0.0531717	0.0893395	0.0857135	0.117835	0.0014516	0.0298977	0.0265404	0.0349537	0.00123555	0.0335886	0.0175451	0.0241617	0.0258124	0.06086	0.0670613	0.0615789	0.000638867	0.0726329	0.00636678
RNA polymerase Rpb3/Rpb11 dimerisation domain	0.0141466	0.00921753	0	0.0315737	0.0447151	0.0536472	0.0416569	0	0.0239746	0.0211592	0.0344068	0.0276514	0.0225801	0.0691244	0.00790663	0.0333301	0.0278323	0.0883569	0.06131	0.0333489	0.0300175	0.00636678
DHHA1 domain	0.0312231	0.00771262	0.0455768	0.0344841	0.0766932	0.047616	0.0524632	0	0.00345516	0.0377396	0.0443039	0.0203434	0.0565272	0.0179559	0.0285336	0.0195983	0.0323741	0.00238087	0.0591992	0	0.0274593	0.00636678
Bacterial transcriptional activator domain	0.00415064	0.0319792	0.00536197	0.0242882	0.00553778	0.0213967	0.015408	0.0137902	0.0334234	0.0165686	0.0216768	0.00907026	0.004813	0.0314522	0.0313707	0.00645309	0.033393	0.00555537	0.0357607	0.0348822	0.0259529	0.00636678
Adaptin N terminal region	0.00465331	0.00169301	0.00268099	0.00291037	0.00245676	0.00549017	0.00691121	0.0014516	0.00380773	0.00512163	0.00426723	0.00115892	0.000358415	0.00176038	0.00172085	0.00152093	0.00467636	0.00462948	0.00779923	0.00523871	0.00441806	0.00636678
Trypsin	0.108879	0.0961256	0.00689396	0.149654	0.0889871	0.103807	0.113285	0.383222	0.260618	0.15962	0.173056	0.156704	0.116792	0.106151	0.0960422	0.248726	0.182412	0.0720876	0.102458	0.29209	0.19479	0.00603169
Glutathione S-transferase; N-terminal domain	0.204329	0	0.000765996	0.0710456	0.00309109	0.00529451	0.00365381	0.0007258	0.00183335	0.080825	0.0676572	0.189776	0.165895	0.000234718	0.136668	0.125303	0.0868708	0.000132271	0.0125016	0.163295	0.0944791	0.00603169
Sodium/hydrogen exchanger family	0.116074	0.0489093	0.126006	0.0788385	0.0605833	0.0934826	0.117818	0.0094354	0.0365965	0.132407	0.0540666	0.19423	0.110187	0.110611	0.119855	0.138448	0.11837	0.136503	0.0900701	0.167128	0.06293	0.00603169
ChAPs (Chs5p-Arf1p-binding proteins)	0.00593153	0.0468401	0.00574497	0.0243265	0.00411809	0.0187034	0.0224916	0.0203224	0.0718533	0.0228113	0.0204666	0.00768146	0.00803874	0.0213006	0.00872054	0.0100164	0.0216708	0.00410039	0.0466487	0.012394	0.0289404	0.00603169
NnrU protein	0.0126673	0.0148609	0	0.00483466	0.000191305	0.00232498	0.003154	0.0021774	0.0159361	0.00493282	0.0060064	0.00337142	0.00855076	0.000293397	0.00493001	0.00491043	0.00878561	0.000132271	0.00271384	0.00166106	0.0082807	0.00603169
Beta-ketoacyl synthase; N-terminal domain	0.0910699	0.201281	0.00344698	0.114711	0.0836809	0.0688861	0.0871743	0.0014516	0.0559877	0.0873746	0.12124	0.0621796	0.126008	0.0336233	0.086531	0.0781758	0.14218	0.00568764	0.0847076	0.0753864	0.130379	0.00569659
Bacterial regulatory proteins; luxR family	0.171426	0.0586912	0.132517	0.140416	0.0774584	0.105764	0.0999627	0	0.114443	0.212017	0.112418	0.132079	0.107166	0.0341514	0.187527	0.120599	0.266759	0.0123012	0.0678541	0.0339877	0.12995	0.00569659
UDP-N-acetylglucosamine 2-epimerase	0.0283076	0.142025	0.192648	0.0617975	0.055992	0.0881075	0.0972223	0.0014516	0.0905393	0.0197549	0.052946	0.0657234	0.0450067	0.000880191	0.0247896	0.0551772	0.0411693	0.0031745	0.150035	0.00038332	0.0703186	0.00569659
Tetrapyrrole (Corrin/Porphyrin) Methylases	0.151161	0.0474044	0.609733	0.0952285	0.171198	0.185423	0.130417	0.097983	0.101187	0.127439	0.0822608	0.151034	0.10563	0.392448	0.0601601	0.0978393	0.0875533	0.323402	0.141853	0.0647812	0.069191	0.00569659
recA bacterial DNA recombination protein	0.0294853	0.0474044	0.200691	0.0416834	0.0722831	0.0547866	0.0675954	0	0.020731	0.0558069	0.0557699	0.0559348	0.034459	0.0329778	0.0558812	0.0664429	0.0295577	0.0595218	0.067137	0.0323267	0.0619033	0.00569659
SecA DEAD-like domain	0.0257512	0.094997	0.00153199	0.0492944	0.119838	0.0574684	0.0727142	0	0.0376542	0.0801524	0.0569353	0.084975	0.0401425	0.0304546	0.0352077	0.10263	0.0614271	0.00264541	0.0616604	0.0658033	0.0498441	0.00569659
MutS domain V	0.029313	0.00282169	0.00727696	0.0430524	0.152581	0.103772	0.108287	0.0029032	0.0160066	0.0478176	0.043775	0.0547185	0.0746527	0.135725	0.0595787	0.0584689	0.070578	0.169571	0.118048	0.0241492	0.0403432	0.00569659
Methionine biosynthesis protein MetW	0.0200494	0.0818291	0.0160859	0.0185632	0.00383617	0.00718211	0.00467067	0.0348384	0.0268656	0.0367955	0.015267	0.0113785	0.0144902	0.00463567	0.0116041	0.0251062	0.00765136	0.00304223	0.0107902	0.0130329	0.0255827	0.00569659
UDP-glucoronosyl and UDP-glucosyl transferase	0.049305	0.00282169	0.0206819	0.00638558	0.00640369	0.005283	0.00992733	0.003629	0.0134681	0.00719861	0.0127838	0.00999931	0.00117765	0.0062787	0.0213479	0.00775674	0.0163264	0.00595218	0.00722061	0.00587758	0.0184801	0.00569659
Cobalamin biosynthesis protein CobT VWA domain	0.0079135	0.00206924	0	0.00255615	0.00103707	0.000207176	0.000603223	0	0.000564108	0.00139252	0.00131782	7.66e-05	0.00071683	0	0.00388355	0.00121674	0.000855491	0	0.000440082	0.00306656	0.00286963	0.00569659
D-isomer specific 2-hydroxyacid dehydrogenase; catalytic domain	0.165738	0.231002	0.0984305	0.170515	0.140307	0.208373	0.131382	0.0384674	0.120367	0.103577	0.132894	0.0941314	0.125701	0.140479	0.19334	0.103467	0.178043	0.181872	0.133255	0.17505	0.152259	0.0053615
Cytochrome C and Quinol oxidase polypeptide I	0.108261	0.155945	0.00229799	0.104371	0.00269841	0.00115098	0.0215781	0	0.0332824	0.177581	0.0827269	0.14726	0.241111	0.154444	0.103135	0.168715	0.138681	0.0622995	0.00440897	0.0360321	0.103391	0.0053615
Endonuclease/Exonuclease/phosphatase family	0.131944	0.182658	0.346996	0.113926	0.0744781	0.0755503	0.0881395	0.0058064	0.0523915	0.157449	0.0870121	0.150947	0.139731	0.0638432	0.0980189	0.088051	0.119692	0.0981449	0.051131	0.14579	0.0888829	0.0053615
2-nitropropane dioxygenase	0.0442064	0.141273	0.0976645	0.0566373	0.0449668	0.0682531	0.050326	0.182176	0.117264	0.023779	0.0626459	0.0745447	0.0691741	0.00117359	0.0946935	0.0427925	0.0568469	0.0031745	0.0329573	0.0627368	0.06824	0.0053615
Recombination protein O C terminal	0.0116476	0.000376226	0.000382998	0.0117947	0.00869935	0.00791874	0.00629075	0	0.00613468	0.0139842	0.00891099	0.0118574	0.0095236	0.0019951	0.0131157	0.00744169	0.0117077	0	0.0060878	0.0209549	0.0152065	0.0053615
Envelope glycoprotein GP120	0.00175217	0.0496618	0.00536197	0.00381986	0.0119213	0.00580094	0.00477408	0.0123386	0.00176284	0.00331608	0.00687598	0.00820825	0.00271371	0.00586794	0.00258128	0.0115265	0.0104581	0.00529083	0.00481645	0.00102219	0.00642932	0.0053615
DRTGG domain	0.00147929	0.0141085	0	0.00345606	0.00529613	0.0174834	0.0038951	0	0.00825008	0.00300925	0.000878548	0	5.12e-05	0.000117359	0.000465096	0.000108638	0.000648827	0.000132271	0.0216292	0	0.00185138	0.0053615
Intermediate filament tail domain	0.000330328	0	0	0.000727593	6.04e-05	0.000299255	0.00144773	0	0	0.000247821	0.000708217	0.000249025	0	0	2.33e-05	0.000217276	0.000889134	0	0.00305612	0	0.00113607	0.0053615
Domain of Unknown Function (DUF350)	0	0.00131679	0.0195329	0.000890344	0	2.3e-05	0.00101686	0	0.000211541	0.00175835	8.96e-05	0.00130259	0	0	0	0.00139057	0.000821848	0	0.0012306	0	0.000984596	0.0053615
26S proteasome subunit RPN7	0.000100534	0.000564338	0.000765996	0.000622283	0.000422885	0.000253216	0.000810042	0.0014516	0.00141027	0.000460239	0.000887513	0.000287337	5.12e-05	0.000293397	0.00106972	0.0010212	0.00114386	0.000264542	0.00118985	0.00038332	0.000521751	0.0053615
Domain of unknown function (DUF3368)	0	0	0	0.00264231	2.01e-05	6.91e-05	8.62e-05	0	0.000423081	0.000979483	0.00143436	0.00063214	0	0.000410756	0	0.000651827	0.000408521	0.000264542	0.000415633	0	0.000193553	0.0053615
Amino acid permease	0.204243	0.0976305	0.443512	0.193109	0.0294106	0.0978678	0.114699	0.191611	0.0430132	0.136396	0.151729	0.0909612	0.260414	1	0.234711	0.105151	0.224518	0.549188	0.0993689	0.00396098	0.193469	0.00502641
NUDIX domain	0.254826	0.284803	0.343166	0.166025	0.233845	0.179081	0.150995	0.364352	0.210624	0.221292	0.210152	0.208137	0.265483	0.149398	0.239757	0.245304	0.196354	0.276049	0.167508	0.262447	0.158528	0.00502641
Aminotransferase class IV	0.0571898	0.0946207	0.00612797	0.0981005	0.0553476	0.0717751	0.0831586	0.0058064	0.0912445	0.0778276	0.122378	0.0737018	0.115768	0.046122	0.0995305	0.0511141	0.0687805	0.0492047	0.0708369	0.192555	0.0904986	0.00502641
EPSP synthase (3-phosphoshikimate 1-carboxyvinyltransferase)	0.0869336	0.143906	0.00268099	0.103318	0.156175	0.154289	0.0940683	0.550156	0.0370196	0.11847	0.121679	0.0967941	0.0925735	0.127921	0.0906006	0.086693	0.0890672	0.108727	0.130941	0.0666978	0.082462	0.00502641
FHIPEP family	0.0754439	0.0475925	0.00191499	0.0273709	0.0181841	0.0357494	0.0273346	0.003629	0.0196028	0.0787952	0.034855	0.0463186	0.061545	0.0315108	0.0129529	0.0604027	0.0315474	0.00290996	0.0345953	0.00038332	0.0290834	0.00502641
TGS domain	0.00887576	0.0425135	0	0.026088	0.0433457	0.0318246	0.0468101	0.0014516	0	0.0242038	0.0235325	0.0115318	0.0125445	0.0210072	0.0246966	0.0183598	0.022459	0.09378	0.0283771	0.000127773	0.0247243	0.00502641
Ubiquitin carboxyl-terminal hydrolase	0.0179957	0.000940564	0.00536197	0.00670151	0.00314143	0.00204874	0.0024646	0.0065322	0.00317311	0.00606571	0.00227705	0.00171444	0.00148486	0.00322737	0.00146505	0.00178166	0.00382568	0.00290996	0.00238785	0.000894414	0.0119666	0.00502641
NACHT domain	0.00278624	0.00526716	0.00382998	0.0117564	0.00531627	0.00508733	0.00525666	0.0087096	0.00493595	0.0071278	0.00730629	0.0102579	0.00327694	0.0102689	0.0133948	0.0236613	0.0187631	0.00952349	0.00665013	0.00178883	0.0115543	0.00502641
HlyD family secretion protein	0.495276	0.197707	0.00306398	0.34059	0.203831	0.264242	0.269227	0.781687	0.34883	0.61469	0.458602	0.650243	0.597017	0.418384	0.357891	0.422786	0.397577	0.0404749	0.255085	0.197027	0.430066	0.00469131
Molybdopterin-binding domain of aldehyde dehydrogenase	0.196717	0.0955613	0.00306398	0.219226	0.0558007	0.183708	0.133726	0.0029032	0.163591	0.16106	0.158076	0.0992269	0.0584217	0.0924788	0.338078	0.066997	0.201286	0.295625	0.14843	0.0907192	0.21189	0.00469131
Sel1 repeat	0.0425261	0	0.000765996	0.167796	0.106688	0.0686099	0.0351765	0	0.000141027	0.0434749	0.216983	0.0171444	0.013159	0.0533396	0.038789	0.0408044	0.0556261	0	0.0604053	0	0.135479	0.00469131
Lyase	0.161918	0.0487212	0.00306398	0.146179	0.148151	0.143355	0.125005	0.0050806	0.0561288	0.150581	0.145131	0.175381	0.143776	0.23818	0.183224	0.110072	0.125935	0.302503	0.121715	0.12969	0.1351	0.00469131
Bacterial DNA polymerase III alpha subunit	0.0655485	0.0955613	0.00229799	0.0928542	0.199974	0.101125	0.0802976	0.0029032	0.0550005	0.0817219	0.0822429	0.0721885	0.118635	0.0467675	0.0757408	0.0977306	0.0805555	0.00370358	0.1135	0.0325822	0.128772	0.00469131
NADH:flavin oxidoreductase / NADH oxidase family	0.115169	0.192627	0.100345	0.0958125	0.0863894	0.0628435	0.10727	0.0087096	0.293266	0.139051	0.0754834	0.0800998	0.146745	0.135725	0.210502	0.0747646	0.0671945	0.0396812	0.0597289	0.145023	0.125633	0.00469131
Protein phosphatase 2C	0.0286092	0.0872843	0.0808126	0.0809255	0.0667252	0.0228124	0.026921	0.210482	0.0510518	0.119379	0.0909476	0.0802148	0.0463891	0.00181906	0.0393936	0.0582082	0.0619798	0.0757911	0.0422153	0.0313045	0.0601697	0.00469131
FtsK/SpoIIIE family	0.0581089	0.00169301	0.0107239	0.0459915	0.116465	0.0501367	0.0613736	0.0058064	0.0203079	0.0525734	0.0506868	0.0489909	0.0279052	0.0362052	0.0316265	0.0730916	0.0572987	0.0378294	0.064252	0.0324545	0.0508708	0.00469131
Glycerophosphoryl diester phosphodiesterase family	0.0241857	0.0955613	0.00229799	0.0518697	0.0463059	0.052266	0.0372964	0.185079	0.107956	0.0277441	0.0364508	0.0231976	0.0522774	0.0599117	0.0639274	0.0465296	0.0495176	0.0679872	0.0511799	0.0649089	0.0449884	0.00469131
Carbamoyl-phosphate synthase small chain; CPSase domain	0.0144339	0.0470282	0.00114899	0.0168687	0.0198353	0.0121774	0.0262143	0	7.05e-05	0.0287826	0.0187543	0.00984606	0.0218121	0.015198	0.012139	0.0219231	0.0133226	0.0370358	0.0288661	0.00127773	0.0180088	0.00469131
Predicted membrane protein (DUF2238)	0.00100534	0.000188113	0	0.00465276	0.000332267	0.00133514	0.0021199	0	0	0.00914577	0.00597951	3.83e-05	0	0	4.65e-05	0.011885	0.00238865	0	0.000309687	0	0.00492298	0.00469131
RES domain	0.00728157	0.000376226	0	0.00673023	0.00202381	0.000402843	0.00174073	0	0.00176284	0.00538125	0.00709114	0.022508	0.0143366	0	0.00258128	0.0185988	0.00288368	0.000132271	0.000114095	0.000127773	0.00311368	0.00469131
Uncharacterised protein family UPF0547	1.44e-05	0.000188113	0	0.00026806	0.00120824	0.00111645	0.00118921	0	0.000705135	0.000295025	0.000349626	7.66e-05	0.000102404	0.00886059	0.000232548	0.000304186	0.000374878	0.00185179	0.000823116	0	0.000555413	0.00469131
Trehalose-phosphatase	0.0186851	0.000564338	0.00114899	0.00617496	0.000634328	0.0161598	0.00946198	0	7.05e-05	0.00219498	0.00507406	0.00503797	0.024833	0.0736427	0.0119762	0.00588817	0.0256888	0.000396812	0.0171388	0.000511094	0.000387106	0.00469131
Hep_Hag	0.000215431	0	0	2.87e-05	0.000503435	5.75e-05	0	0	0	0.000106209	2.69e-05	7.66e-05	5.12e-05	0	4.65e-05	0	4.81e-05	0	3.26e-05	0	0.00012623	0.00469131
Beta-lactamase	0.161717	0.0985711	0.387594	0.226186	0.0631106	0.0923201	0.197702	0.219192	0.274721	0.104545	0.167821	0.172641	0.10476	0.0632564	0.197642	0.188378	0.316037	0.0369035	0.0647736	0.130329	0.211141	0.00435622
Zinc-binding dehydrogenase	0.177644	0.191875	0.1329	0.190294	0.0415938	0.0790953	0.0721282	0.068951	0.260406	0.12987	0.155718	0.136102	0.275877	0.112019	0.27922	0.133994	0.179028	0.133593	0.0647573	0.210826	0.190212	0.00435622
ABC transporter transmembrane region	0.203166	0.0492855	0.205287	0.146754	0.319762	0.162472	0.204131	0.0203224	0.0752379	0.136042	0.178327	0.167048	0.103019	0.0711781	0.119088	0.148801	0.182056	0.0113753	0.118855	0.0548148	0.176562	0.00435622
Redoxin	0.0755014	0.0744927	0.0382998	0.0931989	0.0263397	0.0366242	0.0443455	0.003629	0.0603596	0.123073	0.0999841	0.120911	0.117253	0.0468849	0.0607182	0.132918	0.0799404	0.00132271	0.0269021	0.174794	0.0924594	0.00435622
Bacterial sugar transferase	0.0581089	0.000188113	0.00153199	0.0756601	0.136119	0.0674474	0.0868296	0.18145	0.0531672	0.0785474	0.0765054	0.072677	0.03876	0.0595596	0.0472537	0.0997513	0.103216	0.00145498	0.0989044	0.000127773	0.0903303	0.00435622
Phosphoglycerate mutase family	0.102186	0.0957494	0.194946	0.0662205	0.0905578	0.112186	0.0627869	0.003629	0.182912	0.0982669	0.0709472	0.120346	0.106091	0.202092	0.0684156	0.114537	0.0934215	0.114414	0.086688	0.142595	0.0885799	0.00435622
Periplasmic binding protein	0.069455	0.00206924	0.00536197	0.0429567	0.0645504	0.109401	0.0922069	0.0014516	0.0548595	0.0681508	0.0244649	0.0548047	0.0156167	0.0480584	0.0325102	0.0355029	0.0412895	0.160974	0.184419	0.0333489	0.0392492	0.00435622
tRNA (Uracil-5-)-methyltransferase	0.0374132	0.0015049	0.00612797	0.0495912	0.150597	0.0503784	0.0645104	0.0021774	0.0232695	0.0679501	0.0472354	0.0353807	0.0258059	0.00698285	0.0503001	0.0577845	0.0476239	0.0165338	0.0554911	0.0323267	0.0368929	0.00435622
Peptidase dimerisation domain	0.0259953	0.00526716	0.0329378	0.0225075	0.0123845	0.0217996	0.0169247	0.0987088	0.0188976	0.00872094	0.015527	0.0103537	0.0108037	0.0200097	0.0380681	0.0052798	0.0253331	0.00939122	0.0181656	0.00613313	0.0176554	0.00435622
Thi4 family	0.0130264	0.0156134	0.00957495	0.0129243	0.00325219	0.00636492	0.00425703	0.0014516	0.0126219	0.0169934	0.0123624	0.00478894	0.0165383	0.00604398	0.00541836	0.0102337	0.0117366	0.0907377	0.0143108	0.00204438	0.0154085	0.00435622
FtsZ family; C-terminal domain	0.00245591	0.00112868	0.000765996	0.0143317	0.0122637	0.0101171	0.0121851	0	0.000141027	0.00304466	0.00909925	0.0173743	0	0.000176038	0.0156505	0.0120588	0.00712268	0	0.0276029	0	0.0121349	0.00435622
Hydrogenase expression/synthesis hypA family	0.0073821	0.0481569	0	0.00669194	0.0155561	0.041067	0.0279551	0	0.0176989	0.00888615	0.0266433	0.0193665	5.12e-05	0.00111491	0.00332543	0.0110376	0.00680548	0.0537019	0.0347013	0	0.0108558	0.00435622
Glutaredoxin-like domain (DUF836)	0.000229793	0.000188113	0	0.00878855	0.00188284	0.000287745	0.000292994	0	0.00119873	0.0126153	0.0109101	0.00536362	0.0167431	0.000880191	0.000465096	0.00491043	0.00237903	0.000661354	0.000407483	0.0177605	0.00418243	0.00435622
Imelysin	0.0147068	0.000376226	0.0405978	0.000526547	0.000724946	0.000356804	0.000379169	0.0007258	0.000987189	0.000271423	0.000537887	0.000459738	0.000358415	0.000645474	0.00555789	0.0114396	0.00409482	0.000529083	0.00130395	0.000127773	0.00127913	0.00435622
Putative ATPase subunit of terminase (gpP-like)	0.0017809	0	0.000382998	0.00118713	0.000594053	0.000851725	0.000465343	0.0007258	0.000141027	0.000295025	0.00115646	0.000938633	0.000614426	0.000938871	0.000906936	0.000456279	0.000576736	0.000396812	0.00048898	0.000127773	0.00105192	0.00435622
MutS family domain IV	0.00448097	0	0	0.0018477	0.00159085	0.00238253	0.000206819	0	0	0.00173475	0.000636499	0.000517206	0.0024577	0.000117359	0.000697643	0.000825648	0.000865103	0.000132271	0.000162993	0	0.000479675	0.00435622
Tripartite tricarboxylate transporter family receptor	0.238094	0.00112868	0.480662	0.439006	0.00677623	0.0710385	0.0542728	1	0.0945586	0.249591	0.455052	0.247473	0.037224	0.00181906	1	0.0306902	0.367904	0.00198406	0.0406016	0.0967245	0.517493	0.00402112
AhpC/TSA family	0.0573334	0.167232	0.156646	0.190304	0.0775591	0.13829	0.161784	0.0123386	0.159572	0.215368	0.178614	0.177344	0.18484	0.384409	0.119948	0.225174	0.181431	0.277769	0.153238	0.231653	0.204585	0.00402112
GAF domain	0.0978344	0.246428	0.101111	0.198365	0.0275077	0.0777717	0.110424	0.003629	0.193278	0.185287	0.163069	0.0529753	0.0405521	0.105623	0.0841823	0.0893112	0.309087	0.00277769	0.128455	0.0700199	0.153698	0.00402112
Dehydrogenase E1 component	0.0793361	0.088413	0.103792	0.14145	0.0467087	0.0877507	0.0646827	0.0021774	0.124738	0.0803412	0.110545	0.115739	0.0794657	0.100166	0.0988793	0.0856935	0.121163	0.00211633	0.0869081	0.0700199	0.129495	0.00402112
Holliday junction DNA helicase ruvB N-terminus	0.0301316	0.0321673	0.0666416	0.0548279	0.0796937	0.078681	0.098963	0.010887	0.0229169	0.0403476	0.0686971	0.0578696	0.0593433	0.0451832	0.0399052	0.0832166	0.0556886	0.0455011	0.0631355	0.0419097	0.0625176	0.00402112
RNA polymerase Rpb2; domain 6	0.0458724	0.00169301	0.0601307	0.0551056	0.0941121	0.0663194	0.0964467	0.368706	0.018263	0.0535647	0.0462045	0.0642676	0.057756	0.0577992	0.0541371	0.0764919	0.0424766	0.0416653	0.0975678	0.023127	0.0593619	0.00402112
RNA polymerase beta subunit	0.0264549	0.000940564	0.0413638	0.0471978	0.0819289	0.0416885	0.0690777	0.0878218	0.00239746	0.0566566	0.0372666	0.0389916	0.014951	0.0257603	0.0375332	0.0220643	0.0168263	0.0789656	0.0590606	0.0126496	0.0585708	0.00402112
Putative esterase	0.0385478	0.0285931	0.00306398	0.0496008	0.135313	0.0245159	0.0489645	0.003629	0.0172053	0.0157661	0.042511	0.0729452	0.0440851	0.0405475	0.0450445	0.0760791	0.0919605	0.00992031	0.0202764	0.0480428	0.0505257	0.00402112
3-dehydroquinate synthase	0.031137	0.000752451	0.00114899	0.0613667	0.0628085	0.0475585	0.0525493	0.0043548	0.0487248	0.0481009	0.0541472	0.0299596	0.0655388	0.138483	0.0406959	0.0308097	0.0461148	0.117192	0.0471947	0.03271	0.0425396	0.00402112
IPP transferase	0.0349429	0.0474044	0.00382998	0.0323779	0.0999016	0.0584467	0.0610979	0.0021774	0.018404	0.0514523	0.0439991	0.0305918	0.0263179	0.0301025	0.0432306	0.0444546	0.0385788	0.00171952	0.0611633	0.0329656	0.034848	0.00402112
Delta-aminolevulinic acid dehydratase	0.029672	0.0472163	0.000765996	0.0343022	0.013774	0.0350819	0.0266108	0	0.0185451	0.0684222	0.048598	0.0388192	0.0259083	0.0296331	0.041254	0.0277896	0.0429716	0.100129	0.027065	0.0323267	0.0328956	0.00402112
Elongation factor Tu C-terminal domain	0.0142903	0	0.0930685	0.035068	0.0250509	0.0341956	0.0479476	0.0007258	0.000141027	0.0167102	0.015007	0.0316262	0.0384528	0.0440096	0.0238594	0.0320699	0.0319944	0.146027	0.0236422	0	0.0297483	0.00402112
HsdM N-terminal domain	0.0110157	0	0.00421298	0.0317747	0.0544817	0.0133283	0.0394335	0	0.00867316	0.00624273	0.0549541	0.0182938	0.00522262	0.0239999	0.00806941	0.0327	0.01723	0.000132271	0.0295099	0.000127773	0.0242951	0.00402112
PCRF domain	0.0266273	0.00112868	0.00765996	0.0400463	0.0541091	0.0376946	0.0290581	0.0733058	0.000916676	0.0292547	0.0260068	0.0246343	0.00419858	0.00305133	0.0187434	0.028072	0.027938	0.000396812	0.0240904	0.0160995	0.0228897	0.00402112
Bacterial NAD-glutamate dehydrogenase	0.0410755	0.00112868	0.00421298	0.028491	0.0021547	0.00256668	0.00439491	0.0021774	0.00148078	0.00862653	0.0386471	0.0712211	0.128005	0.00129095	0.0267663	0.038762	0.0208009	0.00119044	0.00537063	0.0325822	0.0143145	0.00402112
SecD/SecF GG Motif	0.0123657	0	0.0168519	0.0138626	0.00244669	0.00444278	0.00782466	0	0	0.0115178	0.0159125	0.00689608	0	0	0	0.00595335	0.00826174	0	0.00207002	0	0.0123621	0.00402112
Protein tyrosine kinase	0.0978201	0.00319792	0.00689396	0.00837689	0.006303	0.00413202	0.00353316	0.0043548	0.00648724	0.00769425	0.00926958	0.00363002	0.00133126	0.00269925	0.00909262	0.00273767	0.0131159	0.0160048	0.00411558	0.00114996	0.00750649	0.00402112
Myosin head (motor domain)	0.00413628	0.00225735	0.00497897	0.00426982	0.0039872	0.00131212	0.00239566	0.0050806	0.00169232	0.00140432	0.00422241	0.000842854	0.000972841	0.00944739	0.00165109	0.00160784	0.00208586	0.00198406	0.00302353	0.000766641	0.00472101	0.00402112
Patched family	0.000976621	0.00470282	0.000382998	0.00112968	0.00125859	0.00100135	0.00180967	0.0007258	0.00162181	0.000554647	0.00107577	0.000976944	0.00199688	0.000586794	0.0021627	0.000738737	0.000884328	0.000661354	0.001361	0.0019166	0.00140536	0.00402112
Intermediate filament protein	0.00130695	0.000752451	0.00382998	0.00112968	0.00207415	0.000932294	0.00124092	0	0.000634622	0.000731662	0.000986125	0.00111104	0.000921639	0.0019951	0.000372076	0.00109724	0.00118231	0.00370358	0.00149954	0.000255547	0.00122022	0.00402112
N-terminal ig-like domain of cellulase	0	0	0	0.000220192	0.000624259	0.000126608	0	0	0	0.00023602	0.000591675	0.00185811	0	0	2.33e-05	2.17e-05	0.000966032	0	0.000309687	0	0.000883611	0.00402112
Restriction endonuclease EcoRV	0	0	0	0	3.02e-05	0	0	0	0	0	0.000215155	0	0	0	0	2.17e-05	1.44e-05	0	8.15e-06	0	8.42e-06	0.00402112
Uroporphyrinogen decarboxylase (URO-D)	0.0465475	0.0396918	0.00153199	0.0855974	0.0079744	0.0289932	0.050619	0.185805	0.311106	0.0856752	0.0810864	0.0393268	0.0652315	0.0746402	0.03158	0.0233028	0.0547995	0.00198406	0.044595	0.0329656	0.085786	0.00368603
GMC oxidoreductase	0.13407	0.0538003	0.299887	0.0645068	0.00320184	0.00641096	0.00704909	0.003629	0.00218592	0.0522194	0.0592213	0.0692864	0.0877605	0.0017017	0.151691	0.0736782	0.107552	0.00489402	0.0116785	0.18706	0.0764282	0.00368603
Exonuclease	0.0560839	0.0694136	0.000765996	0.0658184	0.0977066	0.0330216	0.0307471	0.003629	0.0223528	0.078689	0.0574194	0.0989395	0.0548887	0.0215353	0.0610671	0.100175	0.0405157	0.00185179	0.0321341	0.103497	0.0728012	0.00368603
Acyl transferase domain	0.0395388	0.0887892	0.00268099	0.0675704	0.0656781	0.0737548	0.0653721	0.0087096	0.0412504	0.0413035	0.0611936	0.0373633	0.0412689	0.0334473	0.056951	0.0481048	0.0943059	0.00462948	0.0448476	0.0356488	0.0712022	0.00368603
Bacterial dnaA protein	0.0342104	0.0485331	0.0130219	0.0359297	0.0727564	0.0597589	0.0497228	0.0007258	0.0198848	0.0798219	0.0541741	0.053435	0.0485396	0.0502883	0.0269988	0.0708102	0.0432936	0.00753943	0.0490284	0.0332211	0.0672386	0.00368603
Phosphate acetyl/butaryl transferase	0.0772967	0.0942445	0.000765996	0.0224501	0.112689	0.0652605	0.0444489	0	0.0183335	0.039793	0.0379838	0.0706848	0.0834595	0.0157261	0.082508	0.104466	0.0317637	0.00105817	0.0919527	0.0466373	0.0595302	0.00368603
Domain of unknown function DUF28	0.0255645	0.0942445	0.00114899	0.0546556	0.0442016	0.0467298	0.043794	0	0.0183335	0.0416103	0.0474954	0.0385414	0.0258059	0.0161368	0.0413005	0.0383274	0.0332969	0.00105817	0.0375374	0.0320711	0.049802	0.00368603
Transcriptional regulator	0.0413771	0.0944326	0.00651096	0.0587531	0.0449366	0.0656864	0.0319363	0.007258	0.0732635	0.0347303	0.0511172	0.0254963	0.0515094	0.0896622	0.0531604	0.046421	0.047076	0.00489402	0.0396481	0.0643978	0.0402338	0.00368603
Uncharacterized protein family UPF0007	0.0181537	0.0579387	0.0957495	0.0589541	0.103848	0.0464535	0.0438112	0.0021774	0.0300388	0.0570224	0.0410407	0.0442019	0.0424466	0.0156674	0.0401378	0.039403	0.0298605	0.0182534	0.0673489	0.0658033	0.0269796	0.00368603
Ribosomal protein L23	0.00804276	0	0	0.0201907	0.0157676	0.037637	0.0344871	0.0007258	0.0176989	0.0100663	0.020368	0.023983	0.0256523	0.0126161	0.0290917	0.021771	0.0156872	0.0546278	0.024123	0.0320711	0.0231506	0.00368603
Hsp90 protein	0.0357472	0.00188113	0.103409	0.010866	0.0516826	0.0289586	0.0268865	0.0029032	0.0201669	0.0302578	0.0403773	0.0390778	0.0264203	0.00234718	0.0125576	0.0376322	0.00603169	0.00502629	0.0230962	0.03386	0.0203904	0.00368603
PGAP1-like protein	0.00799967	0.0415729	0.00497897	0.0144944	0.00145996	0.00408598	0.00289547	0.0174192	0.036385	0.00676197	0.0157959	0.0204584	0.00645147	0.0019951	0.00974375	0.022412	0.0113665	0.0022486	0.00172773	0.0164828	0.0112008	0.00368603
LexA DNA binding domain	0.0090481	0.000188113	0.00957495	0.0127712	0.00986732	0.0101056	0.0196995	0	0.00246797	0.0125681	0.00129989	0.00900321	0.0116741	0.00762833	0.0120692	0.000445415	0.0156247	0.00171952	0.00834526	0.0024277	0.00878562	0.00368603
4Fe-4S iron sulfur cluster binding proteins; NifH/frxC family	0.0254783	0	0.000765996	0.0194822	0.0124852	0.020027	0.0497745	0.3629	0.00133976	0.00409495	0.00559402	0.0213395	0.000870437	0.0147285	0.00197666	0.0204022	0.00327778	0.00899441	0.0279941	0.000511094	0.00818813	0.00368603
Putative exonuclease; RdgC	0.0147786	0.0058315	0	0.00491125	0.00384624	0.00126608	0.00113751	0	0.00239746	0.0153531	0.00699253	0.0124896	0.0490517	5.87e-05	0.0113716	0.0113635	0.00261934	0	0.00023634	0.0212104	0.00493981	0.00368603
Peptidase C13 family	0.00292986	0.00338603	0.000382998	0.000631857	0.000291992	0.00225592	0.0035504	0.0007258	0.000423081	0.000177015	0.00135368	0.00236574	0.00368656	0.000469435	9.3e-05	0.00288977	0.000562317	0	0.00105946	0.000127773	0.00143902	0.00368603
Apolipoprotein A1/A4/E domain	0.0231947	0	0.0111069	0.00144561	0.00255745	0.000633039	0.00105133	0.0087096	0.00112822	0.00256082	0.00410587	0.00655127	0.000512021	0.00152567	0.000604624	0.00106465	0.00708904	0.00714262	0.00295833	0.000127773	0.0010435	0.00368603
PH domain	0.00137876	0.000188113	0.000382998	0.000354223	0.00046316	0.000218686	0.000482578	0	0.000282054	0.00289124	0.000708217	0.00013409	0.000204809	0.000234718	0.000232548	0.000369369	0.000576736	0.000661354	0.000342286	0.000127773	0.000387106	0.00368603
Penicillin binding protein transpeptidase domain	0.124849	0.282922	0.29261	0.165508	0.292616	0.188795	0.18712	0.370158	0.103866	0.212855	0.17969	0.138582	0.0891941	0.155559	0.140598	0.173353	0.195311	0.00727489	0.208028	0.110269	0.171143	0.00335094
Aconitase family (aconitate hydratase)	0.167993	0.048345	0.000382998	0.155982	0.154393	0.160688	0.12709	0.003629	0.0762956	0.126341	0.124915	0.18197	0.156371	0.190591	0.13225	0.143467	0.117342	0.375517	0.175022	0.130073	0.146368	0.00335094
Luciferase-like monooxygenase	0.152698	0.00338603	0.290695	0.18097	0.00902155	0.0237332	0.0248356	0.0101612	0.00324362	0.150864	0.107739	0.030563	0.0428562	0.00246454	0.239617	0.0309292	0.192255	0.00489402	0.0189072	0.0659311	0.145619	0.00335094
Phosphotransferase enzyme family	0.0865602	0.0088413	0.104175	0.108392	0.0391571	0.0295111	0.229432	0.191611	0.0921612	0.124347	0.11232	0.0780693	0.105323	0.0768114	0.142017	0.0927985	0.0945173	0.0121689	0.0396481	0.224498	0.111571	0.00335094
Aminomethyltransferase folate-binding domain	0.0773685	0.142025	0.00191499	0.134901	0.0152641	0.0279688	0.073576	0.0094354	0.0646609	0.0616248	0.0890561	0.0685393	0.0903718	0.106738	0.127622	0.120664	0.0520023	0.0328031	0.0368202	0.351249	0.0967007	0.00335094
Bacterial extracellular solute-binding protein; family 7	0.19024	0.0487212	0.197244	0.0576521	0.0263397	0.204759	0.0980668	0.182176	0.444235	0.0680209	0.0826373	0.0681083	0.0396817	0.0022885	0.140087	0.113809	0.0590193	0.00449721	0.104267	0.193194	0.0813932	0.00335094
Homocysteine S-methyltransferase	0.0301173	0.00188113	0.0999625	0.0576617	0.056143	0.0595402	0.0622181	0	0.0892701	0.0596304	0.0938343	0.0250557	0.0397841	0.0113251	0.0600206	0.0606525	0.0560299	0.00132271	0.0454914	0.158311	0.0713621	0.00335094
ThiS family	0.0302178	0.0880368	0	0.0414058	0.00783344	0.0263805	0.0157355	0	0.0255964	0.066652	0.0462672	0.047104	0.0450579	0.163598	0.0417191	0.0504514	0.0281543	0.169968	0.0470073	0.0610757	0.0486575	0.00335094
Ribosomal protein L11 methyltransferase (PrmA)	0.0377722	0.0680968	0.0264269	0.043847	0.0341832	0.0372227	0.0354695	0.0733058	0.059866	0.0635484	0.0560657	0.0375645	0.0286732	0.0558041	0.0485327	0.0393704	0.0372427	0.0744684	0.0333892	0.0356488	0.0453755	0.00335094
NADH-ubiquinone/plastoquinone oxidoreductase chain 4L	0.0198053	0.0110987	0.000382998	0.0300706	0.0104916	0.0286134	0.0251285	0.0631446	0.0705135	0.0200617	0.0290907	0.0274311	0.0308749	0.000234718	0.0300219	0.0489522	0.0522859	0.0339936	0.0337641	0.0640145	0.039165	0.00335094
Beta-ketoacyl synthase; C-terminal domain	0.0434165	0.0492855	0.0306398	0.080916	0.0648524	0.0255402	0.0395542	0	0.0163591	0.0364297	0.0557699	0.033944	0.0407569	0.000938871	0.0632298	0.0430206	0.0725581	0.00145498	0.027171	0.0233825	0.0312883	0.00335094
Sigma 54 modulation protein / S30EA ribosomal protein	0.0290976	0.0470282	0	0.024652	0.0286052	0.0227203	0.0187171	0.0007258	0.0176989	0.0153767	0.0200901	0.0474872	0.0263691	0.0150219	0.0118134	0.0253995	0.0160284	0.00119044	0.0318571	0.0374376	0.0259782	0.00335094
DNA polymerase III; delta subunit	0.00551503	0.00225735	0	0.0217512	0.0387443	0.012914	0.0169937	0.0014516	0.00232695	0.0343881	0.0204576	0.0189546	0.01065	0.00234718	0.0119995	0.0247586	0.00838189	0.00238087	0.0132351	0.000511094	0.0183959	0.00335094
Thioesterase domain	0.00972312	0.00338603	0.00651096	0.0203917	0.00564854	0.0162403	0.00206819	0.0021774	0.00507697	0.00684458	0.0170958	0.00720257	0.0120325	0.00311001	0.0113716	0.00625754	0.0282024	0.00132271	0.00656048	0.00447207	0.0181014	0.00335094
ArsC family	0.0715375	0	0	0.0321673	0.0314445	0.0014042	0.0132537	0	0.000634622	0.0385657	0.0484367	0.0827529	0.0384016	0.000352077	0.0218362	0.0642702	0.021767	0.000132271	0.00322727	0.0325822	0.0180593	0.00335094
Mannosyl oligosaccharide glucosidase	0.000272879	0.000188113	0.00114899	0.016323	0.00241649	0.00538659	0.00151668	0.003629	0.0176284	0.00274963	0.0153925	0.00953957	0.00261131	0.00487039	0.00651134	0.00478007	0.00997272	0.000529083	0.0036918	0.000127773	0.0141883	0.00335094
Glycosyl Hydrolase Family 88	0.0147355	0.000564338	0.00306398	0.0175388	0.0501219	0.0120047	0.0173728	0.0007258	0.000493595	0.00725761	0.0182344	0.00812205	0.000358415	0.00140831	0.00383704	0.000999468	0.0171531	0.00211633	0.0100974	0.000255547	0.00929896	0.00335094
Protein of unknown function (DUF2800)	0.000919172	0	0.000765996	0.00705573	0.0152037	0.0100711	0.00808319	0	0.000141027	0.00318627	0.00782625	0.00220291	0.00128005	0.00299265	0.00386029	0.00594249	0.00521946	0.00145498	0.00590851	0.000894414	0.00754857	0.00335094
Ndr family	0.001666	0.00244547	0.00191499	0.00171367	0.00061419	0.00108192	0.00146497	0.0007258	0.00133976	0.00127451	0.00148815	0.00109188	0.000870437	0.00176038	0.00297661	0.00154266	0.00209067	0.00119044	0.000521579	0.00421652	0.00149793	0.00335094
GAT domain	7.18e-05	0.000188113	0	4.79e-05	9.06e-05	8.06e-05	0	0	0	1.18e-05	0	5.75e-05	0	0	6.98e-05	0.000260731	4.81e-05	0.000132271	4.89e-05	0	5.89e-05	0.00335094
Outer membrane efflux protein	0.179354	0.322613	0.131751	0.168533	0.144375	0.104003	0.187482	0.174918	0.10986	0.465514	0.218839	0.351959	0.487035	0.305544	0.289313	0.240263	0.165143	0.00476175	0.106956	0.0475317	0.233273	0.00301584
EamA-like transporter family	0.383079	0.412155	0.513983	0.213271	0.143972	0.267752	0.172642	0.362174	0.316112	0.266644	0.204307	0.323503	0.348175	0.233661	0.34238	0.359939	0.188035	0.231077	0.144616	0.710932	0.20456	0.00301584
Polyphosphate kinase	0.0450682	0.00263358	0.00497897	0.0673981	0.0509879	0.0606681	0.0775228	0.182176	0.00909624	0.066003	0.0719692	0.0696887	0.0940071	0.00487039	0.082787	0.0502885	0.0781861	0.00357131	0.0368609	0.0324545	0.0736595	0.00301584
3-hydroxyacyl-CoA dehydrogenase; NAD binding domain	0.0648878	0.0475925	0.00153199	0.0458383	0.0162005	0.034023	0.025232	0.0021774	0.15788	0.0542138	0.0619107	0.0473818	0.0860708	0.1342	0.0966469	0.0841074	0.0635707	0.0345227	0.0507643	0.120746	0.0676678	0.00301584
Dihydroorotate dehydrogenase	0.0311226	0.0015049	0.00229799	0.0577192	0.100647	0.096924	0.0827277	0.0014516	0.12495	0.0708296	0.0646898	0.0389628	0.0657436	0.0895448	0.0678342	0.0442591	0.0650125	0.201977	0.112009	0.0646534	0.0640913	0.00301584
PP-loop family	0.0282933	0.0978186	0.00229799	0.0559002	0.115236	0.0903059	0.0570132	0.0014516	0.0374427	0.0659676	0.0425379	0.0536362	0.0414225	0.10351	0.0240454	0.0498865	0.0495896	0.0861083	0.0806002	0.0645256	0.0585708	0.00301584
CorA-like Mg2+ transporter protein	0.0448671	0.0479688	0.00229799	0.0639037	0.0265209	0.0599315	0.0731106	0.0007258	0.0194617	0.0685874	0.0713148	0.0743627	0.0392208	0.00146699	0.053486	0.0640312	0.0543477	0.0826692	0.0540975	0.00127773	0.0531177	0.00301584
ThiF family	0.0458581	0.0968781	0.0968985	0.0502996	0.071387	0.0685408	0.0745756	0.179998	0.0193207	0.114623	0.0395795	0.0882889	0.0963624	0.116127	0.0378123	0.079121	0.0626143	0.078172	0.0782531	0.0642701	0.0523098	0.00301584
Protein of unknown function; DUF258	0.0474666	0.0677206	0.0122559	0.0561874	0.101362	0.0821109	0.0985494	0.010887	0.0253849	0.0616838	0.0513323	0.0406102	0.0515606	0.00616134	0.0602066	0.0495171	0.0589328	0.0382262	0.0611877	0.0388431	0.0512831	0.00301584
Asp/Glu/Hydantoin racemase	0.080126	0.000188113	0.00153199	0.0442012	0.0599792	0.107432	0.0513946	0.0043548	0.0350452	0.047145	0.0408973	0.0539331	0.0599065	0.0705327	0.104414	0.0443025	0.0612685	0.0326709	0.0631925	0.123301	0.0431791	0.00301584
Glycosyl transferase family; a/b domain	0.0385909	0.0948088	0.00114899	0.048586	0.0717797	0.0676776	0.0768678	0.0007258	0.0361734	0.0611528	0.0419731	0.0491441	0.0205833	0.0838529	0.0532534	0.0632598	0.053348	0.0727489	0.0750421	0.0323267	0.0415802	0.00301584
RNA polymerase Rpb1; domain 1	0.043	0.000188113	0.157412	0.0268922	0.0895711	0.0647426	0.0635108	0.007258	0.00345516	0.0293963	0.0205383	0.0308216	0.0394257	0.0257016	0.0249059	0.0573391	0.0234299	0.06058	0.0680253	0.00447207	0.0297903	0.00301584
Alanine dehydrogenase/PNT; C-terminal domain	0.0187712	0.048345	0.190733	0.0226798	0.00589019	0.012304	0.0350214	0.0464512	0.0350452	0.0382352	0.0366032	0.0291551	0.0151558	5.87e-05	0.0366728	0.0463015	0.0334795	0.00132271	0.0128357	0.0251714	0.0265504	0.00301584
Cellulase (glycosyl hydrolase family 5)	0.0327599	0.000376226	0.0390658	0.0158156	0.0694035	0.0172762	0.00937581	0.0029032	0.00112822	0.00719861	0.0144154	0.00628309	0.00220169	0.00158434	0.0131855	0.0147965	0.0284475	0.00581991	0.01612	0.000511094	0.0190439	0.00301584
SnoaL-like polyketide cyclase	0.0175504	0	0.00612797	0.0282517	0.000795427	0.000713607	0.00797978	0	0.0183335	0.0156245	0.0195432	0.0235999	0.00977961	0.0139657	0.0152784	0.021054	0.0311966	0.000132271	0.00353696	0.0196771	0.0184885	0.00301584
Coatomer epsilon subunit	0.00377722	0.0285931	0.00497897	0.0120244	0.00179223	0.00789572	0.00984115	0.0116128	0.0334939	0.0115414	0.00953852	0.00525826	0.00440339	0.0096821	0.0046277	0.00640963	0.010982	0.00238087	0.017424	0.00907192	0.0135403	0.00301584
RNA polymerase Rpb1; domain 3	0.0144913	0	0.00114899	0.0162368	0.0169154	0.0120508	0.0222331	0	0.000141027	0.00776505	0.0028508	0.0056318	0.000153606	0.00111491	0.00513931	0.0103423	0.00576736	0.00211633	0.00318652	0	0.0131111	0.00301584
Ribosomal Proteins L2; RNA binding domain	0.0071954	0	0	0.00965018	0.0101492	0.0131327	0.00437768	0	0	0.00619552	0.0180013	0.0048081	0.0128005	0.000528115	0.00520907	4.35e-05	0.0106071	0.0309514	0.00351251	0	0.0127577	0.00301584
Serpin (serine protease inhibitor)	0.0129115	0.000376226	0.00382998	0.0130775	0.0157776	0.032872	0.0186999	0.0014516	0.0186861	0.00637254	0.00772764	0.000699186	0.000563224	0.00129095	0.000860427	0.00110811	0.0150576	0.000925895	0.0385887	0.00102219	0.0117647	0.00301584
Class III cytochrome C family	0.00110588	0.0549289	0	0.00986079	5.03e-05	0.00720513	0.00570477	0	0.0483723	0.00670297	0.0094668	0.00166655	5.12e-05	5.87e-05	0.00490676	0.00182512	0.00583945	0	0.00150769	0.000894414	0.0115038	0.00301584
Phosphoribosylglycinamide synthetase; C domain	0.0130408	0.000188113	0.0961325	0.0186972	0.013049	0.00862084	0.0220435	0.143708	0.000282054	0.0150581	0.0163518	0.0144243	5.12e-05	0.000176038	0.0236501	0.0109724	0.0193158	0.000793625	0.016878	0	0.0107716	0.00301584
GatB domain	0.0203223	0	0.000765996	0.0155571	0.0179323	0.0262654	0.0110131	0.0007258	0.000211541	0.0226579	0.0169165	0.00189642	0.0131077	0.000293397	0.00911587	0.000412824	0.020205	0.00238087	0.0202438	0	0.0104434	0.00301584
Xanthomonas avirulence protein; Avr/PthA	0.00494055	0.0105343	0	0.00333161	0.000332267	0.00290047	0.00306782	0	0.0108591	0.00362291	0.00298527	0.00149415	0.00117765	0.0022885	0.00148831	0.00260731	0.00278756	0	0.00560697	0.000766641	0.00403937	0.00301584
Rad17 cell cycle checkpoint protein	0.00436607	0.000940564	0.00153199	0.0037337	0.00400734	0.00364861	0.00577371	0.0029032	0.000282054	0.00287944	0.00344247	0.00170486	0.00250891	0.00328605	0.00372077	0.00202066	0.00359499	0.0085976	0.00504464	0.00102219	0.00369434	0.00301584
Carbohydrate-selective porin; OprB family	0.00943588	0.000376226	0.00114899	0.00682597	0.000765221	0.00115098	0.00175796	0	0.0105065	0.0083551	0.00811312	0.0215311	0.0547863	0.000645474	0.00358124	0.00938631	0.00334987	0.000925895	0.00378145	0.000127773	0.00281914	0.00301584
Kinesin motor domain	0.0071954	0.00131679	0.00191499	0.00174239	0.00300047	0.0014157	0.00144773	0.0058064	0.00133976	0.0105619	0.00180192	0.00155162	0.00138246	0.0161368	0.00111623	0.00160784	0.00352289	0.00132271	0.00171958	0.00178883	0.00225531	0.00301584
Myosin tail	0.000732466	0.000188113	0.00114899	0.000890344	0.0016714	0.000759647	0.000913452	0	0.0015513	0.000330428	0.00058271	0.000670452	0.000256011	0.00140831	0.000348822	0.000608372	0.000850685	0.00158725	0.00105131	0.00038332	0.00169148	0.00301584
Dynein heavy chain; N-terminal region 1	0.000272879	0.000564338	0.00153199	0.000564842	0.000825633	0.00054096	0.000689398	0.0007258	0.000423081	0.00312726	0.00216948	0.000469316	0.000204809	0.000528115	0.000302312	0.000869103	0.000629603	0.00158725	0.00074162	0.000255547	0.00138853	0.00301584
Sec1 family	0.000517034	0.000564338	0.000765996	0.000928638	0.0014801	0.000805686	0.0010341	0.0021774	0.000987189	0.00193536	0.000708217	0.000517206	0.00112645	0.00146699	0.000465096	0.000793056	0.000970838	0.00105817	0.0011654	0.00038332	0.00074055	0.00301584
Protein of unknown function (DUF1670)	1.44e-05	0	0	0.000459532	2.01e-05	0	0.000775572	0	0.0498531	0	1.79e-05	0	5.12e-05	0	0	2.17e-05	1.44e-05	0	0.000594926	0	0.000286122	0.00301584
Phosphatidylinositol-4-phosphate 5-Kinase	0.000157983	0.000376226	0.000765996	0.000191472	0.000342336	0.000241706	0.000206819	0	0.000211541	0.0012273	0.00018826	0.000153246	0.000256011	0.000469435	0.000209293	0.000304186	0.000331623	0.000132271	0.000285238	0	0.000185138	0.00301584
Ectoine synthase	2.87e-05	0	0	0.00023934	0.000362473	0.000736627	0.00239566	0	0.00119873	3.54e-05	0.000304802	0.00063214	0	0.00862587	9.3e-05	0.000369369	0.000288368	0.000132271	0.00141804	0.0159717	0.00012623	0.00301584
Uncharacterized ACR; COG1753	0	0	0	9.57e-06	2.01e-05	4.6e-05	0.000792807	0	0	2.36e-05	0	1.92e-05	0	0.00557455	0	4.35e-05	0	0.000661354	0.000766069	0	0.000117815	0.00301584
Formylglycine-generating sulfatase enzyme	0.0236831	0.0936802	0.221756	0.266749	0.030055	0.0602077	0.0913107	0	0.10577	0.107424	0.175494	0.277241	0.0712734	0.0444203	0.0985538	0.325262	0.143977	0.00198406	0.0693863	0.0302823	0.214053	0.00268075
ATP synthase alpha/beta family; nucleotide-binding domain	0.130092	0.0479688	0.0961325	0.119679	0.200286	0.219998	0.187206	0	0.073052	0.147052	0.135036	0.170486	0.184789	0.200918	0.0775547	0.164923	0.117933	0.150392	0.222119	0.0965968	0.126946	0.00268075
Amidohydrolase	0.100061	0.0180588	0.000765996	0.109752	0.0336395	0.0487555	0.0321432	0.0050806	0.0648724	0.0651061	0.0901587	0.0310994	0.0650779	0.0190708	0.134134	0.0517116	0.11578	0.0510565	0.0562572	0.00689977	0.10823	0.00268075
SIS domain	0.142845	0.15049	0.00191499	0.138444	0.153054	0.214301	0.145945	0.0043548	0.065084	0.169179	0.117779	0.155928	0.0961064	0.171285	0.130808	0.082543	0.142708	0.353692	0.185935	0.0681033	0.103862	0.00268075
Glycine cleavage system P-protein	0.0609526	0.0961256	0.00268099	0.0779769	0.0404057	0.0949443	0.133467	0.0021774	0.0360324	0.0538833	0.0732601	0.0648231	0.0790561	0.166063	0.053393	0.0697238	0.061033	0.19748	0.12341	0.0392265	0.0880329	0.00268075
Cation efflux family	0.0736918	0.127917	0.0972815	0.0960805	0.0825331	0.0840676	0.119421	0.367255	0.0540839	0.109454	0.0744973	0.142021	0.207778	0.105271	0.0514396	0.0944715	0.0706213	0.0365067	0.108847	0.0324545	0.0865182	0.00268075
GDSL-like Lipase/Acylhydrolase	0.0855118	0.0957494	0.00306398	0.0681927	0.0654465	0.0283832	0.0521529	0.025403	0.0750969	0.100013	0.0449046	0.102234	0.0650779	0.00322737	0.0451143	0.0952971	0.094998	0.00383585	0.0300071	0.0649089	0.0853484	0.00268075
Resolvase; N terminal domain	0.0957232	0.0475925	0.123708	0.0676853	0.388339	0.119495	0.164077	0.89346	0.000493595	0.0464133	0.124906	0.108939	0.0750624	0.17064	0.0538581	0.06867	0.0653826	0.169307	0.0775033	0.000255547	0.0822937	0.00268075
MotA/TolQ/ExbB proton channel family	0.103565	0.000564338	0.00229799	0.0559576	0.0398922	0.0696112	0.0613564	0.0021774	0.093924	0.137718	0.0938164	0.101468	0.14567	0.104919	0.0628344	0.154907	0.0660026	0.000793625	0.0672674	0.159334	0.0780523	0.00268075
Patatin-like phospholipase	0.0902512	0.185667	0.0976645	0.0665939	0.0593449	0.0713607	0.0707322	0	0.0360324	0.0253721	0.0674241	0.157499	0.234557	0.0306307	0.0771594	0.0956448	0.0667091	0.000661354	0.0708858	0.0468929	0.0695276	0.00268075
DNA polymerase family A	0.0399409	0.0474044	0.194946	0.0534302	0.16413	0.0739735	0.0633556	0.173466	0.036667	0.0657433	0.0458638	0.0811534	0.0263691	0.0312175	0.0357891	0.0342209	0.0592259	0.00304223	0.0842757	0.0364154	0.0690058	0.00268075
MraW methylase family	0.0407739	0.0487212	0.0279589	0.0671204	0.0994183	0.0470175	0.0532043	0.0043548	0.0189681	0.0808014	0.0570249	0.0389245	0.0353807	0.032039	0.0372542	0.0401526	0.0515361	0.00185179	0.0530625	0.0329656	0.0667253	0.00268075
DnaB-like helicase C terminal domain	0.0442639	0.0475925	0	0.0622953	0.0995592	0.0765862	0.0488783	0.0065322	0.0196028	0.0395451	0.0272619	0.0583485	0.0394257	0.0156674	0.0553464	0.0261491	0.0539488	0.00687808	0.0613425	0.0325822	0.0529746	0.00268075
Bacterial protein of unknown function (DUF885)	0.0198915	0.0479688	0.0949835	0.0529515	0.0109648	0.00138118	0.00696292	0.0029032	0.0185451	0.0144562	0.0501041	0.0340398	0.0389648	0.000938871	0.0133482	0.01723	0.0544006	0.00171952	0.00340656	0.00038332	0.052882	0.00268075
RNB domain	0.0315678	0.0795717	0.00536197	0.0503379	0.0751326	0.0384197	0.0398472	0.0007258	0.0191092	0.0965794	0.063632	0.0584826	0.0137222	0.0454179	0.0300917	0.0424122	0.0362719	0.00330677	0.0551488	0.0321989	0.0524697	0.00268075
RmlD substrate binding domain	0.0398835	0.0519191	0.00229799	0.0432247	0.0744378	0.0579403	0.0655273	0.0188708	0.0198143	0.0646105	0.049127	0.0446329	0.060777	0.0491147	0.0437655	0.0583385	0.0617636	0.0962931	0.0581479	0.0714254	0.0517712	0.00268075
Arginase family	0.0546908	0.0524835	0.111069	0.0351734	0.0144687	0.0400771	0.0388131	0.0021774	0.159925	0.0159549	0.0474147	0.0406581	0.0161287	0.0464741	0.0370449	0.0566003	0.0511036	0.167984	0.0373662	0.161122	0.0478244	0.00268075
Nitrogen regulatory protein P-II	0.0503391	0.0470282	0.000382998	0.0315737	0.0354821	0.0798204	0.080108	0	0.0373722	0.04744	0.0429771	0.0596128	0.102507	0.0747576	0.0308823	0.0550794	0.0306535	0.00330677	0.0794022	0.0958301	0.044635	0.00268075
C-5 cytosine-specific DNA methylase	0.0228501	0.000564338	0.193414	0.0468531	0.267485	0.0660432	0.0459311	0.0021774	0.00148078	0.026564	0.0430578	0.0243949	0.0869925	0.0616721	0.0460445	0.0793056	0.0565441	0.188883	0.0545539	0.00102219	0.040806	0.00268075
RmuC family	0.0195324	0.00112868	0.00114899	0.0262603	0.0278399	0.013524	0.0172694	0.0029032	0.0179104	0.032795	0.0284004	0.0229678	0.043829	0.0445964	0.0268593	0.0303534	0.0321194	0.00132271	0.0259567	0.0321989	0.0370444	0.00268075
RNA recognition motif. (a.k.a. RRM; RBD; or RNP domain)	0.0108146	0	0.0984305	0.0321673	0.00338308	0.0322965	0.021199	0	0.00112822	0.0131935	0.0302382	0.0341739	0.000307213	0.000880191	0.0118832	0.0166216	0.0354164	0.000264542	0.0107168	0.000511094	0.0369854	0.00268075
Ferric uptake regulator family	0.056802	0.0891655	0.0968985	0.0359775	0.0439901	0.102483	0.0542728	0	0.0857444	0.0425544	0.0367556	0.0757132	0.0572952	0.0606745	0.0242082	0.0586862	0.0417412	0.0345227	0.0674548	0.0636312	0.0319026	0.00268075
Glycosyl hydrolase family 57	0.00527088	0.000188113	0.00114899	0.0209853	0.010119	0.0277386	0.0498952	0	0.00373722	0.0404892	0.0308478	0.000220291	0.000204809	0.0584447	0.00783686	0.0113961	0.0158746	0.135578	0.0505442	0	0.0300091	0.00268075
Glycosyltransferase family 28 C-terminal domain	0.00466767	0.0479688	0	0.0351638	0.037969	0.041723	0.0365898	0.0014516	0.0633211	0.0435103	0.021121	0.0271629	0.0418322	0.0329192	0.0245338	0.0204891	0.0440962	0.0177243	0.0572759	0.0582647	0.0290582	0.00268075
Carboxypeptidase Taq (M32) metallopeptidase	0.00697997	0.000752451	0	0.0158443	0.0303571	0.0250568	0.0269382	0	0.000705135	0.00247821	0.0120038	0.00588082	0.000307213	0.000821512	0.0126971	0.0078002	0.0237711	0.133858	0.0146857	0.00166106	0.024556	0.00268075
LeuA allosteric (dimerisation) domain	0.0139743	0.000188113	0	0.0269018	0.0264303	0.0265301	0.0222503	0	0.0187566	0.0347067	0.0305161	0.0369323	0.0260107	0.00516379	0.0137901	0.00608372	0.0161822	0.000793625	0.0546843	0.000255547	0.0235882	0.00268075
Glycosyl hydrolase family 92	0.0004165	0.00112868	0.00153199	0.0224405	0.074166	0.025897	0.0316606	0.0007258	0.000634622	0.0094526	0.0122011	0.0294999	0.0258571	0.000586794	0.0181155	0.000912558	0.015346	0.00132271	0.00493055	0.000638867	0.0205082	0.00268075
Cytochrome oxidase assembly protein	0.016143	0	0	0.0224884	0.000553778	0.000299255	0.0045845	0	7.05e-05	0.0364533	0.0162442	0.0358979	0.0273419	0.000586794	0.0159295	0.0165781	0.0229925	0.000264542	0.00230636	0.0309212	0.0180173	0.00268075
ATP dependent DNA ligase domain	0.0182973	0.000564338	0.00459598	0.0282899	0.00411809	0.0161367	0.00515325	0	0.0186156	0.0101843	0.0226092	0.0118766	0.00640027	0.0487626	0.0443469	0.0223251	0.0673675	0.0550246	0.0226805	0.00038332	0.0179079	0.00268075
AFG1-like ATPase	0.0258517	0	0.000765996	0.00800352	0.00145996	0.000817196	0.000723868	0.0065322	0.000423081	0.00960601	0.0309195	0.0212246	0.0388624	0.000762832	0.0176969	0.0387837	0.010636	0.00145498	0.000782368	0.0320711	0.0117057	0.00268075
Zeta toxin	0.00743955	0.00112868	0.00114899	0.00683554	0.0135021	0.0102782	0.0160113	0.0101612	0.00973086	0.0100899	0.0137789	0.0190791	0.0300557	0.00528115	0.00260453	0.0237048	0.00943924	0.0121689	0.00585961	0.006772	0.00925688	0.00268075
Alkaline phosphatase	0.0175217	0.0479688	0.00114899	0.0164474	0.026672	0.0530256	0.0291271	0.0014516	0.000705135	0.0477468	0.0127389	0.00593829	0.0125445	0.00176038	0.0182085	0.0169258	0.0115347	0.000793625	0.0462738	0.000766641	0.00760747	0.00268075
Linear amide C-N hydrolases; choloylglycine hydrolase family	0.0196329	0.000376226	0.000382998	0.00523675	0.00327232	0.0118436	0.0129607	0	0.00267951	0.00309186	0.00172124	0.0185619	0.000204809	0.000410756	0.000348822	0.0131886	0.000663246	0.000793625	0.00422968	0.000127773	0.00692583	0.00268075
Cupin	0.0133854	0.0058315	0.000765996	0.00513144	0.00237621	0.00408598	0.0021199	0.0007258	0.00437184	0.0012391	0.00604226	0.00268181	0.00296972	0.00528115	0.00604624	0.0061489	0.0127555	0.00529083	0.00320282	0.00357766	0.00459478	0.00268075
Cobalt chelatase (CbiK)	0.000129259	0	0.000765996	0.000181898	0.0148715	0.0116594	0.00477408	0	0.0100129	0.000177015	0.000233084	0.000143668	5.12e-05	0.000176038	2.33e-05	0.000239003	0.000187439	0.000529083	0.00553362	0	0.00141378	0.00268075
Protein of unknown function (DUF3680)	0	0	0	0.000421238	0	0	0	0	0	0	0.000466168	0.000344804	0	0	0.000465096	0	9.61e-05	0	0.000334136	0	0.000673228	0.00268075
Protein of unknown function (DUF3414)	0.000258517	0	0.000382998	0.000382943	0.00069474	0.000299255	0.000413639	0.0007258	0.000352568	0.000365831	0.000421344	0.000268181	0.000153606	0.000586794	0.000348822	0.000434551	0.000326817	0.000793625	0.000472681	0.000127773	0.00048809	0.00268075
Rapsyn N-terminal myristoylation and linker region	2.87e-05	0	0	0.000201045	2.01e-05	0	0.000206819	0	0.000141027	8.26e-05	0.000170331	0	0	0	0.000139529	0.000239003	0.000331623	0	0.000187442	0.000127773	0.000193553	0.00268075
Vps53-like; N-terminal	2.87e-05	0.000188113	0.000382998	7.66e-05	0.000211443	5.75e-05	0.000155114	0	0.000282054	4.72e-05	9.86e-05	7.66e-05	5.12e-05	0.000293397	6.98e-05	8.69e-05	0.000547899	0.000264542	0.000138544	0.000127773	0.00012623	0.00268075
Pathogenicity locus	4.31e-05	0	0	0.000258487	3.02e-05	0.00165741	0.000189584	0	0	0.000306826	0.000510992	0.00107272	0	0	0.00139529	4.35e-05	0.000230694	0.000793625	0.000228191	0	0.000100984	0.00268075
NUDE protein; C-terminal conserved region	0	0	0	9.57e-06	2.01e-05	0	8.62e-05	0	7.05e-05	0	3.59e-05	1.92e-05	0	0	0	4.35e-05	3.36e-05	0	1.63e-05	0	2.52e-05	0.00268075
Transcription initiation factor TFIID subunit A	0	0	0	0	0	0.000149627	1.72e-05	0	0	0	8.96e-06	0	0	0	0	0	4.81e-06	0	0	0	8.42e-06	0.00268075
Glyoxalase/Bleomycin resistance protein/Dioxygenase superfamily	0.204932	0.347068	0.0792806	0.183009	0.0474437	0.104141	0.0969293	0.223546	0.232977	0.193914	0.1557	0.178704	0.123704	0.114425	0.272313	0.244457	0.321953	0.0353163	0.0512044	0.435963	0.206226	0.00234566
SPFH domain / Band 7 family	0.0695268	0.12265	0.00229799	0.108603	0.0847985	0.10505	0.100687	0.0043548	0.146809	0.125327	0.0874245	0.126648	0.141216	0.0982293	0.0633228	0.168867	0.111142	0.0701035	0.0784243	0.170194	0.125515	0.00234566
Cys/Met metabolism PLP-dependent enzyme	0.161444	0.143342	0.325165	0.15154	0.163344	0.111426	0.0857094	0.369432	0.0903278	0.111932	0.134938	0.156139	0.178081	0.106562	0.154807	0.154494	0.11305	0.0746007	0.105815	0.226031	0.111268	0.00234566
Sigma-70; region 4	0.0674012	0.0186232	0.250864	0.163182	0.0995894	0.0544528	0.0989803	0.183627	0.0669173	0.100072	0.122755	0.0714702	0.13415	0.0062787	0.122413	0.0918642	0.222043	0.006349	0.0693944	0.0816473	0.110847	0.00234566
Peptidase family M3	0.0793648	0.000564338	0.100728	0.0922989	0.111843	0.0795672	0.068664	0.0021774	0.0193207	0.0985383	0.0809519	0.043723	0.0703518	0.0017017	0.0381843	0.0744604	0.0650702	0.00105817	0.0580501	0.0344988	0.102129	0.00234566
Peptidase family M23	0.0757743	0.131867	0.0968985	0.0994408	0.160495	0.153644	0.11687	0.0007258	0.10161	0.120724	0.0904546	0.131715	0.127801	0.102924	0.0552534	0.115069	0.153243	0.00145498	0.141902	0.175433	0.0770509	0.00234566
FGGY family of carbohydrate kinases; N-terminal domain	0.115284	0.0270882	0.262354	0.0701361	0.130168	0.0893045	0.146376	0.184353	0.148995	0.0330782	0.063363	0.0469604	0.0851492	0.0428947	0.0702759	0.049691	0.07524	0.0370358	0.0809832	0.0333489	0.0762262	0.00234566
SNARE associated Golgi protein	0.0880538	0.000188113	0.000765996	0.0692553	0.0409091	0.0526113	0.0547726	0	0.018404	0.0667582	0.0620811	0.048943	0.0773664	0.0334473	0.0296498	0.0904302	0.0738173	0.0031745	0.0502346	0.0838194	0.0631319	0.00234566
Citrate synthase	0.0648304	0.0474044	0.0972815	0.0725486	0.0556698	0.0459471	0.0277138	0.0021774	0.0599365	0.104651	0.105919	0.120902	0.0825379	0.143647	0.107065	0.120805	0.0596296	0.166793	0.0306509	0.0645256	0.0627869	0.00234566
Glycoprotease family	0.0535849	0.0477806	0.00153199	0.0670534	0.152782	0.111944	0.127349	0	0.0363145	0.0999898	0.0702569	0.0654553	0.058268	0.127921	0.0552534	0.0722876	0.0548187	0.172481	0.126654	0.0641423	0.0624503	0.00234566
Transglutaminase-like superfamily	0.0482709	0.168737	0.0291078	0.0556704	0.0545622	0.041067	0.0567891	0	0.0435068	0.0696141	0.0610322	0.130796	0.033947	0.0150219	0.0491374	0.0861064	0.043409	0.000661354	0.0517178	0.0306656	0.0623072	0.00234566
Anticodon binding domain	0.0271012	0	0.000765996	0.0821222	0.0995089	0.0526573	0.0830207	0.185805	0.000564108	0.0595596	0.0555547	0.0545269	0.0382992	0.0203618	0.0771826	0.0171213	0.0665553	0.189147	0.0480912	0.000127773	0.0541359	0.00234566
Prephenate dehydrogenase	0.0402856	0.0472163	0.00153199	0.0369253	0.0467791	0.0319512	0.0403815	0.0029032	0.0204489	0.0294789	0.039705	0.0382924	0.0280076	0.0647821	0.0200689	0.0331454	0.0242229	0.0588605	0.0363068	0.0323267	0.0524108	0.00234566
Transaldolase	0.0481417	0.00169301	0	0.0574607	0.0441109	0.0476621	0.0386235	0.003629	0.0531672	0.0302814	0.0526053	0.00542108	0.0509973	0.129505	0.0287429	0.0312877	0.0758984	0.00211633	0.060878	0.0328378	0.0522172	0.00234566
NmrA-like family	0.0465475	0.0601961	0.0999625	0.0492465	0.0356532	0.0307081	0.0200098	0.171289	0.0269362	0.0778512	0.0480602	0.0265116	0.0429074	0.0120293	0.0436957	0.0246825	0.0681269	0.00780398	0.00786443	0.0608202	0.0483125	0.00234566
Condensation domain	0.0632936	0.00395037	0.00574497	0.0567331	0.0489137	0.0164475	0.0543418	0.0079838	0.00345516	0.0156127	0.0652277	0.0088787	0.027854	0.00404888	0.0228827	0.0424883	0.120216	0.00753943	0.016552	0.00268324	0.0440375	0.00234566
GatB/GatE catalytic domain	0.0238698	0.0475925	0	0.0463266	0.0267424	0.0508158	0.0753512	0	0.018122	0.0461301	0.0497366	0.0479852	0.0259083	0.0782197	0.0264174	0.0222056	0.0254869	0.144704	0.084398	0.0321989	0.0425901	0.00234566
Polysaccharide biosynthesis protein	0.0342392	0.0479688	0.0968985	0.0380263	0.133068	0.0593215	0.061477	0.0029032	0.0436479	0.0252777	0.0352764	0.0275652	0.0186888	0.019775	0.0356961	0.0609567	0.0467348	0.00370358	0.0770796	0.0311767	0.0414961	0.00234566
Glycosyl hydrolases family 2; sugar binding domain	0.0268283	0.000752451	0.0329378	0.0473701	0.17442	0.024654	0.0330394	0.0007258	0.000493595	0.0130519	0.045299	0.0146733	0.000409617	0.000821512	0.0206502	0.013797	0.0252274	0.00145498	0.0232103	0.000127773	0.0408397	0.00234566
Indole-3-glycerol phosphate synthase	0.0184265	0.0472163	0.000765996	0.0274666	0.0490647	0.0412971	0.0393991	0	0.018263	0.0603031	0.0456666	0.0484162	0.0319501	0.0749923	0.0219758	0.0396745	0.0236077	0.102642	0.0320608	0.0320711	0.0407471	0.00234566
FAD binding domain of DNA photolyase	0.0114753	0.0316029	0.000765996	0.032847	0.000916251	0.0218801	0.0244047	0.0007258	0.0231284	0.057164	0.0293686	0.0402463	0.013159	0.0592075	0.0543697	0.0457039	0.0125344	0.000925895	0.0394362	0.037821	0.0401496	0.00234566
D-isomer specific 2-hydroxyacid dehydrogenase; NAD binding domain	0.0796951	0.00959375	0.00651096	0.0268922	0.033418	0.0300521	0.0331428	0.154595	0.00973086	0.0299037	0.0289562	0.0249695	0.0391696	0.01555	0.0456491	0.026801	0.0344215	0.019047	0.0144249	0.051876	0.0397962	0.00234566
Penicillin-binding Protein dimerisation domain	0.0317976	0.000752451	0.0183839	0.0657897	0.0996096	0.0547406	0.0379858	0.0007258	0.000634622	0.068139	0.0575897	0.0372867	0.0486932	0.000938871	0.0343938	0.0262252	0.0303363	0.00145498	0.0530951	0.000511094	0.0394932	0.00234566
MatE	0.0916875	0.0474044	0.00229799	0.0300706	0.511278	0.156476	0.139241	0.0043548	0.0559877	0.0265286	0.0460252	0.0719491	0.0461331	0.00334473	0.0462072	0.0525916	0.0626287	0.00370358	0.113704	0.0325822	0.0365983	0.00234566
TruB family pseudouridylate synthase (N terminal domain)	0.0360775	0.0470282	0.000382998	0.0347904	0.0544414	0.0444048	0.0396576	0	0.0178399	0.026151	0.0160021	0.0413956	0.0257547	0.075051	0.0409052	0.0219231	0.0243575	0.0257928	0.0423946	0.0319434	0.0363459	0.00234566
NusB family	0.0325444	0.00131679	0.00114899	0.0488827	0.0539279	0.0326418	0.0321432	0	0.0178399	0.0388489	0.0404311	0.0347677	0.024065	0.0151393	0.0313474	0.049452	0.0375551	0.000661354	0.0530951	0.0319434	0.0323233	0.00234566
Saccharopine dehydrogenase	0.0247171	0.00169301	0.00191499	0.0224118	0.0307498	0.0382125	0.0359349	0.0029032	0.000705135	0.00881534	0.0158497	0.00854347	0.0070659	0.000176038	0.0216502	0.00753947	0.0274334	0.0338613	0.0346524	0.0159717	0.03112	0.00234566
Glycosyl hydrolase family 3 C terminal domain	0.0297869	0.00112868	0.0968985	0.02492	0.25356	0.0220988	0.0343148	0	0.00162181	0.00259622	0.0273605	0.0187343	0.0333326	0.000821512	0.00590671	0.00686591	0.0530404	0.0215601	0.0239356	0.00140551	0.0279979	0.00234566
Phosphomethylpyrimidine kinase	0.0320849	0.0470282	0.00229799	0.0233978	0.0502327	0.0472822	0.0359349	0.0014516	0.0184745	0.0397458	0.0332055	0.0306684	0.0571928	0.060029	0.030208	0.0329499	0.0242469	0.0694421	0.026356	0.0347544	0.0249515	0.00234566
Ribonuclease HII	0.018326	0.000188113	0.000382998	0.0346851	0.0602208	0.0588266	0.0523081	0.0014516	0.0178399	0.0274019	0.0433805	0.0244332	0.0130053	0.0833248	0.0294638	0.0330368	0.0251168	0.100129	0.0432503	0.0321989	0.0248	0.00234566
["(5-nucleotidase; C-terminal domain)"	0.0227926	0.000752451	0	0.0122638	0.0437485	0.0188761	0.0274036	0.0007258	0.0178399	0.00548746	0.0113942	0.0138879	0.000204809	0.000469435	0.00753455	0.0247368	0.0287358	0.000925895	0.029567	0.0177605	0.0231843	0.00234566
DALR anticodon binding domain	0.0219022	0.0393156	0.0574497	0.0296685	0.0221209	0.0373608	0.0279206	0.0007258	7.05e-05	0.0392029	0.0264371	0.00982691	0.0146438	0.000645474	0.0166969	0.013797	0.0128228	0.00198406	0.0277578	0.00804973	0.0216443	0.00234566
Anthranilate synthase component I; N terminal region	0.0154392	0	0.0961325	0.0193099	0.0219699	0.0091618	0.00772125	0	0.000282054	0.0309068	0.0321298	0.0149415	0.00107525	0.000410756	0.0247431	0.0141881	0.0157449	0.0247346	0.0156881	0.000127773	0.0212908	0.00234566
TIR domain	0.00491183	0.000188113	0.00153199	0.020813	0.00831674	0.0057549	0.0108752	0.0007258	0.000352568	0.00972402	0.0196418	0.0328617	0.00184328	0.0121466	0.00639507	0.0521788	0.0341572	0.000529083	0.00321912	0	0.0202052	0.00234566
Nitrogenase component 1 type Oxidoreductase	0.10243	0.00131679	0.0543857	0.0414441	0.0150326	0.138072	0.185982	0.34911	0.00289105	0.0264224	0.0592661	0.0681371	0.000512021	0.075051	0.00711596	0.0624125	0.00310476	0.00396812	0.0911051	0.00038332	0.0197003	0.00234566
LD-carboxypeptidase	0.0084449	0.0475925	0.0494067	0.0293047	0.035613	0.0143182	0.00918622	0.183627	0.0179809	0.0145388	0.0212286	0.0174413	0.0573976	0.0734666	0.0406494	0.00597508	0.0280918	0.00145498	0.00467791	0.00038332	0.0177648	0.00234566
SusD family	0.00491183	0.000376226	0.184605	0.00912363	0.147778	0.0374874	0.0159768	0.0050806	0.00133976	0.00578249	0.00706424	0.0422576	0.00189448	0.00129095	0.00120925	0.0121674	0.0267557	0.000925895	0.00458826	0.00102219	0.0142977	0.00234566
TraG/TraD family	0.0325444	0.000188113	0.00344698	0.0120436	0.122657	0.0132248	0.0107029	0.299755	0.00133976	0.00376452	0.0180102	0.0918519	0.0575512	0.11466	0.00837172	0.04993	0.0158026	0.00290996	0.0233569	0.000511094	0.0123706	0.00234566
SNO glutamine amidotransferase family	0.000114897	0.000188113	0	0.0084822	0.00923299	0.0438523	0.0302646	0	7.05e-05	0.000566448	0.00467961	0.00126428	0.000102404	0.0451245	0.000209293	0.000977741	0.003297	0.0662676	0.0287683	0.000894414	0.0116805	0.00234566
REJ domain	0.00245591	0.00131679	0.00229799	0.00574415	0.00248697	0.0014042	0.00527389	0	0.0396991	0.00506263	0.0141464	0.0221824	0.00158727	0.000176038	0.00918564	0.0149486	0.01227	0.000396812	0.00640564	0.00153328	0.0114954	0.00234566
Flagellar P-ring protein	0.0570605	0.000188113	0	0.0218086	0.00551764	0.0205335	0.00941028	0.0007258	0.0179104	0.0390259	0.0194087	0.0385414	0.0506901	0.0147872	0.0117437	0.0235744	0.0167494	0.000264542	0.0235444	0.000127773	0.00908016	0.00234566
Type IV secretion-system coupling protein DNA-binding domain	0.00639112	0.000188113	0.00804296	0.00845348	0.0129282	0.00186459	0.00203372	0.0638704	0.00112822	0.00607751	0.00796072	0.0177191	0.0204809	0.0833835	0.00797639	0.00934286	0.00504644	0.0116398	0.0048409	0.000127773	0.00780944	0.00234566
FR47-like protein	0.000703741	0.000940564	0.00268099	0.00287208	0.00346363	0.00225592	0.0056703	0	0.000987189	0.0011329	0.00197225	0.000900321	0.000665628	0.000821512	0.00174411	0.00115156	0.00451296	0.00648127	0.00238785	0.00140551	0.00497347	0.00234566
Protein of unknown function (DUF342)	0.000301603	0.000564338	0	0.0016658	0.00724946	0.016436	0.00739379	0.0014516	0.0144553	0.000436637	0.00632913	0.00382158	0.000102404	0.00187774	0.00499978	0.00399787	0.000610378	0.000396812	0.0119148	0.000255547	0.0029033	0.00234566
Cobalamin biosynthesis protein CobT	0.00359052	0	0.000765996	0.000603136	0.000342336	0.000633039	0.000585988	0	0	0.00192356	0.00245635	0.000383115	0.00138246	0.000293397	0.0060695	0.000608372	0.00190323	0	0.000138544	0.000127773	0.00195236	0.00234566
Uncharacterized conserved protein (DUF2048)	0.0004165	0.000188113	0.00229799	0.000871196	0.000362473	0.00110494	0.000465343	0	0.000564108	3.54e-05	0.000959231	3.83e-05	0.000307213	0.000117359	0.000162783	0.000108638	0.000735338	0.000264542	0.00179293	0.00102219	0.000807873	0.00234566
Dynein heavy chain; N-terminal region 2	0.000473948	0.000564338	0.00114899	0.000564842	0.00159085	0.000805686	0.00118921	0.0014516	0.000493595	0.00365831	0.00287769	0.000421427	0.000358415	0.00105623	0.000372076	0.000662691	0.000797818	0.00119044	0.000749769	0.000255547	0.000765797	0.00234566
DNA polymerase II large subunit DP2	0.000890448	0.000376226	0.000382998	0.00023934	0.000855839	0.00300406	0.0060667	0.0007258	0.000141027	0.000153413	0.000268943	0.000536362	0	0.024704	0.000302312	0.000369369	0.000312398	0.00145498	0.00523209	0.000127773	0.000496505	0.00234566
Formin Homology 2 Domain	0.000732466	0.000564338	0.00191499	0.000430811	0.000664534	0.000460392	0.000758337	0	0.000282054	0.0023602	0.000403415	0.00036396	0.000204809	0.000293397	0.000186038	0.000249867	0.000528674	0.000529083	0.000594926	0.000255547	0.000420767	0.00234566
C2 domain	0.000186707	0	0.000382998	0.000287208	0.000412816	0.000287745	0.003154	0.0014516	0.000352568	0.0012037	0.000493063	0.000172402	5.12e-05	0.000352077	9.3e-05	0.000239003	0.00089394	0	0.000334136	0.000127773	0.000387106	0.00234566
Sec7 domain	0.000172345	0.000752451	0	0.000153177	0.000271855	0.000230196	0.000189584	0.0007258	0.000141027	0.000141612	0.000313767	0.000153246	0.000102404	0.000234718	0.000116274	0.000260731	0.000278756	0	0.000260789	0	0.000210384	0.00234566
Transcription initiation factor IIF; beta subunit	4.31e-05	0	0	0.000105309	0.000110756	5.75e-05	8.62e-05	0	7.05e-05	0	7.17e-05	1.92e-05	0	0	2.33e-05	0	5.77e-05	0	5.7e-05	0	7.57e-05	0.00234566
DegT/DnrJ/EryC1/StrS aminotransferase family	0.062791	0.38375	0.109537	0.212984	0.169949	0.196196	0.255094	0.0021774	0.209073	0.0916229	0.230117	0.168695	0.0674332	0.0613787	0.130599	0.138144	0.203987	0.102113	0.251629	0.077303	0.234317	0.00201056
Universal stress protein family	0.091314	0.532547	0.00382998	0.143374	0.0290482	0.154554	0.0957401	0.0021774	0.58216	0.132525	0.139142	0.141006	0.141932	0.116831	0.195712	0.0853459	0.287695	0.170497	0.157093	0.450146	0.185945	0.00201056
Carboxyl transferase domain	0.129689	0.0957494	0.00268099	0.150085	0.0949276	0.113579	0.147566	0.209756	0.144694	0.108404	0.134696	0.16245	0.125701	0.0334473	0.178039	0.127584	0.143828	0.0543633	0.117429	0.0666978	0.110342	0.00201056
Polysaccharide deacetylase	0.085483	0.0475925	0.191882	0.0914948	0.0936086	0.0801082	0.0973774	0.0014516	0.0587378	0.0543672	0.102288	0.106037	0.0602137	0.0781023	0.0713457	0.145759	0.104812	0.0339936	0.101292	0.0344988	0.104636	0.00201056
Protein of unknown function (DUF1559)	0.00762626	0.000188113	0.000382998	0.0634537	0.000372542	0.000368313	0.0199581	0	0.000705135	0.0125917	0.0412469	0.000383115	0.000358415	0.000293397	0.0253477	0.000369369	0.049729	0.000396812	0.0194451	0.000127773	0.0710592	0.00201056
tRNA synthetases class II (A)	0.0551216	0.0481569	0.00268099	0.0648323	0.0983812	0.101597	0.0948094	0.0014516	0.0349042	0.0547448	0.102082	0.0625244	0.0526358	0.124987	0.043905	0.0672794	0.0485227	0.303165	0.0905265	0.0581369	0.070731	0.00201056
S-adenosyl-L-homocysteine hydrolase	0.0323865	0.0474044	0.00114899	0.0591456	0.0109849	0.0428164	0.0664407	0	0.000282054	0.0711246	0.0675585	0.0536362	0.0517142	0.100753	0.0413237	0.0492347	0.0420681	0.181475	0.0798912	0.03271	0.0684757	0.00201056
NAD binding domain of 6-phosphogluconate dehydrogenase	0.0883698	0.100828	0.192265	0.0857889	0.0204495	0.0647426	0.0511533	0.365803	0.100623	0.0676551	0.0879444	0.0635876	0.094468	0.162366	0.109135	0.0663777	0.0724909	0.170629	0.0271547	0.0642701	0.0629384	0.00201056
Semialdehyde dehydrogenase; dimerisation domain	0.0334493	0.000564338	0.0976645	0.0330863	0.0399727	0.0824217	0.0427599	0.182902	0.0298272	0.0127569	0.0283377	0.0555709	0.0310797	0.0437748	0.0400447	0.0595553	0.0274718	0.145762	0.0548473	0.0544315	0.0541275	0.00201056
Fructose-bisphosphate aldolase class-II	0.0426841	0.000376226	0.00191499	0.0342639	0.0511792	0.0658936	0.0744722	0.0021774	0.0367375	0.0209114	0.0317443	0.0299022	0.0361999	0.0272859	0.0223711	0.0337538	0.0259339	0.00264541	0.0419789	0.0325822	0.0440038	0.00201056
K+ potassium transporter	0.0884416	0.000564338	0.000382998	0.0587435	0.00303068	0.0272092	0.0359349	0	0.000282054	0.113903	0.0300051	0.0753396	0.0680989	0.000293397	0.0294871	0.114135	0.0812813	0.000264542	0.0107331	0.00038332	0.0404862	0.00201056
Thymidylate kinase	0.0151951	0.0475925	0.000765996	0.045599	0.0314647	0.0615199	0.0364174	0.0014516	0.018122	0.0358042	0.044295	0.0199603	0.0314381	0.118004	0.00727875	0.037089	0.0324462	0.0764525	0.0532499	0.0330933	0.0399813	0.00201056
Putative methyltransferase	0.018843	0.00112868	0.0206819	0.0286346	0.0515316	0.0335511	0.0212852	0.0007258	0.002609	0.0562435	0.0491539	0.0721598	0.042549	0.00551587	0.0284871	0.0371867	0.0111454	0.00753943	0.00453121	0.0321989	0.0390809	0.00201056
GTP cyclohydrolase II	0.0123514	0	0.00114899	0.0181324	0.0282427	0.0206025	0.023767	0.329513	0.00239746	0.0268001	0.0303816	0.0208223	0.0385552	0.100459	0.0398587	0.00882139	0.0356086	0.000793625	0.0263153	0.000127773	0.0368424	0.00201056
Glycyl-tRNA synthetase beta subunit	0.0413484	0	0.00229799	0.0462883	0.0266116	0.0578252	0.0480855	0	0.0181925	0.0733668	0.0316008	0.0752343	0.0194056	0.030572	0.0239292	0.0202936	0.025684	0.00158725	0.0582457	0.0566037	0.0274845	0.00201056
Outer membrane protein transport protein (OMPP1/FadL/TodX)	0.0240134	0.0822053	0.00268099	0.0250349	0.0124147	0.030524	0.0139948	0.0014516	0.0371606	0.0550752	0.0334924	0.0253622	0.0333326	0.00252322	0.00367425	0.041076	0.0159419	0.000396812	0.0201867	0.0439541	0.0274004	0.00201056
Uncharacterised protein family (UPF0075)	0.00982366	0.00131679	0.000765996	0.0243073	0.0159287	0.00791874	0.0134088	0.0029032	0.000352568	0.0488325	0.0344337	0.0147883	0.0517142	0.0298678	0.0182317	0.0302013	0.0177538	0.0276446	0.0107657	0.0323267	0.0238996	0.00201056
NQR2; RnfD; RnfE family	0.00126386	0.0472163	0.00114899	0.0309035	0.0613787	0.0363594	0.0347456	0	0.0201669	0.0456581	0.0229767	0.0461846	5.12e-05	0.000469435	0.0106042	0.0544928	0.0108859	0.000396812	0.0274644	0.0640145	0.0175123	0.00201056
Carbon starvation protein CstA	0.0145344	0	0	0.0148678	0.043829	0.0228009	0.0216471	0.0021774	0.000211541	0.0514287	0.0310898	0.0290401	0.000358415	0.000469435	0.00879031	0.0182512	0.020551	0.0509242	0.0230554	0	0.0168054	0.00201056
Serine carboxypeptidase	0.0330615	0.00188113	0.00229799	0.0166102	0.00259772	0.00120853	0.00184414	0.0014516	0.00141027	0.00505083	0.0148367	0.0262242	0.0565272	0.00146699	0.0142784	0.0118198	0.0165715	0.00198406	0.0035451	0.00114996	0.0162248	0.00201056
Bacterial transcriptional regulator	0.0825388	0.094997	0.108771	0.0341681	0.00583984	0.0555578	0.036969	0.13645	0.0981548	0.0306354	0.0228243	0.0481289	0.0443411	0.000938871	0.171969	0.0281915	0.025261	0.00132271	0.0477163	0.0645256	0.015661	0.00201056
Glycosyl hydrolases family 43	0.013012	0.000752451	0.338953	0.0166772	0.221491	0.0308578	0.0234395	0.0021774	0.00599365	0.0168518	0.023927	0.00813162	0.00747551	0.000645474	0.00883682	0.00182512	0.0777488	0.000529083	0.00908688	0.000255547	0.0148363	0.00201056
CRISPR associated protein Cas1	0.010987	0.000188113	0.00229799	0.0168304	0.0522162	0.0566742	0.0622009	0.0007258	0.0356093	0.00349309	0.010677	0.033082	0.0297997	0.0288116	0.000325567	0.0439549	0.00696889	0.101319	0.097633	0.00038332	0.0146932	0.00201056
Plasmid encoded toxin Txe	0	0.000752451	0	0.00196259	0.0120623	0.0116134	0.00885876	0	7.05e-05	0.00600671	0.0111074	0.00658958	0.000870437	0.00105623	0.000953446	0.0149486	0.00127843	0	0.00202112	0	0.0137759	0.00201056
Laminin G domain	0.000818638	0	0.000382998	0.00914278	0.00165127	0.0014157	0.00437768	0.0021774	0.00923727	0.00258442	0.00905442	0.00235616	0.00194568	0.000176038	0.00506954	0.00239003	0.00570968	0.00119044	0.00586776	0.0149495	0.0125305	0.00201056
DNA polymerase family B	0.0040501	0.000376226	0.00344698	0.00595477	0.00876983	0.0252525	0.024577	0.363626	0.018404	0.00671477	0.0167552	0.00122597	0.000614426	0.117711	0.0175806	0.00106465	0.015841	0.230416	0.0212869	0.0180161	0.0120339	0.00201056
Mannosyl-glycoprotein endo-beta-N-acetylglucosaminidase	0.0236974	0	0	0.00767802	0.056143	0.00307312	0.0229225	0.0007258	0.000141027	0.0288652	0.0150429	0.0242129	0.0514582	5.87e-05	0.0119297	0.011407	0.00687277	0.000396812	0.0025264	0.0321989	0.0117142	0.00201056
NAD-dependent glycerol-3-phosphate dehydrogenase N-terminus	0.0223474	0.00338603	0.0976645	0.0235797	0.0235909	0.02348	0.0126677	0.0014516	0.0535903	0.0100781	0.0100405	0.0127194	0.00558103	0.00099755	0.00979026	0.00751774	0.0176721	0.00330677	0.024449	0.00102219	0.00951776	0.00201056
Beta-galactosidase trimerisation domain	0.00328891	0.000376226	0.000765996	0.00291994	0.0107634	0.000598509	0.00310229	0.0021774	7.05e-05	0.00378812	0.00965506	0.000383115	0.013927	0.000880191	0.00992979	0.000173821	0.00805988	0.000396812	0.00451492	0.000255547	0.00922322	0.00201056
Uncharacterized conserved protein (DUF2156)	0.00680762	0.0451471	0.00114899	0.00628027	0.00409796	0.020027	0.00668716	0.0014516	0.00881419	0.00193536	0.00298527	0.00287337	0.0071683	0.000704153	0.000325567	0.00902781	0.00769461	0.00119044	0.0125097	0.000638867	0.00918114	0.00201056
impB/mucB/samB family C-terminal	0.015152	0.00112868	0.168519	0.0224788	0.0447755	0.0162864	0.0227329	0.149515	0.00246797	0.0396749	0.0205473	0.0128344	0.01065	0.00129095	0.00118599	0.0143837	0.0204549	0.000529083	0.0170654	0.0324545	0.00821338	0.00201056
Bacterial regulatory proteins; lacI family	0.0720832	0.0015049	0.0195329	0.0110479	0.0800763	0.0388686	0.0218367	0	0.000141027	0.0141258	0.0164055	0.0170869	0.037736	0.00275793	0.0261384	0.0376539	0.0224831	0.000264542	0.0110754	0.000255547	0.00677435	0.00201056
Trehalase	0.0183691	0.000376226	0.00114899	0.00364754	0.00258765	0.00925388	0.00322293	0	0.00239746	0.000731662	0.00502924	0.00107272	0.032155	0.00733493	0.0125808	0.0113635	0.0089346	0.00251314	0.00389554	0.000255547	0.00421609	0.00201056
PRMT5 arginine-N-methyltransferase	0.000545759	0.000564338	0.00459598	0.00128286	0.000483297	0.00180704	0.000982392	0.0079838	0.000352568	0.00263162	0.00103095	0.000526784	0.000460819	0.00404888	0.000441841	0.000760465	0.00205222	0.00833306	0.00271384	0.000127773	0.00399729	0.00201056
Phage portal protein	0.0169042	0.000188113	0.00114899	0.0123786	0.0813852	0.0332978	0.0277483	0.0021774	0.000564108	0.0121432	0.00662497	0.0250845	0.000512021	0.000821512	0.00809266	0.0399027	0.0220169	0.000661354	0.0184997	0.00038332	0.002634	0.00201056
CDP-Glycerol:Poly(glycerophosphate) glycerophosphotransferase	0.000229793	0.000188113	0.000382998	0.000555268	0.0554281	0.00501827	0.00473961	0	0.00387824	0.00489741	0.00265357	0.000555517	0.00542743	0.000352077	0.000255803	0.000282458	0.00558953	0	0.00287683	0.000127773	0.00247411	0.00201056
RNA polymerase Rpb2; domain 2	0.00683634	0.000564338	0.00268099	0.00203917	0.0120119	0.0018761	0.00486025	0.0994346	0.000423081	0.00395333	0.00251014	0.000287337	0.00179207	0.00762833	0.00413935	0.00080392	0.00182152	0.00912668	0.00625895	0.000511094	0.00183455	0.00201056
Phage terminase; small subunit	0.00202505	0	0	0.000919064	0.00454098	0.00142721	0.0039468	0	0	0.00094408	0.00132679	7.66e-05	5.12e-05	5.87e-05	0.0016976	0.000173821	0.00104293	0	0.00073347	0	0.00123706	0.00201056
HAS barrel domain	0.000172345	0	0	0.0005074	0.000594053	0.00171496	0.00237842	0	7.05e-05	0.000141612	0.00020619	0.000383115	0.000307213	0.00099755	0.000558115	0.000173821	0.000523868	0.00436494	0.0011654	0	0.000858365	0.00201056
Sec63 Brl domain	0.00034469	0.000188113	0.000382998	0.000890344	0.000735014	0.000529451	0.000568753	0.0007258	0.000352568	0.000436637	0.000448239	0.000766231	5.12e-05	0.000293397	0.000372076	0.00040196	0.000581542	0.00158725	0.000651973	0.00038332	0.000572244	0.00201056
Protein of unknown function (DUF3584)	0.000301603	0.000188113	0	0.000603136	0.00307095	0.000345294	0.000275759	0	0.000423081	0.000177015	0.00080683	0.000689608	0.000512021	0.000704153	0.00155807	0.000325914	0.000605572	0.00211633	0.00048898	0.000255547	0.000530167	0.00201056
Sema domain	0.000157983	0.000188113	0.00306398	0.000258487	0.000322198	0.000161137	0.000206819	0	0	0.000247821	0.000161366	0.000153246	0.000153606	0.000234718	0.000255803	0.000173821	0.000370072	0.000396812	0.000334136	0	0.000345029	0.00201056
Intracellular growth attenuator protein IgaA	0.00157983	0	0	3.83e-05	0.000100687	1.15e-05	8.62e-05	0	0	4.72e-05	0.000116542	5.75e-05	0	0.000293397	0.000139529	0.000130365	6.25e-05	0	7.33e-05	0	0.000100984	0.00201056
Translocon-associated protein beta (TRAPB)	2.87e-05	0.000376226	0	6.7e-05	0.000100687	0.000172647	6.89e-05	0	7.05e-05	3.54e-05	0.000179296	3.83e-05	0	0	0.000116274	0.000152093	0.000105735	0.000264542	0.000806817	0	7.57e-05	0.00201056
Protein of unknown function (DUF686)	2.87e-05	0	0.000382998	3.83e-05	8.05e-05	3.45e-05	3.45e-05	0	0	9.44e-05	2.69e-05	1.92e-05	5.12e-05	0	4.65e-05	0	6.25e-05	0	3.26e-05	0	5.89e-05	0.00201056
Protein of unknown function (DUF3732)	7.18e-05	0	0.000382998	0.000545694	6.04e-05	9.21e-05	0.000930687	0	7.05e-05	7.08e-05	3.59e-05	0.000919477	0	0	4.65e-05	2.17e-05	0.000254725	0	3.26e-05	0	2.52e-05	0.00201056
Carbon-nitrogen hydrolase	0.144008	0.17739	0.00268099	0.132728	0.0967803	0.116617	0.136259	0.0029032	0.135597	0.118447	0.131782	0.105347	0.0859684	0.166474	0.13825	0.114244	0.118293	0.108197	0.128137	0.160483	0.155196	0.00167547
Transketolase; pyrimidine binding domain	0.130781	0.0554933	0.189201	0.144102	0.128235	0.172359	0.132192	0.0007258	0.186931	0.0903838	0.110625	0.113191	0.134457	0.165241	0.123227	0.122207	0.12371	0.06058	0.121723	0.0486817	0.153454	0.00167547
Isocitrate/isopropylmalate dehydrogenase	0.119622	0.094997	0.00153199	0.129473	0.118619	0.123374	0.118973	0.0021774	0.0378658	0.118966	0.124628	0.112147	0.0782881	0.193114	0.103391	0.12665	0.113266	0.173804	0.124519	0.0994078	0.122426	0.00167547
AAA domain (Cdc48 subfamily)	0.0638825	0.238527	0.287631	0.12483	0.192302	0.157454	0.14386	0	0.0948407	0.0992818	0.142952	0.159204	0.0840739	0.158728	0.0770431	0.187335	0.13473	0.0421944	0.140036	0.118446	0.122368	0.00167547
Carbohydrate phosphorylase	0.0594877	0.000376226	0.00421298	0.0997951	0.16127	0.06579	0.0681814	0.003629	0.0696673	0.0877758	0.136399	0.0555996	0.0266763	0.0304546	0.0902286	0.0667471	0.0499789	0.0940445	0.0720023	0.00114996	0.108289	0.00167547
Probable molybdopterin binding domain	0.0666113	0.216894	0.101877	0.105195	0.0379288	0.145541	0.0937236	0.0007258	0.0871547	0.140597	0.0773122	0.0693247	0.0259595	0.0885472	0.101879	0.0739172	0.0849531	0.235045	0.134429	0.0796029	0.0927708	0.00167547
Nitroreductase family	0.0997446	0.289882	0.296057	0.0967315	0.186714	0.203631	0.1299	0.186531	0.115149	0.157024	0.0779398	0.0919094	0.0750111	0.104567	0.118832	0.0768504	0.0506374	0.101187	0.225249	0.0776863	0.0735249	0.00167547
HpcH/HpaI aldolase/citrate lyase family	0.0584393	0.0474044	0.00191499	0.0505773	0.0157978	0.079901	0.0444317	0.0043548	0.0707956	0.0753612	0.0486967	0.0380529	0.0263691	0.00123227	0.0886472	0.0560028	0.0518485	0.00119044	0.032452	0.0962134	0.0647393	0.00167547
DNA gyrase/topoisomerase IV; subunit A	0.0712071	0.048345	0.00382998	0.129444	0.2184	0.123086	0.0885359	0.0043548	0.0368081	0.0974762	0.102369	0.0878196	0.0934439	0.075227	0.0942981	0.0911906	0.0606918	0.00158725	0.0892063	0.0651645	0.063822	0.00167547
Low molecular weight phosphotyrosine protein phosphatase	0.0553514	0.0474044	0.000765996	0.041109	0.0547737	0.0625788	0.0578577	0	0.0301093	0.0623447	0.051915	0.106851	0.0907814	0.0740534	0.0290452	0.109387	0.0549341	0.000661354	0.0665013	0.0655478	0.0609271	0.00167547
Poly A polymerase head domain	0.0253203	0.0336722	0.0942175	0.0737932	0.0341933	0.0763675	0.038296	0.18145	0.0304618	0.0783232	0.0685267	0.0362714	0.0555031	0.0296918	0.0222781	0.0510381	0.0383914	0.000396812	0.0216211	0.0321989	0.0569971	0.00167547
ROK family	0.0778855	0.000752451	0.00153199	0.065177	0.091031	0.0915719	0.0839342	0	0.0191797	0.0440295	0.0562898	0.0323349	0.0136198	0.0778089	0.0307893	0.0393486	0.0814543	0.00410039	0.0865169	0.0643978	0.053934	0.00167547
NOL1/NOP2/sun family	0.0545759	0.00188113	0.10609	0.0624677	0.0796836	0.0385578	0.0246287	0.0021774	0.0206605	0.0741929	0.0400367	0.0791804	0.0667164	0.00264057	0.0555092	0.0575455	0.0593749	0.255679	0.0381649	0.0325822	0.0523855	0.00167547
Ferritin-like domain	0.0623457	0.0538003	0.000382998	0.0214161	0.00640369	0.0470866	0.0458105	0.0014516	0.0190386	0.0490449	0.0431833	0.0720927	0.110033	0.00099755	0.0422074	0.0568828	0.0475086	0.00330677	0.0323949	0.000255547	0.052293	0.00167547
CHC2 zinc finger	0.0219022	0	0	0.0337277	0.0906585	0.0183811	0.0708873	0.003629	0.0665648	0.0310484	0.0232008	0.0240788	0.0292364	0.0457699	0.00590671	0.0216624	0.0277602	0	0.041001	0.0153328	0.050652	0.00167547
D-ala D-ala ligase C-terminus	0.0354456	0.0492855	0.00153199	0.0592701	0.0452386	0.0762294	0.0674748	0.0718542	0.0272182	0.0463661	0.0586565	0.0224889	0.0447507	0.0301612	0.054765	0.0579148	0.0568854	0.00105817	0.0693129	0.0419097	0.0501555	0.00167547
HDOD domain	0.0271874	0.273516	0	0.0535068	0.00717898	0.0456018	0.0572889	0.184353	0.355459	0.0943018	0.0496918	0.153457	0.0238602	0.0816818	0.042719	0.129105	0.0164081	0.00211633	0.0432747	0.340389	0.0492971	0.00167547
Phospholipase/Carboxylesterase	0.02634	0.0547408	0.00191499	0.0510655	0.0148312	0.00414353	0.0123575	0.0021774	0.0165002	0.0464487	0.0433268	0.024596	0.0270859	0.0301612	0.0284173	0.0345686	0.045043	0.00185179	0.00901353	0.0382043	0.0466379	0.00167547
Pyruvate formate lyase	0.0242432	0.000376226	0.00191499	0.0377487	0.103758	0.0664	0.0454313	0.0021774	0.0153719	0.014173	0.0286066	0.000402271	0.000768032	0.00181906	0.0094647	0.00156438	0.00694486	0.00132271	0.050259	0.000511094	0.0439786	0.00167547
DNA recombination-mediator protein A	0.022491	0.00131679	0.192265	0.0414919	0.0654062	0.0448191	0.0568236	0.0021774	0.0180515	0.0431326	0.0321567	0.0231019	0.0407057	0.0352077	0.0458584	0.0331128	0.0440145	0.00727489	0.0435681	0.0323267	0.0424554	0.00167547
ATP synthase alpha/beta chain; C terminal domain	0.0226346	0.000940564	0.00191499	0.0297547	0.0748406	0.0579518	0.0677678	0.0014516	0.000493595	0.0158723	0.0264461	0.0431388	0.00860196	0.0143765	0.00927866	0.0156221	0.0291636	0.0186502	0.0566646	0.000127773	0.0417654	0.00167547
Mandelate racemase / muconate lactonizing enzyme; N-terminal domain	0.0388638	0.00865319	0.0681736	0.0615199	0.00954512	0.0206716	0.0163732	0.0007258	0.0599365	0.0148457	0.0559492	0.0127769	0.0242186	0.05199	0.0605554	0.00640963	0.0556934	0.11415	0.014376	0.0468929	0.0412268	0.00167547
Glutamate-ammonia ligase adenylyltransferase	0.022807	0.0818291	0	0.0537365	0.00817578	0.00054096	0.00894493	0.0101612	0.0360324	0.0623211	0.044295	0.0399877	0.0366095	0.000293397	0.0221851	0.0487567	0.0291924	0.00119044	0.00611225	0.0640145	0.0397878	0.00167547
MmgE/PrpD family	0.0296289	0.000188113	0.000765996	0.0682692	0.00159085	0.0223981	0.0129607	0	0.0712186	0.0370669	0.0549182	0.0212437	0.0517654	0.11818	0.0562998	0.021934	0.0667091	0.0715585	0.0258426	0.0328378	0.0386685	0.00167547
Ppx/GppA phosphatase family	0.034153	0.0015049	0.00421298	0.0334118	0.0335388	0.0367968	0.0688708	0.0014516	0.000775649	0.0541076	0.0311974	0.0630799	0.0134662	0.0593249	0.0213479	0.0386316	0.045168	0.00264541	0.0216781	0.0321989	0.0373473	0.00167547
Diaminopimelate epimerase	0.0460879	0.000376226	0.000382998	0.0293909	0.0364084	0.0525998	0.0428116	0.0007258	0.0354683	0.0663924	0.0387189	0.0337142	0.013415	0.0148459	0.0323009	0.0384143	0.0281783	0.000132271	0.0613344	0.0640145	0.0339896	0.00167547
Membrane dipeptidase (Peptidase family M19)	0.0194893	0.000188113	0.000765996	0.0354414	0.0265109	0.0359336	0.0439319	0.0007258	0.0183335	0.00975942	0.0335014	0.0198071	0.0133126	0.0510511	0.0266732	0.0171322	0.0471818	0.0342581	0.0190539	0.0954468	0.0304131	0.00167547
Guanylate kinase	0.037327	0.0504142	0.00191499	0.0419227	0.0860571	0.0302247	0.0377101	0.0014516	0.0180515	0.0311664	0.0337524	0.0514907	0.0390672	0.0467675	0.0188596	0.0243783	0.0253668	0.00489402	0.0375618	0.0324545	0.0298661	0.00167547
FAD synthetase	0.0153674	0.000564338	0.000382998	0.0269018	0.042651	0.0286824	0.0204751	0	0.015654	0.0267057	0.0216141	0.00605322	0.00343054	0.0118532	0.0341613	0.0175776	0.0220457	0.000925895	0.0273584	0.0224881	0.0281914	0.00167547
Iron/manganese superoxide dismutases; C-terminal domain	0.0370398	0.000188113	0.000765996	0.0222682	0.00522565	0.0229851	0.0273174	0.182902	0.0148784	0.0238734	0.0148367	0.0374495	0.0456211	0.0430707	0.0166969	0.0176428	0.0176193	0.0330677	0.0263479	0.000255547	0.0275518	0.00167547
Phosphoenolpyruvate carboxylase	0.0340956	0.0015049	0.0880895	0.0435311	0.0153346	0.00180704	0.00261971	0.0021774	0.00133976	0.0312962	0.0250565	0.0331778	0.0492053	0.0151393	0.0382309	0.0397289	0.034681	0.0170629	0.00101056	0.0328378	0.0262054	0.00167547
ThiC family	0.0612829	0.0472163	0.000382998	0.0455798	0.025937	0.0610364	0.0820039	0.0043548	0.000211541	0.045186	0.0607005	0.0440391	0.0634395	0.0443616	0.0189294	0.0438028	0.0314561	0.0689131	0.0642357	0.00038332	0.0260034	0.00167547
Asparaginase	0.00495491	0.000376226	0	0.0279262	0.000956526	0.000460392	0.0115474	0	0.000282054	0.0105029	0.019597	0.0195197	0.0129541	0.0882538	0.00290685	0.0168823	0.040112	0.0663999	0.0163482	0	0.021375	0.00167547
HPr Serine kinase C-terminal domain	0.00389212	0.0188113	0.00114899	0.0202864	0.0225539	0.0118436	0.0397265	0	0.00380773	0.0222803	0.0214796	0.0384839	0.0297997	0.000293397	0.00920889	0.0227705	0.00703137	0.000396812	0.0201297	0.029899	0.0208027	0.00167547
Ribosomal protein S9/S16	0.0105274	0	0.000382998	0.0361307	0.0317768	0.028222	0.0217505	0.0007258	7.05e-05	0.0177841	0.0113494	0.0289252	0.0256523	0.0882538	0.00202317	0.0326239	0.0315042	0.0330677	0.0471458	0.0319434	0.0191449	0.00167547
Bacterial protein of unknown function (DUF839)	0.0298157	0	0.00344698	0.00719934	0.0046618	0.000437372	0.000878982	0.0021774	0.000916676	0.00441357	0.0197046	0.0355818	0.000665628	0.000352077	0.0235338	0.0314833	0.0138897	0.00185179	0.00100241	0.000127773	0.0174787	0.00167547
Glycine radical	0.0155828	0	0	0.0156241	0.0631106	0.0225822	0.0206992	0	0.00338465	0.00298565	0.0160469	1.92e-05	0	0.000293397	0.00581369	8.69e-05	0.00399389	0.00132271	0.0285157	0	0.0169317	0.00167547
Exodeoxyribonuclease V; gamma subunit	0.0200351	0.090106	0.00382998	0.0146572	0.0187882	0.0132363	0.0142016	0.0021774	0.0186156	0.00888615	0.023165	0.0407443	0.0451603	0.0333299	0.0133715	0.0374692	0.00939598	0.00145498	0.0188339	0.0347544	0.0169148	0.00167547
ResB-like family	0.00425117	0	0.0375338	0.0208608	0.00968608	0.00883952	0.014891	0	0.020872	0.0582025	0.0176068	0.00969282	0.0128005	0.0284595	0.0173713	0.0129279	0.007685	0.00105817	0.00348806	0.000255547	0.0166371	0.00167547
Phosphate-selective porin O and P	0.00169472	0.000376226	0.000382998	0.00939169	0.00275882	0.000656058	0.00215437	0	0.000211541	0.0249827	0.0122011	0.00317028	0.00604185	0.000176038	0.00388355	0.00428033	0.00686796	0.000132271	0.00266494	0.000127773	0.015114	0.00167547
Cobalamin adenosyltransferase	0.0198915	0.000752451	0.0961325	0.0190131	0.0154051	0.0185078	0.027507	0.0515318	0.0178399	0.0319335	0.0295569	0.0383786	0.0258571	0.0441856	0.0200224	0.0201415	0.0360267	0.0771139	0.0109939	0.0320711	0.0145417	0.00167547
Glutaminase	0.0192308	0.000376226	0.00114899	0.0062324	0.0154756	0.0089316	0.000155114	0.0007258	0.000423081	0.00312726	0.0273695	0.00835191	0.000204809	5.87e-05	0.00597648	0.00556226	0.00759849	0	0.0024123	0.000255547	0.0138853	0.00167547
Thiopurine S-methyltransferase (TPMT)	0.00229793	0.00564338	0.00114899	0.0173569	0.00100687	0.00224441	0.00579094	0.0007258	0.00338465	0.0333614	0.0150788	0.00719299	0.0537623	0.0220635	0.0156272	0.0141555	0.00877599	0.000793625	0.00191517	0.0323267	0.0138012	0.00167547
FCD domain	0.0931667	0.0530478	0.00114899	0.0350393	0.0231479	0.0810405	0.033815	0	0.0465389	0.0229293	0.0320491	0.0351604	0.0280588	0.000938871	0.111507	0.0637487	0.0184651	0.00119044	0.0415144	0.0944246	0.0125894	0.00167547
Dynamin family	0.0154249	0.00395037	0.00153199	0.00693128	0.0119012	0.00580094	0.00701462	0.0007258	0.0190386	0.0251951	0.0177951	0.00524868	0.0375824	0.000528115	0.0103949	0.0203805	0.0083915	0.00119044	0.0305368	0.000894414	0.0124884	0.00167547
Biopterin-dependent aromatic amino acid hydroxylase	0.00485438	0	0	0.00522718	0.000130893	0.000126608	0.000241289	0	0.000141027	0.00601851	0.00219637	0.00620647	0.0279564	0.000234718	0.0113483	0.0214017	0.00508008	0.000529083	0.000122245	0.000894414	0.01248	0.00167547
Lectin C-type domain	0.00224048	0.000376226	0.000765996	0.0140062	0.00314143	0.000356804	0.00815213	0.0007258	0.000423081	0.00607751	0.00941301	0.00948211	0.000204809	0.000352077	0.00625554	0.00879967	0.0127603	0.000396812	0.000570477	0	0.0114533	0.00167547
Iron only hydrogenase large subunit; C-terminal domain	0.00402138	0.000564338	0.000765996	0.0102437	0.091756	0.108445	0.118421	0.0014516	0.0125514	0.000837871	0.00312871	0.000306492	0.000307213	0.000410756	0.000395331	0.00829993	0.00538767	0.00119044	0.106875	0.00102219	0.00961874	0.00167547
Fimbrial Usher protein	0.0706327	0.000752451	0.000765996	0.00643345	0.00257758	0.00484562	0.0064631	0.0029032	0.00133976	0.0401234	0.00320939	0.00668536	0.0419346	0.00152567	0.0108367	0.00618149	0.00387374	0.00330677	0.00206187	0.00114996	0.00935786	0.00167547
Uncharacterised BCR; YhbC family COG0779	0.0192308	0	0.000382998	0.0224022	0.0256248	0.0203723	0.0131675	0	0.0179809	0.0114824	0.00925165	0.0174701	0.0384528	0.000821512	0.0199293	0.0328304	0.0102515	0.000264542	0.0262582	0.0320711	0.00883611	0.00167547
NADH dehydrogenase subunit 5 C-terminus	0.00960822	0.000564338	0.0233629	0.00274762	0.000765221	0.00215233	0.000172349	0.0674994	0.000141027	0.00722221	0.00367556	0.00151331	5.12e-05	0.000528115	0.000116274	0.0014992	0.00503202	0.00145498	0.00292573	0	0.00738867	0.00167547
outer membrane porin; OprD family	0.0199346	0.000376226	0.0134049	0.0125127	0.000896114	0.000690588	0.00467067	0.0007258	7.05e-05	0.00446078	0.00289562	0.000287337	0.000307213	0.000762832	0.000558115	0.000456279	0.000922777	0.000529083	0.000603075	0.000127773	0.00595807	0.00167547
BCCT family transporter	0.00452405	0.0474044	0.00153199	0.000670151	0.00827647	0.00337237	0.0354867	0	0.00162181	0.000460239	0.000564781	0.000507628	0.000409617	0.000469435	0.000395331	0.00048887	0.00207625	0.000529083	0.000456381	0.0651645	0.00483882	0.00167547
Putative mitochondrial outer membrane protein	0.00120641	0.00696017	0.000765996	0.00251785	0.00061419	0.00165741	0.00296441	0.0043548	0.00789751	0.00280864	0.00232188	0.000766231	0.000512021	0.0017017	0.000744153	0.00208585	0.00254725	0.00145498	0.00537063	0.00140551	0.0035092	0.00167547
DNA polymerase type B; organellar and viral	0.000789914	0	0	0.000488253	0.000362473	0.000115098	0.000224054	0	0.000141027	7.08e-05	0.000251014	1.92e-05	0.000102404	0.000293397	0.000139529	8.69e-05	0.000153796	0.000264542	0.000138544	0	0.00292012	0.00167547
Bacterial pre-peptidase C-terminal domain	0.00634804	0	0.000382998	0.010866	0.000322198	0.000748137	0.000310229	0	0.00239746	0.0176897	0.00975368	0.000172402	0.0207881	0	0.0104647	0.00973395	0.00806469	0.000264542	0.0025101	0.000127773	0.00286122	0.00167547
Predicted histidine kinase sensor domain	5.74e-05	0.0120392	0	0.000114883	0.000644396	0.00477657	0.00813489	0	0.00310259	0.00130991	0.00514578	5.75e-05	5.12e-05	0.000117359	6.98e-05	2.17e-05	0.00186478	0	0.00251825	0	0.00260034	0.00167547
Sulfotransferase family	0.00229793	0	0	0.00224022	0.000483297	0.00145023	0.000275759	0.0007258	0.000141027	0.000330428	0.00578228	0.000402271	0.000460819	0.000293397	6.98e-05	0.00606199	0.0039218	0.000529083	0.00191517	0.00038332	0.00143061	0.00167547
HECT-domain (ubiquitin-transferase)	0.00392085	0.000376226	0.00344698	0.00138817	0.00126866	0.000759647	0.000620458	0.0014516	0.000775649	0.000637254	0.000537887	0.000478894	0.000307213	0.00099755	0.000395331	0.000651827	0.000879522	0.000529083	0.000880164	0.000511094	0.000892027	0.00167547
Cullin family	0.000473948	0.0015049	0.00153199	0.000899917	0.00368514	0.000828705	0.00113751	0.0029032	0.0010577	0.00220679	0.00107577	0.000612985	0.000204809	0.00117359	0.000558115	0.000945149	0.000942001	0.00290996	0.0012143	0.000894414	0.000833119	0.00167547
Globin	0.00653474	0	0.000382998	0.00444214	0.00038261	9.21e-05	0.00270589	0.0007258	0.000211541	0.013996	0.00240256	0.000153246	5.12e-05	0.029281	0.000186038	0.000239003	0.00568565	0	0.00100241	0.000255547	0.000791043	0.00167547
["(Paired box domain)"	0.0045815	0.000564338	0	0.00140732	0.000211443	0.000172647	0.000206819	0	0	0.000542846	0.00147919	0.000287337	0.00143366	0.000469435	0.000604624	0.000412824	0.00122076	0.00687808	0.000334136	0.000127773	0.000765797	0.00167547
Tropomyosin	0.00034469	0.000188113	0.000382998	0.000325502	0.000674602	0.000529451	0.000603223	0.0029032	0.000916676	0.000460239	0.000358591	0.000172402	0	0.00099755	0.000186038	0.000695282	0.000456582	0.00939122	0.00123875	0.000127773	0.000605905	0.00167547
Poly(A) polymerase central domain	0.00048831	0	0.00114899	0.000526547	0.000211443	8.06e-05	0.00324017	0.0014516	0.000211541	5.9e-05	0.000493063	0.000105357	5.12e-05	0.00117359	0.000209293	7.6e-05	0.000124959	0.00251314	0.000611225	0	0.00036186	0.00167547
Exo70 exocyst complex subunit	0.00236974	0.000188113	0.00229799	0.000296781	0.000342336	0.000253216	0.000327464	0	7.05e-05	0.000247821	0.000251014	0.000210713	0.000256011	0.000117359	9.3e-05	0.000152093	0.000240306	0.000132271	0.00025264	0.000255547	0.00023563	0.00167547
Carboxysome Shell Carbonic Anhydrase	2.87e-05	0	0	9.57e-05	8.05e-05	2.3e-05	0	0	7.05e-05	2.36e-05	0.00018826	0.00143668	5.12e-05	5.87e-05	0.000162783	0.00173821	2.88e-05	0.000132271	2.44e-05	0	0.000134646	0.00167547
Carbohydrate binding domain (family 11)	7.18e-05	0	0	0.000143604	7.05e-05	2.3e-05	0.000120645	0	0	2.36e-05	2.69e-05	1.92e-05	0	5.87e-05	6.98e-05	8.69e-05	0.000322011	0	0.000162993	0.00038332	9.26e-05	0.00167547
Protein phosphatase 2A regulatory B subunit (B56 family)	0.000287241	0.000188113	0	8.62e-05	0.000281923	0.000115098	6.89e-05	0.0014516	0.000141027	0.000141612	4.48e-05	1.92e-05	5.12e-05	0.000176038	4.65e-05	8.69e-05	0.000129765	0.000264542	0.000154844	0.000255547	5.89e-05	0.00167547
Uncharacterized protein conserved in bacteria (DUF2090)	4.31e-05	0.000188113	0	0.000708445	5.03e-05	6.91e-05	0.000120645	0	0.000141027	0.000920478	0.0011206	0.00103441	0.00640027	0	9.3e-05	0.00143402	0.000942001	0.000132271	0.000122245	0	5.05e-05	0.00167547
Acyltransferase	0.0652469	0.334465	0.117963	0.127137	0.0849798	0.0924582	0.0548071	0.364352	0.10979	0.118801	0.129523	0.137146	0.0882725	0.0618481	0.119553	0.136558	0.103159	0.00132271	0.0609595	0.169044	0.128216	0.00134037
3-carboxy-cis;cis-muconate lactonizing enzyme	0.0408314	0.00978186	0.245885	0.128353	0.0397613	0.00946105	0.0416224	0.003629	0.0138206	0.190043	0.164315	0.0637312	0.1725	0.101515	0.128785	0.0672794	0.0976846	0.00119044	0.0282386	0.0159717	0.124236	0.00134037
Peptidase M16 inactive domain	0.0665251	0.046652	0.00382998	0.0925383	0.101674	0.0512071	0.0663201	0.003629	0.0171348	0.0596186	0.059553	0.0752247	0.0725534	0.0558041	0.0458817	0.0785452	0.0971703	0.0103171	0.0556785	0.00140551	0.113792	0.00134037
Transketolase; thiamine diphosphate binding domain	0.100247	0.0955613	0.00191499	0.102887	0.119233	0.136184	0.124092	0.0021774	0.142578	0.111602	0.112992	0.109456	0.14183	0.0753444	0.10067	0.0932873	0.0921527	0.079627	0.0935337	0.0737253	0.0907932	0.00134037
Formyl transferase	0.0905816	0.143906	0.192648	0.0839986	0.0969615	0.111829	0.0997214	0.0021774	0.0539428	0.0980191	0.0993476	0.107493	0.0948264	0.147931	0.11053	0.125998	0.0943972	0.000793625	0.115334	0.160356	0.0872251	0.00134037
Transglycosylase	0.101554	0.0489093	0.101494	0.0696766	0.114894	0.0808103	0.0521702	0.0007258	0.00747443	0.0624509	0.0675765	0.0963918	0.0878629	0.0256429	0.0649506	0.0817609	0.0938685	0.00145498	0.0857101	0.0622257	0.0845322	0.00134037
DSBA-like thioredoxin domain	0.0859713	0.0472163	0.162774	0.067647	0.0285447	0.025897	0.0377273	0.083467	0.0574685	0.0972638	0.0897374	0.113603	0.159136	0.0623762	0.092368	0.0914405	0.067281	0.0583314	0.0115644	0.0988967	0.0763945	0.00134037
Phosphopantetheine attachment site	0.0617282	0.0494737	0.0957495	0.0694181	0.0733907	0.0597358	0.0647517	0.0007258	0.0430838	0.044773	0.0811312	0.0835575	0.0667676	0.0456526	0.0428353	0.0581647	0.0702993	0.000132271	0.054994	0.0669533	0.0731546	0.00134037
Dihydrouridine synthase (Dus)	0.0629059	0.0961256	0.00612797	0.0557087	0.0858557	0.0754007	0.0407434	0.003629	0.0732635	0.0686346	0.077366	0.0730984	0.0656412	0.00451832	0.0627414	0.0556009	0.0535307	0.00489402	0.0447254	0.0643978	0.0730705	0.00134037
Biopolymer transport protein ExbD/TolR	0.0622883	0	0.00229799	0.0450342	0.0202481	0.0307887	0.0334875	0.0007258	0.0178399	0.120854	0.0665814	0.0585209	0.125496	0.0594423	0.0223246	0.111788	0.0440241	0.000396812	0.0149546	0.0973634	0.0711602	0.00134037
Fatty acid desaturase	0.0414777	0.000752451	0.00114899	0.0772014	0.00142975	0.00666417	0.0042915	0.182902	0.0177694	0.0612236	0.0479974	0.0507628	0.0517654	0.0113251	0.0513466	0.0478224	0.0865824	0.00145498	0.0023471	0.121896	0.0710424	0.00134037
S-adenosylmethionine-dependent methyltransferase	0.0274172	0.000376226	0.00306398	0.057049	0.0751024	0.0508273	0.0548933	0.194514	0.000705135	0.0299155	0.0727133	0.0278621	0.0217609	0.0167823	0.0249291	0.0284631	0.031086	0.0142852	0.0324846	0.0218493	0.0684841	0.00134037
Ammonium Transporter Family	0.0580515	0.0957494	0.386062	0.0614241	0.0395398	0.0615314	0.0831414	0.182176	0.0368786	0.130861	0.0793024	0.0755695	0.0519702	0.120117	0.0827405	0.081109	0.0502048	0.0652095	0.0648143	0.127901	0.0680633	0.00134037
Surface antigen	0.0426984	0.0827696	0.00919195	0.0529802	0.0493265	0.017587	0.0435872	0.0116128	0.0336349	0.0865957	0.077115	0.0803297	0.0584217	0.0427773	0.038975	0.0704625	0.0795703	0.00211633	0.0460456	0.0465095	0.0655555	0.00134037
Peptide methionine sulfoxide reductase	0.020509	0.0470282	0.000382998	0.0581212	0.0259168	0.0396858	0.0552208	0	0.0354683	0.0297857	0.0563884	0.0526017	0.0776225	0.0595596	0.0191387	0.05471	0.0505268	0.000264542	0.0237644	0.0643978	0.0634096	0.00134037
Cytosol aminopeptidase family; catalytic domain	0.0587121	0.0946207	0.00114899	0.0713902	0.0155058	0.0264956	0.0178726	0.0029032	0.0186156	0.0738742	0.0500503	0.0344229	0.0419346	0.0447724	0.0288127	0.0648677	0.0439328	0.00145498	0.0251988	0.0324545	0.0570897	0.00134037
Flavin-binding monooxygenase-like	0.0763057	0.0547408	0.00957495	0.0325981	0.00641376	0.00711305	0.00292994	0.189434	0.020872	0.0222803	0.0299872	0.0210043	0.0231434	0.0056919	0.0548115	0.00349814	0.0409482	0.00674581	0.00417263	0.0100941	0.0546998	0.00134037
Type I phosphodiesterase / nucleotide pyrophosphatase	0.004165	0.000940564	0.0153199	0.0381507	0.027709	0.0236872	0.0334703	0.0043548	0.0476671	0.0205101	0.0302023	0.0393172	0.0315917	0.0540437	0.0529279	0.0568176	0.051267	0.174201	0.0398356	0.0333489	0.0543211	0.00134037
TrkA-N domain	0.0520769	0.172499	0.0160859	0.0706243	0.0615398	0.135321	0.0889668	0.0021774	0.0843342	0.0724109	0.0666531	0.0992269	0.00537623	0.0451832	0.0883217	0.0785886	0.0483785	0.00595218	0.0961987	0.102985	0.0530503	0.00134037
PhoH-like protein	0.0348711	0.0472163	0.0126389	0.0534493	0.0460341	0.0387535	0.0181484	0.010887	0.020731	0.0799281	0.067451	0.0711637	0.052431	0.0327431	0.0392773	0.0548404	0.0392132	0.0678549	0.0652462	0.0643978	0.0521415	0.00134037
CheW-like domain	0.0893464	0.0940564	0.000765996	0.0591456	0.0144083	0.127425	0.0747652	0.0029032	0.0537313	0.0893335	0.0594723	0.0820537	0.147616	0.0389045	0.0413237	0.0783931	0.0370505	0.000793625	0.103362	0.10963	0.0513757	0.00134037
Penicillin amidase	0.0104125	0.0487212	0.246268	0.0560821	0.00153044	0.012373	0.00972051	0	0.0683276	0.0319689	0.0647257	0.0285038	0.0432146	0.0313348	0.0547883	0.0396963	0.0705732	0.0887537	0.0274888	0.000766641	0.0489521	0.00134037
Ribulose-phosphate 3 epimerase family	0.0257512	0.00188113	0.000765996	0.0487104	0.0976361	0.0620838	0.0363485	0.0029032	0.0181925	0.0418345	0.0344606	0.0293849	0.0418322	0.0738774	0.0517419	0.0165999	0.0446057	0.00806852	0.0464857	0.0323267	0.0472858	0.00134037
Serine hydroxymethyltransferase	0.0350434	0.0479688	0.000382998	0.0612327	0.0800662	0.092228	0.0877259	0.0014516	0.0566223	0.0567392	0.0773481	0.0729835	0.0776737	0.132615	0.0710899	0.0547318	0.0572891	0.101981	0.0894671	0.0321989	0.0460572	0.00134037
Zinc carboxypeptidase	0.0127966	0.00112868	0.0815786	0.0412622	0.00756159	0.0143067	0.0349697	0.230804	0.0362439	0.00809548	0.0533583	0.0316549	0.0288268	0.0255842	0.0351612	0.0384361	0.0599757	0.00105817	0.03964	0.0941691	0.0449884	0.00134037
Hydantoinase/oxoprolinase	0.0381744	0.0936802	0	0.0331629	0.00912223	0.0223175	0.0111165	0	0.0786931	0.0286646	0.0433895	0.000785387	0.0870949	0.0466501	0.0482072	0.00734392	0.026054	0.0690453	0.0387517	0.0258102	0.0434148	0.00134037
Squalene/phytoene synthase	0.0228931	0	0.000765996	0.0359297	0.00607142	0.0012891	0.000999627	0.043548	0.000987189	0.0549926	0.0672089	0.0524581	0.000409617	0.0595009	0.0506257	0.0403481	0.0370937	0.0022486	0.0133003	0.000255547	0.0431623	0.00134037
MraZ protein	0.0283794	0.0470282	0	0.02492	0.036942	0.0379018	0.0306265	0	0.0176989	0.0498002	0.0274322	0.0238489	0.0343054	0.0293984	0.0116972	0.0234223	0.0202338	0.00198406	0.0306916	0.0319434	0.0368592	0.00134037
Glycosyltransferase family 28 N-terminal domain	0.0175217	0.000188113	0.000382998	0.034867	0.0343342	0.0348402	0.0213369	0	0.0123399	0.0358868	0.038441	0.023121	0.0203273	0.0219461	0.0117902	0.0138405	0.0293655	0.000396812	0.0330877	0.0201882	0.0361523	0.00134037
Single-strand binding protein family	0.0361206	0.000376226	0	0.032981	0.0674904	0.0619227	0.0605808	0	0	0.0256554	0.0166028	0.060992	0.0980521	0.0293984	0.0225804	0.0461711	0.0231559	0.000264542	0.0462983	0	0.034545	0.00134037
Taurine catabolism dioxygenase TauD; TfdA family	0.0345982	0.00131679	0.000765996	0.0382561	0.00143982	0.0010589	0.00136156	0.0021774	0.000916676	0.012391	0.0177413	0.0196442	0.0135174	0.00111491	0.110763	0.0201632	0.024271	0.00145498	0.00112465	0.135568	0.0343094	0.00134037
YbaK / prolyl-tRNA synthetases associated domain	0.0556817	0.1804	0	0.0423918	0.0618117	0.0732368	0.0272312	0.054435	0.0543659	0.0276497	0.0266164	0.0283314	0.00860196	0.0145525	0.0446027	0.0254864	0.0308457	0.0342581	0.0427043	0.0566037	0.032559	0.00134037
rRNA small subunit methyltransferase G	0.029988	0.000188113	0.00421298	0.022967	0.0527499	0.0403303	0.0331083	0	0.0190386	0.0296441	0.0171855	0.015746	0.0332814	0.0321563	0.00955771	0.0283762	0.0198301	0.00251314	0.0342612	0.0319434	0.0324159	0.00134037
MoeA N-terminal region (domain I and II)	0.033636	0.0421373	0.00153199	0.0116032	0.0146499	0.052922	0.0323328	0	0.0358914	0.0235194	0.0302292	0.0262434	0.0206345	0.0288703	0.0222083	0.0234984	0.0210076	0.191528	0.0424516	0.0168661	0.0308338	0.00134037
Ribose/Galactose Isomerase	0.00695124	0	0	0.0364754	0.0497494	0.0627399	0.059857	0	0.0181925	0.0119426	0.016038	0.00490388	5.12e-05	0.0293984	0.0176271	0.000239003	0.0399245	0.000264542	0.0436741	0.000255547	0.0307581	0.00134037
D-alanyl-D-alanine carboxypeptidase	0.0857272	0.000752451	0	0.0428322	0.0625971	0.0677121	0.0315744	0.0029032	0.00190387	0.0861827	0.0451197	0.0508298	0.0649243	0.00123227	0.0329753	0.031266	0.0414529	0.000661354	0.033104	0.0329656	0.0303289	0.00134037
FecCD transport family	0.105489	0.000752451	0	0.0296111	0.104332	0.122545	0.109304	0.0007258	0.0364555	0.00814269	0.0125776	0.0330437	0.000512021	0.0302786	0.0501838	0.0338081	0.0297499	0.101584	0.114332	0.0330933	0.027939	0.00134037
Aldose 1-epimerase	0.0567014	0.00112868	0.00268099	0.02739	0.101331	0.0185193	0.0108235	0.0014516	0.0180515	0.0475698	0.0365404	0.0345953	0.0162311	0.0474717	0.0138366	0.0195114	0.0311053	0.00238087	0.00754659	0.000638867	0.0270553	0.00134037
Bacterial trigger factor protein (TF)	0.0105848	0.000188113	0	0.0198939	0.0248495	0.0237332	0.0130986	0	0.0162886	0.0221387	0.0179206	0.0246535	0.00993322	0.0288703	0.0193247	0.0137536	0.0264241	0.000132271	0.012143	0.0199327	0.0263653	0.00134037
Protein of unknown function; DUF482	0.0239847	0.10271	0.00114899	0.0239148	0.000755152	0.00131212	0.000965157	0.0021774	0.0192502	0.0476524	0.0268585	0.0237436	0.0604697	5.87e-05	0.0238362	0.0399896	0.0166965	0.000661354	0.00404223	0.0319434	0.0263569	0.00134037
Amidinotransferase	0.0107716	0.0724234	0.00114899	0.00867367	0.0107131	0.0267373	0.00779019	0.0007258	0.0645904	0.00980663	0.0139851	0.00574673	0.0153606	0.0819165	0.00983677	0.0159263	0.0147356	0.00251314	0.0147101	0.0954468	0.0254648	0.00134037
Macro domain	0.0209255	0	0.000382998	0.00970762	0.0721623	0.0277846	0.0358659	0	0.0176989	0.00980663	0.00690288	0.0383307	0.0128517	0.000117359	0.0106739	0.0275723	0.0195033	0.0333322	0.0399578	0.0319434	0.0250357	0.00134037
DNA primase catalytic core; N-terminal domain	0.0128971	0.000376226	0	0.0195684	0.0254134	0.0261157	0.0320053	0	0.0088847	0.00998364	0.0100854	0.0193282	0.0194056	0.0126161	0.0224641	0.0107986	0.0112415	0.000264542	0.028043	0.0166106	0.0243877	0.00134037
NADH-ubiquinone/plastoquinone oxidoreductase chain 6	0.018642	0.000376226	0	0.0396921	0.00320184	0.0208558	0.0235257	0.239514	0.0355388	0.0308242	0.0227705	0.0193282	0.0338958	0.0150219	0.0298824	0.0381319	0.0353731	0.000661354	0.016609	0.0320711	0.0234115	0.00134037
Glycosyl hydrolase family 20; catalytic domain	0.0178808	0.00112868	0	0.0180749	0.0374857	0.0100481	0.0322638	0.0021774	0.000634622	0.0035875	0.00929647	0.037143	0.0132102	0.00158434	0.00676714	0.0158285	0.0295817	0.00264541	0.017424	0.00038332	0.022166	0.00134037
Porphobilinogen deaminase; dipyromethane cofactor binding domain	0.0312088	0.0470282	0.000382998	0.0342256	0.0118206	0.0249878	0.0250079	0	0.0181925	0.0316503	0.0399201	0.0250749	0.0376336	0.0737014	0.0122088	0.0383057	0.0292068	0.0663999	0.0209202	0.0320711	0.0219051	0.00134037
Peptidase family M13	0.0180962	0.0015049	0.00114899	0.0149061	0.0324715	0.000690588	0.0371585	0.0014516	0.00119873	0.00987743	0.0188171	0.0353615	0.04813	0.0698872	0.00681365	0.0362525	0.0356759	0.00132271	0.00523209	0.000638867	0.0216948	0.00134037
DNA polymerase III beta subunit; C-terminal domain	0.0143908	0.0470282	0	0.0250924	0.0317164	0.0239174	0.0334186	0	0.0110001	0.0194244	0.0118783	0.006149	0.00158727	0.0156087	0.0127204	0.0135254	0.00444086	0.000529083	0.0280267	0.00804973	0.0216106	0.00134037
2-hydroxyglutaryl-CoA dehydratase; D-component	0.00527088	0.183034	0.000382998	0.0143125	0.0636643	0.0237447	0.022078	0	0.0404748	0.00971222	0.0214348	0.00222207	0.000307213	0.000880191	0.00630205	0.00514943	0.00568085	0.00105817	0.0832489	0.00038332	0.0213497	0.00134037
Substrate binding domain of ABC-type glycine betaine transport system	0.0331907	0.0015049	0.00114899	0.0180654	0.0087799	0.0251719	0.0106512	0.0050806	0.020731	0.0059713	0.0110087	0.00204967	0.0634907	0.000938871	0.0319288	0.00802834	0.0167253	0.00211633	0.00214336	0.078964	0.0178489	0.00134037
Succinylglutamate desuccinylase / Aspartoacylase family	0.00838745	0.0112868	0	0.0222969	0.0139049	0.0210514	0.0336943	0.0014516	0.0540133	0.00561727	0.02061	0.0133707	0.0421394	0.00492907	0.0128831	0.0248563	0.0179701	0.00105817	0.0160141	0.0922525	0.0169401	0.00134037
Dihydrodipicolinate reductase; N-terminus	0.0107716	0.00357414	0	0.0158634	0.0222216	0.0175294	0.010565	0	0.0134681	0.014645	0.0118425	0.00476979	0.00399377	0.00481171	0.0233245	0.000391096	0.00900188	0.00343904	0.0209365	0.00038332	0.0167129	0.00134037
Beta-Casp domain	0.0146349	0	0.000382998	0.0213778	0.010552	0.0207982	0.0350903	0.0007258	0.002609	0.0127805	0.0141016	0.00509543	0.0341006	0.0353837	0.027836	0.00886485	0.013784	0.098674	0.0223953	0	0.0166708	0.00134037
tRNA synthetases class I (E and Q); anti-codon binding domain	0.0260097	0.000188113	0.00114899	0.0213778	0.0291489	0.0265876	0.0109787	0	0.000282054	0.0159313	0.0100674	0.0137922	0.0130053	0.00381416	0.0146738	0.0109507	0.012866	0.0137562	0.0263316	0.000127773	0.0154842	0.00134037
Peptidase C26	0.0146206	0.000752451	0	0.0245371	0.0220404	0.0220067	0.0189929	0.0014516	0.0174168	0.0106681	0.0184226	0.0193473	0.0147462	0.0296918	0.0149296	0.00575781	0.0201137	0.000925895	0.0136996	0.00038332	0.0150719	0.00134037
O-methyltransferase	0.0181106	0.00188113	0.00995795	0.0257817	0.00342335	0.0131442	0.0163043	0.0014516	0.0223528	0.00316267	0.0294045	0.00194431	0.00179207	0.00751097	0.00832521	0.0147204	0.0271114	0.00158725	0.0202275	0.00204438	0.0150551	0.00134037
Matrixin	0.0076119	0.0158015	0.000382998	0.0180271	0.00403755	0.000414353	0.0014822	0.0007258	0.00183335	0.00433097	0.0179654	0.00707806	0.000102404	0.000528115	0.00962748	0.00619236	0.0270104	0.0284382	0.010073	0.000127773	0.0142893	0.00134037
KDPG and KHG aldolase	0.0170621	0	0.191882	0.0316981	0.0235406	0.031721	0.0316606	0.0007258	0.000705135	0.0491866	0.0239628	0.012298	0.0386576	0.00099755	0.0296498	0.0167085	0.0193687	0.00158725	0.0188909	0.000127773	0.0135066	0.00134037
Ribosomal protein L13	0.0216149	0	0	0.0264614	0.0318171	0.0370155	0.0216816	0.0007258	0.000141027	0.0207934	0.0247786	0.0191749	0.0129541	0.0736427	0.00965073	0.0272246	0.01785	0.0333322	0.0471214	0.0319434	0.012926	0.00134037
Monomeric isocitrate dehydrogenase	0.0109583	0.000188113	0.00114899	0.00532291	0.000825633	0.000851725	0.0099618	0.0043548	7.05e-05	0.00646695	0.0138058	0.0239926	0.037736	0.000586794	0.0228129	0.0114939	0.00818484	0.000925895	0.000945361	0.000255547	0.012926	0.00134037
Molybdopterin guanine dinucleotide synthesis protein B	0.0189005	0.0481569	0.00382998	0.0131733	0.00459132	0.0207522	0.0182518	0	0.0186156	0.0118364	0.0190412	0.0149032	0.000307213	0.0124987	0.0175806	0.0159263	0.00756485	0.121557	0.0323623	0.03271	0.012278	0.00134037
Phage terminase large subunit (GpA)	0.00745391	0.000188113	0.000382998	0.0111341	0.00734008	0.00313066	0.150082	0.0965314	0.000211541	0.00893335	0.00537887	0.00864883	0.0116229	0.000821512	0.0089996	0.00483439	0.00661323	0.000793625	0.00717171	0	0.0108053	0.00134037
RDD family	0.00272879	0.000188113	0.00497897	0.0104352	0.000986732	0.00572037	0.0185448	0.0007258	0.0668468	0.0269653	0.0159125	0.0385031	0.0444947	0.00985814	0.020906	0.0346337	0.016437	0.000132271	0.0142782	0.0695088	0.010536	0.00134037
Uncharacterised protein family (UPF0093)	0.0115184	0	0	0.015155	0.000110756	9.21e-05	0.000120645	0	0.000141027	0.039911	0.00862411	0.0286762	0.0234506	0.000117359	0.0161853	0.0270943	0.00765616	0.000132271	4.89e-05	0.0319434	0.0103761	0.00134037
RNA-metabolising metallo-beta-lactamase	0.0137876	0	0.0474917	0.0195014	0.0267223	0.00955313	0.0259903	0	0	0.00330428	0.00756627	0.00013409	0.000665628	0.00387284	0.0123948	0.00680073	0.0107657	0.0587282	0.0207898	0	0.0102331	0.00134037
Glycosyl hydrolases family 18	0.0161573	0.0015049	0.00382998	0.0142072	0.0261182	0.027025	0.0176313	0.0043548	0.00190387	0.00741103	0.00538783	0.0073175	0.0024577	0.00134963	0.00906936	0.0129822	0.0206183	0.00171952	0.0239111	0.000766641	0.00986279	0.00134037
Domain of unknown function DUF29	0.0036336	0	0	0.00269975	0.00015103	4.6e-05	6.89e-05	0.0007258	0	0.0023602	0.0148008	0.0458014	0	5.87e-05	0	0.0428468	0.00212431	0	8.96e-05	0	0.00973656	0.00134037
CYTH domain	0.018168	0	0.000765996	0.0105788	0.0183653	0.017069	0.00785913	0	0.00423081	0.0117302	0.00955645	0.0301608	0.0406545	0.000528115	0.0149063	0.0234006	0.0118231	0.0502629	0.0117763	0.000255547	0.00936628	0.00134037
Dak1 domain	0.0110444	0	0.00114899	0.0173186	0.0056284	0.017656	0.0103065	0.0029032	0.0355388	0.0314379	0.0184495	0.000478894	0.0130565	0.000410756	0.0108135	0.0113635	0.00430629	0.000396812	0.00246935	0.000127773	0.00913065	0.00134037
Uncharacterised BCR; COG1649	0.00897629	0.000188113	0.166987	0.01594	0.0374757	0.0100711	0.0225778	0.0021774	0.00352567	0.000377632	0.0157959	0.011254	0.000204809	0.000469435	0.00481374	0.0107986	0.0195177	0.000661354	0.0366083	0.000127773	0.00868464	0.00134037
Sigma-70 region 3	0.00361924	0.000564338	0.000382998	0.0160836	0.0145493	0.0159756	0.0139948	0.0058064	0.00662827	0.0070688	0.00950266	0.0186003	0.00983081	0.00551587	0.00213944	0.00824561	0.0106888	0.000132271	0.0117681	0.00881637	0.00859207	0.00134037
KR domain	0.0109295	0.0936802	0.00153199	0.00825243	0.0109447	0.0102898	0.00944475	0.0050806	0.00585262	0.0117302	0.0164055	0.000747075	0.000819234	0.00105623	0.0060695	0.00727874	0.0171915	0.00145498	0.00756289	0.00140551	0.00843218	0.00134037
Aminopeptidase I zinc metalloprotease (M18)	0.00034469	0.000940564	0.000382998	0.016591	0.126513	0.0253561	0.0177348	0.0007258	0.000775649	0.0476288	0.02468	0.00985564	0.000409617	0.000410756	0.000302312	0.0059099	0.00307112	0.000264542	0.0345301	0.000127773	0.00812081	0.00134037
FAT domain	0.00152238	0.0135441	0.00229799	0.00664407	0.00109749	0.00296953	0.00391233	0.0079838	0.0140322	0.00781226	0.00516371	0.00273928	0.00204809	0.00305133	0.00274406	0.00319395	0.00501279	0.00171952	0.00677237	0.0024277	0.00772529	0.00134037
Glycosyl hydrolases family 15	0.0168898	0.0015049	0.0440448	0.00518888	0.00257758	0.00712456	0.00891047	0.0014516	0.00148078	0.00679737	0.00976264	0.000756653	0.0518166	0.176684	0.0255803	0.00438897	0.0384731	0.111107	0.0153295	0.000511094	0.00594965	0.00134037
FAD binding domain	0.00795659	0.000564338	0.00114899	0.00191472	0.00267827	0.000287745	0.00477408	0.0007258	0.000211541	0.00319807	0.00538783	0.000287337	0.00256011	0.000645474	0.00716247	0.0079197	0.00583945	0.000925895	0.000472681	0.000255547	0.00557096	0.00134037
CoA enzyme activase uncharacterised domain (DUF2229)	0.00170909	0.00169301	0.000765996	0.00763015	0.0343846	0.0120738	0.00665269	0	0.000916676	0.00011801	0.00336179	9.58e-05	0.000153606	0.000117359	0.00227897	0.00391096	0.00119192	0.000264542	0.028752	0.000255547	0.00509129	0.00134037
AIG2-like family	0.00461022	0.000564338	0.0195329	0.00182855	0.00555792	0.00776911	0.0042398	0	0.0117758	0.00304466	0.00288666	0.00863925	0.0047618	0.000410756	0.00151156	0.00480179	0.00434474	0.000529083	0.00508539	0.0279824	0.00504079	0.00134037
Bestrophin	0.0146349	0.000752451	0	0.000258487	0.000563847	0.000264725	0.000275759	0	0.0177694	0.0425308	0.0026715	0.00984606	0.000153606	0.000234718	0.00332543	0.0220318	0.00284523	0.00105817	0.00023634	0.000127773	0.00450221	0.00134037
Glyoxal oxidase N-terminus	0.00034469	0.000188113	0.00153199	0.00544737	8.05e-05	0.00256668	0.00132709	0	0	0.00194716	0.00805037	1.92e-05	0.000102404	0.00710021	0.0118367	0.000282458	0.00311918	0.000264542	0.000855715	0.00038332	0.00448538	0.00134037
Phage terminase large subunit	0.00209686	0	0.000382998	0.00394432	0.0144586	0.00689437	0.00439491	0.0014516	0.000352568	0.00253721	0.000851654	0.00475063	0.00655387	0.000410756	0.000232548	0.000347641	0.00425823	0	0.00346361	0	0.00318942	0.00134037
Stress responsive A/B Barrel Domain	0.00947897	0	0.160859	0.00104352	0.00507462	0.00201421	0.00175796	0.0950798	0	8.26e-05	0.00360384	0.00442498	0	0	0.0046277	0.00723528	0.00682951	0.000529083	0.00321912	0.000511094	0.00316417	0.00134037
Tubulin-tyrosine ligase family	0.000574483	0.000940564	0.000765996	0.000459532	0.0011579	0.000460392	0.000620458	0.0014516	0.000775649	0.00623093	0.000546851	0.000325648	0.000256011	0.000645474	0.000767408	0.00080392	0.000586348	0.000529083	0.000448232	0.0323267	0.00308002	0.00134037
NlpB/DapX lipoprotein	0.00189579	0	0.000382998	0.0037337	0.000916251	1.15e-05	0.000379169	0	0.000705135	0.0131817	0.0083731	0.0118191	0.0105988	0.000117359	0.00299987	0.00899522	0.000240306	0.000264542	8.96e-05	0.0100941	0.00286122	0.00134037
Chromatin associated protein KTI12	0.0011346	0.000188113	0.00114899	0.00159879	0.00124852	0.00248612	0.00663545	0.0014516	0.000564108	0.00191176	0.00210672	0.0011685	0.00435218	0.00129095	0.000999956	0.00371542	0.00404195	0.00410039	0.00256714	0.00102219	0.00223848	0.00134037
Transmembrane amino acid transporter protein	0.00968004	0.000564338	0.00191499	0.00130201	0.00121831	0.000955313	0.00112027	0.0014516	0.000916676	0.00167574	0.000905442	0.000833276	0.000460819	0.00152567	0.00058137	0.00101033	0.00119673	0.00277769	0.00097796	0.00038332	0.0018093	0.00134037
Polysaccharide pyruvyl transferase	0.00616133	0.00112868	0.00153199	0.00278591	0.0334583	0.00825252	0.00279206	0	0.000846162	0.00286764	0.0017302	0.00522952	0.000870437	0.000821512	0.00951121	0.00234658	0.00464272	0.000793625	0.016283	0.000127773	0.00146427	0.00134037
Carbohydrate binding module (family 6)	0.000215431	0	0.00727696	0.0064143	0.0100788	0.00231347	0.0347629	0	0.0659301	0.00302105	0.00293148	0.000574673	5.12e-05	5.87e-05	0.000372076	0.00141229	0.00430629	0.000132271	0.00411558	0.000255547	0.00113607	0.00134037
Glucose-6-phosphate isomerase (GPI)	0.000157983	0	0	0.000593562	0.00136934	0.00208327	0.00313676	0	0.000634622	2.36e-05	0.000779935	0.000555517	0	0.000117359	0.000139529	0.000847375	0.000201857	0.000132271	0.00275459	0	0.00103509	0.00134037
TipAS antibiotic-recognition domain	0.001666	0.000188113	0	0.000813755	0.00343342	0.0057549	0.00363657	0	0.0010577	2.36e-05	8.96e-05	9.58e-05	0	5.87e-05	0.00395331	4.35e-05	0.000499837	0	0.000122245	0	0.000942519	0.00134037
Spc97 / Spc98 family	0.000933534	0.000376226	0.00191499	0.000765887	0.00127872	0.000863235	0.000861747	0.0021774	0.000564108	0.000649055	0.00131782	0.000584251	0.0163847	0.000880191	0.000465096	0.000912558	0.000797818	0.00105817	0.000937212	0.00102219	0.000791043	0.00134037
Peptidase C1-like family	0.00163728	0.000188113	0.00114899	0.00332204	0.04397	0.00267027	0.0196995	0.0021774	0.000705135	0.000247821	0.00058271	0.000383115	0.000153606	0.000586794	6.98e-05	0.00230312	0.00271066	0.00105817	0.0107413	0	0.000589074	0.00134037
Putative N-acetylmannosamine-6-phosphate epimerase	0.000143621	0	0	0.000229766	0.0161703	0.00261272	0.000361934	0	0.000141027	0.000106209	0.000251014	0.000124512	0.000563224	0.000645474	0.000139529	0.00445415	0.00223485	0.00343904	0.0037896	0.000127773	0.000513336	0.00134037
TBC domain	0.00130695	0.000564338	0.000382998	0.0005074	0.00107735	0.000483411	0.000482578	0.0014516	0.000352568	0.00628993	0.000672358	0.000402271	0.000409617	0.000938871	0.000372076	0.000738737	0.000586348	0.00119044	0.000831266	0	0.000462844	0.00134037
Bacillus/Clostridium GerA spore germination protein	0.00781297	0.000188113	0.232863	0.000497827	0.0171571	0.04231	0.0104788	0.0021774	0.00162181	0.000247821	0.000403415	0.000229869	0.000409617	0.000704153	0.000232548	0.000412824	0.00050945	0.00145498	0.0398519	0.000255547	0.000420767	0.00134037
Papillomavirus helicase	0.000201069	0	0.00842596	0.000220192	0.000855839	0.000218686	0.000499813	0	0.000423081	0.000306826	0.000304802	0.000459738	0.000768032	0.000469435	4.65e-05	4.35e-05	0.00036046	0.00290996	0.000293388	0	0.000387106	0.00134037
Microtubule associated protein (MAP65/ASE1 family)	0.000272879	0	0.000382998	0.000287208	0.00100687	0.000310765	0.000224054	0.0007258	0.000282054	0.000259622	0.000475133	0.000268181	0.000102404	0.00111491	0.000209293	0.00031505	0.000350847	0.000264542	0.000562327	0.000255547	0.000370275	0.00134037
Nitrate and nitrite sensing	0.00450969	0	0	0.0023934	0.000251717	0.00214082	0.000275759	0.0021774	0.000423081	0.00230119	0.0017571	0.0104974	0.000204809	5.87e-05	0.00048835	0.0025204	0.000543093	0.000132271	0.000162993	0.00753864	0.000336614	0.00134037
Zinc finger; C2H2 type	1.44e-05	0	0.0379168	0	1.01e-05	9.21e-05	0	0	0	0	2.69e-05	0	0	0.000117359	9.3e-05	0	9.61e-06	0	8.15e-06	0	0.000302952	0.00134037
Paramyxovirus RNA dependent RNA polymerase	0.000244155	0.000188113	0.000382998	0.000325502	0.000422885	0.000310765	0.000258524	0	0.000211541	0.000259622	0.000268943	0.000277759	0.000256011	0.000352077	0.000209293	0.000282458	0.000326817	0.000661354	0.000415633	0	0.000286122	0.00134037
NurA domain	0.000143621	0.000188113	0	0.00023934	0.000201374	0.00239404	0.00239566	0.0101612	0.000141027	9.44e-05	0.000170331	0.000153246	0.000153606	0.00205378	0.000139529	0.000195548	0.000932389	0.00753943	0.0011491	0	0.000210384	0.00134037
gp58-like protein	0.000114897	0	0.00191499	0.000143604	0.000966594	0.000218686	0.000327464	0.0014516	7.05e-05	0.000200617	0.000304802	9.58e-05	5.12e-05	0.000704153	0.000232548	0.000173821	0.000168215	0.000396812	0.000334136	0	0.000185138	0.00134037
Fibrillarin	5.74e-05	0	0	0.000124457	0.000140962	0.00316519	0.00465344	0.0007258	0	0.000212418	0.000340661	5.75e-05	0.000409617	0.0235304	0.000372076	0.000217276	0.000917971	0.0656063	0.00922542	0	0.000168307	0.00134037
Protein of unknown function (DUF917)	0.000143621	0	0	0.00142646	9.06e-05	0.00116249	0.00496366	0.0007258	0.000211541	0.000141612	0.00137161	0.00304577	0.000153606	0.000176038	0.000139529	0.000195548	0.000845879	0.000661354	0.000122245	0.000255547	0.000151476	0.00134037
RNA polymerase Rpb1; domain 6	7.18e-05	0	0	0.000114883	0.000483297	0.000333784	0.00013788	0	0	0.000200617	0.000161366	0.000153246	0.000256011	5.87e-05	0.000139529	0.000217276	0.000245113	0.000132271	0.000162993	0.000255547	0.000134646	0.00134037
Signal transduction histidine kinase	0	0	0	0.00074674	0.000543709	0	0.000430874	0	0	1.18e-05	0.000609605	0	0	5.87e-05	0	0	0.000471001	0	1.63e-05	0	0.00012623	0.00134037
Fungal trichothecene efflux pump (TRI12)	4.31e-05	0	0.000382998	5.74e-05	3.02e-05	0.000103588	0.000172349	0	0.000282054	4.72e-05	0.000107577	0.000153246	0.000153606	0.000293397	0.000232548	6.52e-05	0.000600766	0.000132271	8.15e-05	0.000127773	0.000100984	0.00134037
ZPR1 zinc-finger domain	0.000100534	0	0.000765996	8.62e-05	0.00015103	0.00543262	0.00437768	0	7.05e-05	0.000129811	0.000134472	9.58e-05	5.12e-05	0.035149	6.98e-05	4.35e-05	7.21e-05	0.0414007	0.0110672	0	0.000100984	0.00134037
Protein of unknown function (DUF742)	7.18e-05	0	0	0.00154135	2.01e-05	0.000149627	0.00010341	0	0	7.08e-05	0.000143436	0	5.12e-05	0.000117359	9.3e-05	0.000130365	8.65e-05	0.000264542	0.000105946	0	9.26e-05	0.00134037
Pyoverdine/dityrosine biosynthesis protein	2.87e-05	0.000188113	0	6.7e-05	3.02e-05	4.6e-05	5.17e-05	0	0.000141027	2.36e-05	0.000116542	3.83e-05	0.000204809	0	4.65e-05	0	0.000206664	0.000264542	5.7e-05	0	7.57e-05	0.00134037
Ribonucleotide reductase N-terminal	0.00103407	0	0	2.87e-05	0.000140962	2.3e-05	0	0	0	0	0	0	0	0	0	0	0	0	8.15e-06	0	7.57e-05	0.00134037
Inositol-pentakisphosphate 2-kinase	7.18e-05	0.000188113	0.000765996	8.62e-05	0.000181236	6.91e-05	0.000155114	0	0.000141027	0.00011801	0.000116542	5.75e-05	5.12e-05	5.87e-05	6.98e-05	0.000325914	0.000110541	0.000132271	5.7e-05	0	6.73e-05	0.00134037
CASP C terminal	2.87e-05	0.000188113	0.000382998	4.79e-05	0.000100687	2.3e-05	5.17e-05	0	0	7.08e-05	8.96e-05	0.000153246	0.000153606	0	2.33e-05	0.000152093	8.17e-05	0	4.89e-05	0	5.89e-05	0.00134037
Nitrogen permease regulator 2	1.44e-05	0	0	3.83e-05	0.000191305	6.91e-05	1.72e-05	0	7.05e-05	2.36e-05	5.38e-05	1.92e-05	5.12e-05	0.000528115	6.98e-05	8.69e-05	4.33e-05	0.000132271	0.000105946	0	3.37e-05	0.00134037
PFU (PLAA family ubiquitin binding)	8.62e-05	0	0	5.74e-05	3.02e-05	1.15e-05	1.72e-05	0	0	1.18e-05	8.96e-06	0	0	0	9.3e-05	7.6e-05	1.92e-05	0.000264542	8.15e-06	0	3.37e-05	0.00134037
Sorting nexin C terminal	2.87e-05	0	0	2.87e-05	3.02e-05	2.3e-05	1.72e-05	0	0	0	1.79e-05	0	0	0	0	0	1.44e-05	0	8.15e-06	0	3.37e-05	0.00134037
Uncharacterised conserved protein (DUF2228)	1.44e-05	0	0	2.87e-05	1.01e-05	1.15e-05	0	0	0	1.18e-05	3.59e-05	0	0	0	2.33e-05	0.000108638	3.84e-05	0	8.15e-06	0	8.42e-06	0.00134037
IstB-like ATP binding protein	0.0876804	0.00263358	0.0448108	0.140358	0.195232	0.113464	0.107374	0.37161	0.530191	0.0562199	0.148851	0.165468	0.014439	0.2515	0.0575556	0.106726	0.0759561	0.0137562	0.1139	0.000511094	0.12979	0.00100528
Thiolase; N-terminal domain	0.161746	0.243418	0.0995795	0.128698	0.0166033	0.0777026	0.0632695	0.0050806	0.182842	0.0694843	0.124243	0.12978	0.226211	0.132968	0.211223	0.118567	0.100314	0.205549	0.0879675	0.152562	0.124429	0.00100528
RNA pseudouridylate synthase	0.128799	0.141273	0.0271929	0.163766	0.260225	0.171887	0.156476	0.378868	0.0385709	0.23648	0.14756	0.184652	0.193493	0.0455939	0.109088	0.203544	0.128271	0.00119044	0.0967692	0.128668	0.113994	0.00100528
SpoU rRNA Methylase family	0.0991701	0.0472163	0.0980475	0.115122	0.147345	0.10124	0.105064	0.0007258	0.0535903	0.144527	0.0932247	0.120442	0.0513046	0.0738187	0.0967631	0.130257	0.0953392	0.0363745	0.090714	0.0962134	0.108608	0.00100528
Peptidase family S41	0.0488167	0.00112868	0.00153199	0.0835104	0.0975354	0.0498374	0.0761784	0.0021774	0.036385	0.05681	0.0723278	0.0695354	0.0624154	0.0150806	0.0413005	0.0655521	0.102351	0.0177243	0.0690114	0.0321989	0.0978873	0.00100528
Thiolase; C-terminal domain	0.121087	0.173252	0.000382998	0.0950944	0.0125859	0.0654447	0.076661	0.007258	0.0532377	0.0631943	0.0889306	0.100721	0.188117	0.106679	0.200363	0.0458452	0.0935369	0.300122	0.0832978	0.00830528	0.090019	0.00100528
Peptidase family M1	0.0404292	0.0030098	0.104941	0.0466617	0.00836708	0.0121774	0.0279378	0.003629	0.0420261	0.0496232	0.0843854	0.0847547	0.119506	0.207314	0.0286964	0.0915274	0.102697	0.0925895	0.0270732	0.0775585	0.0860133	0.00100528
alpha/beta hydrolase fold	0.0892172	0.098383	0.00536197	0.0835966	0.149933	0.0309383	0.036676	0.177095	0.0448466	0.0285584	0.0698804	0.0381679	0.0239626	0.0903663	0.0938796	0.0539387	0.0808775	0.00515856	0.0255085	0.0752586	0.0826387	0.00100528
Cytochrome b(N-terminal)/b6/petB	0.086273	0.0030098	0.00191499	0.0682788	0.00268834	0.00400541	0.0269727	0.328062	0.023622	0.118376	0.0668234	0.106161	0.122936	0.0748163	0.0537418	0.122587	0.0753745	0.0378294	0.0134633	0.13199	0.0729274	0.00100528
Sulfate transporter family	0.0412191	0.0564338	0.0988135	0.0844007	0.034294	0.0381089	0.00994456	0.183627	0.104854	0.0800226	0.0810685	0.151723	0.0321037	0.0295157	0.102158	0.135135	0.044077	0.00171952	0.0107413	0.0309212	0.0710844	0.00100528
UDP-glucose/GDP-mannose dehydrogenase family; NAD binding domain	0.0466624	0.0340484	0.283035	0.0426312	0.0644296	0.0735246	0.0729727	0.0094354	0.0403337	0.0279448	0.0512068	0.0820633	0.0669724	0.0298678	0.0361379	0.0520158	0.0794165	0.0554214	0.1002	0.0332211	0.0691657	0.00100528
ATP synthase	0.0326019	0.00131679	0.00306398	0.0341298	0.0596469	0.0207407	0.0356246	0.0014516	0.000423081	0.0331962	0.0515385	0.0402463	0.0268299	0.0303373	0.0212084	0.0344165	0.0442548	0.000925895	0.0473822	0.000511094	0.0646214	0.00100528
Electron transfer flavoprotein domain	0.0748551	0.365315	0.000382998	0.0632144	0.0705715	0.0666647	0.074162	0	0.223316	0.0851678	0.042493	0.0695738	0.138809	0.176801	0.0448585	0.0454432	0.0348396	0.127377	0.102906	0.0564759	0.0634685	0.00100528
Elongation factor Tu domain 2	0.0400127	0	0.00382998	0.0489497	0.101472	0.0484562	0.0567719	0	0.000564108	0.0436047	0.0486787	0.0293466	0.0175623	0.0481758	0.0677412	0.0225315	0.0354837	0.152111	0.0661427	0	0.0634181	0.00100528
Gamma-glutamyltranspeptidase	0.0960822	0.0015049	0.28878	0.0728933	0.00525586	0.0702328	0.0479993	0.366529	0.0196733	0.0579783	0.0917545	0.115366	0.0558103	0.0756965	0.155877	0.0451173	0.119923	0.134916	0.0376596	0.0972356	0.0598247	0.00100528
Uracil DNA glycosylase superfamily	0.0582813	0.0088413	0.385679	0.0652823	0.0510684	0.0477541	0.0625973	0.0014516	0.0214361	0.10294	0.0491001	0.0924936	0.077264	0.103158	0.0421144	0.0638356	0.0918115	0.132668	0.0716274	0.133779	0.0571907	0.00100528
mce related protein	0.0566871	0.0929277	0.0199159	0.0213012	0.0157273	0.0136851	0.0183035	0.218466	0.0910329	0.03309	0.0648422	0.0776862	0.103582	0.0543371	0.028115	0.0553836	0.0281687	0.000396812	0.0201297	0.000127773	0.0570056	0.00100528
HIT domain	0.0500662	0.0344246	0.000765996	0.0670343	0.0370629	0.0537853	0.0480166	0.15387	0.0473851	0.0494108	0.0502296	0.0496326	0.0512022	0.123755	0.0373472	0.0473878	0.0386557	0.15436	0.0721979	0.0889303	0.0544894	0.00100528
NAD-dependent DNA ligase adenylation domain	0.0377435	0.00188113	0.00153199	0.0323013	0.0653357	0.0434265	0.0375377	0.0014516	0.0191092	0.066298	0.0240525	0.0265116	0.0393745	0.000938871	0.0384402	0.0615977	0.0382904	0.00105817	0.0582212	0.0330933	0.0499451	0.00100528
GcpE protein	0.048314	0.0475925	0.000765996	0.0499263	0.0942832	0.0548787	0.046069	0.0021774	0.0193207	0.0688706	0.039714	0.0438859	0.038504	0.0300439	0.041161	0.0768722	0.035253	0.000925895	0.0593051	0.0321989	0.0493813	0.00100528
Acyltransferase family	0.0448815	0.00131679	0.00306398	0.0442395	0.0782337	0.0106351	0.00722144	0.003629	0.0125514	0.0323111	0.0537349	0.0457823	0.00757792	0.00140831	0.0963911	0.123554	0.0609658	0.00436494	0.014539	0.0237659	0.0491709	0.00100528
Adenosine/AMP deaminase	0.0312519	0.000940564	0.00114899	0.0330576	0.0273365	0.0301787	0.0141671	0.0014516	0.000775649	0.0181499	0.0247159	0.00587124	0.00204809	0.0042836	0.0666249	0.0302013	0.0320953	0.00158725	0.0217922	0.0324545	0.0488679	0.00100528
Pyridine nucleotide-disulphide oxidoreductase; dimerisation domain	0.0615558	0.0472163	0	0.0564554	0.0100083	0.0639484	0.0713354	0	0.00803854	0.0232244	0.0623769	0.0316453	0.131385	0.0352077	0.0409982	0.0634445	0.0440866	0.248404	0.0379775	0.0320711	0.0481863	0.00100528
Mandelate racemase / muconate lactonizing enzyme; C-terminal domain	0.0548487	0.0127917	0.00153199	0.0611082	0.0102701	0.0209363	0.0458967	0.003629	0.0724879	0.0187282	0.0579752	0.0212629	0.0183304	0.0924201	0.0726014	0.0152745	0.0476576	0.0646804	0.0151665	0.0171216	0.0439954	0.00100528
Sec-independent protein translocase protein (TatC)	0.020825	0.000188113	0	0.0273422	0.0229768	0.0342416	0.0345733	0.18145	0.00387824	0.0489151	0.0346399	0.0288677	0.0256523	0.0737014	0.0447189	0.0529718	0.0329364	0.0666645	0.0267798	0.0319434	0.0430529	0.00100528
C-terminal; D2-small domain; of ClpB protein	0.0483284	0	0.00114899	0.0385624	0.0570693	0.0333669	0.047827	0.0029032	0.000141027	0.0484903	0.0440439	0.0159184	0.033435	0.000293397	0.0354868	0.0366979	0.0594566	0.000661354	0.0325416	0.000127773	0.0424302	0.00100528
Phosphoadenosine phosphosulfate reductase family	0.0772105	0.000752451	0.245502	0.0652248	0.0247891	0.0171496	0.0331083	0.18145	0.0177694	0.0505083	0.0640892	0.0775426	0.0794657	0.0193642	0.0420446	0.0801096	0.0657382	0.0645481	0.0372358	0.0323267	0.0419421	0.00100528
Pyridoxal phosphate biosynthetic protein PdxA	0.0224766	0.000188113	0.0957495	0.0452831	0.0307498	0.0379823	0.0266108	0.0007258	0.018263	0.0704873	0.0413904	0.0291263	0.0516118	0.0590902	0.0181852	0.0394573	0.0311485	0.00119044	0.0266739	0.0320711	0.0418327	0.00100528
Class II Aldolase and Adducin N-terminal domain	0.0495779	0.0479688	0.0972815	0.0629751	0.047202	0.0683106	0.046362	0.182902	0.0441415	0.0505555	0.0598578	0.0534638	0.0261131	0.113486	0.0556254	0.0583168	0.0503538	0.000661354	0.0796793	0.0972356	0.0411426	0.00100528
tRNA (Guanine-1)-methyltransferase	0.0219165	0.00206924	0.000765996	0.0291707	0.0333475	0.0399965	0.0349869	0	0.0177694	0.0210412	0.0285707	0.0195964	0.03876	0.0305133	0.0234873	0.027594	0.0209836	0.0105817	0.0290617	0.0319434	0.0404946	0.00100528
Nucleoside recognition	0.0393664	0.0562457	0.0214479	0.0371934	0.0863894	0.0849768	0.0775745	0.0007258	0.00951932	0.0226933	0.0310361	0.0450448	0.023809	0.000352077	0.0183015	0.0267249	0.0492772	0.0667967	0.0652544	0.0117552	0.0404273	0.00100528
6-pyruvoyl tetrahydropterin synthase	0.00848798	0.0479688	0.0961325	0.019779	0.0171571	0.0383967	0.0342975	0	0.0177694	0.0359104	0.016809	0.0466443	0.0274444	0.0591489	0.0281383	0.0272681	0.0306054	0.0412685	0.0422153	0.000127773	0.04036	0.00100528
Elongation factor TS	0.0263113	0.000564338	0.000382998	0.0311333	0.0273466	0.0438063	0.0337115	0	0.0301093	0.0435929	0.0184674	0.0195293	0.0259595	0.0464741	0.024185	0.038284	0.0321626	0.000793625	0.0205616	0.0320711	0.0402843	0.00100528
Pirin	0.0410899	0.0490974	0.0961325	0.0363892	0.00258765	0.0108652	0.0299026	0	0.0153719	0.108262	0.0327214	0.0549771	0.0793633	0.0718236	0.0276732	0.053276	0.0408329	0.0328031	0.00412373	0.0153328	0.0393838	0.00100528
Survival protein SurE	0.0147068	0.0639583	0.0961325	0.0243073	0.0249502	0.0501827	0.0436561	0	0.0354683	0.0683514	0.0184585	0.0401696	0.0645659	0.0443616	0.0242082	0.0331345	0.0345657	0.0350518	0.0468198	0.0321989	0.0387947	0.00100528
Cytochrome C oxidase subunit II; periplasmic domain	0.0347131	0	0.00153199	0.0394719	0.00104714	0.000264725	0.0176486	0.0021774	0.0268656	0.0343055	0.0322373	0.0644209	0.101175	0.0309827	0.0252082	0.0504949	0.0693765	0.000661354	0.00616115	0.0642701	0.0371453	0.00100528
Bacterial lipid A biosynthesis acyltransferase	0.0499656	0.0938683	0.106473	0.0495625	0.0388047	0.02996	0.0307988	0.0021774	0.0193207	0.0633477	0.0673434	0.0881165	0.0979497	0.0161368	0.0565556	0.0561332	0.0542468	0.00119044	0.0385153	0.0919969	0.0351088	0.00100528
Triosephosphate isomerase	0.0412335	0.0485331	0	0.0476382	0.0526492	0.0562599	0.0737311	0.0021774	0.0188271	0.0566448	0.0301754	0.0398248	0.0262155	0.053457	0.0355566	0.0176319	0.0467348	0.0300255	0.0502427	0.00038332	0.0345955	0.00100528
Sulfotransferase domain	0.0208537	0.000940564	0.00153199	0.0334405	0.00206408	0.0108537	0.0152529	0.0014516	0.0581031	0.0335266	0.0458638	0.0182938	0.0350223	0.00305133	0.018255	0.0226293	0.0427505	0.00238087	0.0131373	0.0173772	0.0344861	0.00100528
Uncharacterized ACR; YdiU/UPF0061 family	0.0362786	0.0487212	0.00229799	0.0225841	0.00132907	0.0126147	0.000913452	0.183627	0.0181925	0.0538597	0.0280149	0.0502456	0.0391696	0.00099755	0.0238827	0.0442265	0.0180855	0.00119044	0.0011491	0.0320711	0.0336446	0.00100528
Prolyl oligopeptidase; N-terminal beta-propeller domain	0.028839	0.00112868	0.00229799	0.0371359	0.0180733	0.00316519	0.0176658	0.0014516	0.00148078	0.00685638	0.0364239	0.0270192	0.0241674	0.00193642	0.0259988	0.0214017	0.0551263	0.00290996	0.0155251	0.00217215	0.0332574	0.00100528
Lipid-A-disaccharide synthetase	0.0292555	0.0481569	0.191882	0.0248435	0.0324715	0.0162979	0.017976	0.0007258	0.0191092	0.0515231	0.0479436	0.0385989	0.0518678	0.015198	0.0296964	0.0547752	0.0445576	0.00119044	0.0285646	0.03271	0.0324412	0.00100528
SecA Wing and Scaffold domain	0.0344115	0.000188113	0	0.0300611	0.0798951	0.0503438	0.0315055	0.0007258	0.00119873	0.0334558	0.0356798	0.0391544	0.03876	0.000410756	0.0165807	0.0442482	0.0332488	0.00158725	0.0416122	0.000511094	0.0322644	0.00100528
Pantoate-beta-alanine ligase	0.0326019	0.0474044	0.000382998	0.0300323	0.0187479	0.0273473	0.0298165	0	0.000423081	0.0461419	0.0325332	0.0374878	0.0261131	0.0303373	0.054858	0.0337864	0.0308121	0.00171952	0.0271302	0.0321989	0.0321887	0.00100528
Uncharacterised P-loop hydrolase UPF0079	0.017809	0.0477806	0.00191499	0.0113351	0.0449164	0.0253791	0.0448626	0.0007258	0.0200963	0.0396631	0.0175799	0.0252186	0.039016	0.0290463	0.0239524	0.0336234	0.0245016	0.00185179	0.0404713	0.0324545	0.0317932	0.00100528
lactate/malate dehydrogenase; alpha/beta C-terminal domain	0.0210692	0.00131679	0	0.00920022	0.0297228	0.0227318	0.0366243	0.0014516	0.0191092	0.0101371	0.0145229	0.018083	0.0177671	0.0543371	0.0376495	0.0218579	0.0275103	0.00449721	0.0152725	0.000255547	0.0317511	0.00100528
Uncharacterized protein family UPF0004	0.0184553	0.0368701	0.000382998	0.0375572	0.0705815	0.0368889	0.0459311	0.0014516	0.000141027	0.0200735	0.0368901	0.0405145	0.0206857	0.000821512	0.0331613	0.0610762	0.0365891	0.00105817	0.0515385	0.000127773	0.0315575	0.00100528
MutL C terminal dimerisation domain	0.0111593	0.000188113	0	0.0146476	0.0452084	0.0204069	0.00978945	0	0.000564108	0.0210648	0.0257558	0.0128727	0.0138246	0.000410756	0.0119297	0.0224663	0.0198445	0.000793625	0.0267228	0.00856082	0.0307497	0.00100528
Fatty acid synthesis protein	0.0150514	0.00357414	0.0965155	0.046116	0.0364587	0.0415734	0.031247	0	0.000634622	0.0475816	0.0458279	0.0245194	0.0267275	0.0297505	0.0167667	0.0276809	0.0324702	0.000925895	0.0416856	0.0320711	0.0298661	0.00100528
ATP synthase delta (OSCP) subunit	0.0208824	0.000940564	0.000382998	0.0381699	0.0184962	0.0136276	0.0224227	0.0007258	0.0186156	0.0201915	0.0184405	0.0387713	0.0297484	0.0302199	0.0272546	0.0170779	0.0300287	0.000529083	0.0316452	0.000255547	0.0284944	0.00100528
Putative lysophospholipase	0.0199489	0.013356	0.0107239	0.0198748	0.0308907	0.0138348	0.0273001	0.0261288	0.0367375	0.00903956	0.0207624	0.02337	0.0245258	0.00269925	0.0349054	0.0333518	0.022137	0.000793625	0.00954326	0.0448485	0.0278211	0.00100528
Ferrous iron transport protein B	0.0180962	0.0470282	0.000382998	0.0449097	0.0676415	0.0725232	0.0552552	0.003629	0.0179104	0.0485611	0.0308926	0.0400164	0.0135174	0.0148459	0.025464	0.0403264	0.0290723	0.0783043	0.0630947	0.0228715	0.0275855	0.00100528
Peroxidase	0.0567445	0.0829577	0.00114899	0.0263082	0.00208422	0.018266	0.0400195	0.0021774	0.060148	0.056574	0.0265357	0.0442307	0.0524822	0.0588555	0.0385332	0.0864975	0.0243094	0.00290996	0.0298685	0.118318	0.0272321	0.00100528
FtsJ-like methyltransferase	0.0284656	0.0951851	0.0972815	0.038055	0.0456011	0.0534055	0.0331083	0.0021774	0.0358209	0.0340695	0.0518074	0.0389245	0.0423954	0.0604985	0.0248129	0.0349271	0.0395208	0.00330677	0.0616441	0.00038332	0.0270217	0.00100528
D-ala D-ala ligase N-terminus	0.0212989	0.000188113	0	0.0123499	0.0265411	0.0167122	0.00439491	0.110322	7.05e-05	0.0083433	0.0136085	0.0104399	0.00071683	0.000704153	0.00844149	0.0193593	0.0152979	0.000132271	0.00960846	0	0.0269712	0.00100528
Glucosamine-6-phosphate isomerases/6-phosphogluconolactonase	0.0185845	0.0470282	0.00114899	0.0344075	0.0604524	0.0531868	0.0472065	0	0.0356798	0.0350962	0.0381272	0.0240692	0.0129029	0.044303	0.0365333	0.0106682	0.0399341	0.00105817	0.0146042	0.000255547	0.0257257	0.00100528
3-hydroxyacyl-CoA dehydrogenase; C-terminal domain	0.0689236	0.0154252	0.000765996	0.0441821	0.00645403	0.0169309	0.0349869	0	0.012904	0.0258088	0.0517805	0.0331395	0.071939	0.0469435	0.0624391	0.0371976	0.0427121	0.00304223	0.0283119	0.0246603	0.0254733	0.00100528
Plasmid maintenance system killer protein	0.00361924	0	0	0.0282134	0.00394693	0.00616925	0.00689398	0	0	0.016191	0.0336179	0.0181022	0.119915	0.0282835	0.0183248	0.0176428	0.00612301	0	0.0024612	0	0.0251451	0.00100528
Asparaginase	0.0080284	0.000376226	0.000382998	0.0260976	0.0361365	0.0515984	0.0387269	0.0007258	0.0252438	0.00981843	0.0304982	0.0404953	0.0132102	0.0590315	0.0115576	0.022727	0.0182393	0.126319	0.0418322	0.0321989	0.0250525	0.00100528
Malate/L-lactate dehydrogenase	0.0281066	0	0	0.0205449	0.000443022	0.0356228	0.0247321	0	7.05e-05	0.00427196	0.0143616	0.0148266	0.000153606	0.000293397	0.0543464	0.000304186	0.0306247	0.000264542	0.0240252	0.0320711	0.0248926	0.00100528
NlpC/P60 family	0.0413053	0	0.0972815	0.0333544	0.0734813	0.0417115	0.0453968	0.127015	0.0179809	0.0596894	0.0342992	0.0652637	0.0643099	5.87e-05	0.0326032	0.0566221	0.0304949	0.000264542	0.0431117	0.000127773	0.024211	0.00100528
FlhB HrpN YscU SpaS Family	0.0506694	0.0946207	0.0965155	0.0244797	0.0156165	0.0338043	0.0241806	0.0007258	0.0354683	0.0527977	0.0279163	0.0334268	0.0514582	0.0597943	0.0177201	0.0276809	0.0230021	0.0338613	0.0329491	0.0640145	0.0237902	0.00100528
Glycosyl hydrolases family 31	0.0228213	0.00131679	0.00459598	0.024135	0.103949	0.0473398	0.0326602	0.0014516	0.00176284	0.00680917	0.0311347	0.0372005	0.0274444	0.078337	0.0296964	0.0397615	0.0312158	0.0682517	0.0149057	0.000766641	0.0230076	0.00100528
DnaB-like helicase N terminal domain	0.0158701	0	0.0957495	0.0205066	0.0335589	0.00961068	0.018924	0.0007258	7.05e-05	0.0280864	0.0225554	0.0236382	0.000153606	0.0593836	0.0188596	0.00795229	0.00867506	0.000396812	0.0308465	0.000127773	0.0222923	0.00100528
D-Tyr-tRNA(Tyr) deacylase	8.62e-05	0.0470282	0	0.0242212	0.0632012	0.037545	0.030368	0	0.0177694	0.00614832	0.0182254	0.0289635	0.0128517	0.000410756	0.0408819	0.0328738	0.0158122	0.000264542	0.0388984	0.0321989	0.0221913	0.00100528
Inosine-uridine preferring nucleoside hydrolase	0.0116476	0.00263358	0.00229799	0.0206598	0.0134618	0.0365896	0.0182173	0.003629	0.0193912	0.00965321	0.0174634	0.0154108	0.00107525	0.0592662	0.0239524	0.0115808	0.0237327	0.0363745	0.0190458	0.000511094	0.0214591	0.00100528
BlaR1 peptidase M56	0.00472512	0.000376226	0.0455768	0.0161028	0.0104513	0.0194631	0.00985839	0	0.000634622	0.00299745	0.00502027	0.016723	0.000153606	0.00146699	0.000744153	0.00601854	0.0281879	0.000793625	0.00502835	0	0.0212067	0.00100528
Uncharacterised BCR; YbaB family COG0718	0.0108721	0	0	0.0217608	0.0122033	0.028153	0.0275587	0	0	0.0442419	0.0249131	0.0362427	0.0128517	0.0295744	0.0177899	0.0380667	0.0129621	0	0.0369098	0.0319434	0.0211309	0.00100528
POT family	0.0322859	0.000564338	0.000765996	0.0239244	0.0221511	0.013501	0.0201994	0.0007258	0.000705135	0.00675017	0.0179206	0.0308504	0.033435	0.00105623	0.00618577	0.039001	0.0422459	0.00701035	0.018785	0.00038332	0.0207943	0.00100528
Protein of unknown function DUF111	0.00453841	0.050038	0.127921	0.0123882	0.0275681	0.050528	0.0385546	0	0.036385	0.00669116	0.0140837	0.000268181	0.000256011	0.000469435	0.011953	0.000130365	0.0182633	0.000661354	0.0402186	0.000766641	0.0206681	0.00100528
Glucokinase	0.0344259	0.000188113	0	0.0158922	0.00784351	0.0219262	0.0046362	0	0.0179104	0.00330428	0.0361998	0.0243087	0.0386576	0.0441856	0.0153482	0.0176862	0.0164946	0.000529083	0.00436822	0.000127773	0.0202389	0.00100528
Putative peptidoglycan binding domain	0.062633	0.000188113	0	0.0260976	0.0787372	0.0312836	0.00230948	0	0.0364555	0.0199319	0.0180282	0.0323541	0.0132102	0.0147285	0.00525558	0.0485611	0.0348589	0.000132271	0.0252477	0.000127773	0.0189093	0.00100528
Ribonuclease BN-like family	0.0292555	0.0470282	0.000382998	0.0200471	0.0282628	0.0277731	0.0244391	0.0029032	0.0531672	0.028995	0.02953	0.05854	0.0278028	0.000293397	0.0361147	0.0396854	0.0629459	0	0.0156555	0.0320711	0.0185474	0.00100528
DNA / pantothenate metabolism flavoprotein	0.00754009	0.000188113	0	0.0226607	0.0330253	0.0326533	0.0372792	0	0.000493595	0.0269181	0.0275488	0.0188301	0.0121861	0.0560388	0.0330218	0.0389793	0.0211037	0.124335	0.0496559	0.0320711	0.0184717	0.00100528
Glutamate synthase central domain	0.0288965	0	0.00268099	0.0159783	0.0467691	0.0129025	0.00479131	0.0014516	0.000282054	0.0301397	0.0259082	0.0183129	0.0132102	0.00158434	0.0295336	0.00601854	0.0083915	0.00105817	0.0111976	0.000638867	0.0180846	0.00100528
NIF3 (NGG1p interacting factor 3)	0.0136871	0.0628297	0.000765996	0.0188504	0.0530721	0.0344488	0.0258007	0.363626	0.0216476	0.0199083	0.0185481	0.022259	0.013415	0.000586794	0.00592997	0.0431292	0.0230694	0.000793625	0.0458826	0.0319434	0.0175544	0.00100528
Phosphomannose isomerase type I	0.0242144	0.000564338	0.000765996	0.010014	0.0476652	0.0178057	0.0211473	0.0007258	0.0181925	0.000719861	0.0106681	0.00561264	0.000204809	0.000352077	0.000651134	0.000564917	0.0158554	0.000264542	0.0124853	0.000127773	0.016898	0.00100528
Domain of unknown function (DUF299)	0.0243724	0.000564338	0.000382998	0.0157198	0.00217484	0.0127874	0.0132192	0.0007258	0.000211541	0.0293845	0.0161993	0.0226421	0.0132614	0.000410756	0.00848799	0.0270074	0.0108811	0	0.0125016	0.0319434	0.0156021	0.00100528
Prophage CP4-57 regulatory protein (AlpA)	0.0185702	0.0015049	0.0202989	0.0121202	0.0142975	0.00833309	0.0137363	0.0442738	0.00514749	0.0200617	0.0181716	0.0170678	0.0309773	0.00205378	0.00576719	0.0345251	0.00806469	0.000132271	0.00766069	0.00408875	0.0153748	0.00100528
Neutral/alkaline non-lysosomal ceramidase	0.00101971	0	0.000382998	0.0101384	0.00084577	0.00715909	0.00694568	0	0.000141027	0.00659676	0.0128555	0.00283505	0.000102404	0.000176038	0.0121157	0.00793056	0.0129237	0.000132271	0.00757104	0	0.0153328	0.00100528
["(ATP synthase B/B CF(0))"	0.0204803	0.000376226	0	0.0231681	0.0244266	0.021178	0.0173211	0.0007258	0.0604301	0.0168872	0.00856136	0.0370473	0.0443923	0.029281	0.0126506	0.0201197	0.0235693	0.000661354	0.0292003	0.0324545	0.0148615	0.00100528
Cysteine-rich secretory protein family	0.00324583	0.000752451	0.0961325	0.0152412	0.0110957	0.0145254	0.00910005	0.0007258	0.0179104	0.0083197	0.0208879	0.00995142	0.000409617	0.000352077	0.0235803	0.00664864	0.0298893	0.000264542	0.0387109	0.000255547	0.0143818	0.00100528
D-galactarate dehydratase / Altronate hydrolase; C terminus	0.0564142	0.000188113	0.191499	0.0216459	0.0300651	0.0176215	0.000775572	0.0007258	0.0533082	0.0120842	0.0327304	0.00170486	0.0264715	0.000234718	0.0457654	0.00859325	0.0125488	0.000132271	0.016935	0.00038332	0.0141883	0.00100528
Domain of unknown function (DUF377)	0.00644857	0.000188113	0.0160859	0.0148869	0.0190097	0.0107962	0.0209577	0.0007258	0.0232695	0.00738742	0.00335283	0.00239447	0.00117765	0.000528115	0.00839498	0.000304186	0.0135869	0	0.0207817	0	0.013616	0.00100528
Cupin superfamily protein	0.0127392	0.000564338	0	0.0147816	0.00264807	0.000448882	0.000430874	0.0007258	0.000493595	0.016781	0.00681323	0.0158035	0.0262155	0.000528115	0.00511605	0.0112657	0.0140868	0.000396812	0.000562327	0.0613313	0.0127745	0.00100528
DNA polymerase family B; exonuclease domain	0.00252772	0.000752451	0.00153199	0.00473892	0.00699774	0.011694	0.0137363	0.054435	0.00472441	0.0163798	0.00764695	0.00411849	0.000870437	0.00316869	0.0080229	0.00869103	0.00875677	0.0375649	0.00949436	0.0264491	0.0127156	0.00100528
GTP-binding protein TrmE N-terminus	0.0107141	0.0385631	0.000765996	0.0125031	0.0363681	0.02409	0.0193031	0	0.0105065	0.0247585	0.02139	0.0237148	0.0205833	0.0120293	0.0117204	0.015709	0.0174847	0.000661354	0.0289558	0.013544	0.0125894	0.00100528
Peptidase family S58	0.00811457	0.000188113	0.0593647	0.0172612	0.00834694	0.0256784	0.00965157	0	0.0289811	0.00848492	0.0159842	0.0163207	0.000256011	0.026171	0.0183945	0.00501907	0.0254917	0.000661354	0.0219145	0.000127773	0.0125305	0.00100528
Competence protein	0.0290114	0.0472163	0.00153199	0.00970762	0.0254033	0.0277616	0.0385718	0	0.00338465	0.0251361	0.0139044	0.0215502	0.00343054	0.016841	0.0217665	0.00806093	0.0187679	0.000661354	0.0195103	0.00779418	0.0114112	0.00100528
Secretory protein of YscJ/FliF family	0.0220171	0.000188113	0.00191499	0.0153943	0.00461146	0.0131327	0.00792807	0	0.0176989	0.0194244	0.0115466	0.0130259	0.0461843	0.0288703	0.00627879	0.0237917	0.0117366	0.000793625	0.0260545	0.0194216	0.01094	0.00100528
Haemolysin-III related	0.0149078	0.000188113	0.000765996	0.0146189	0.0216074	0.0176906	0.0131847	0.0021774	0.0179809	0.00902776	0.0154822	0.0289252	0.0467988	5.87e-05	0.019441	0.0189247	0.0104677	0.000925895	0.012249	0.0321989	0.0107632	0.00100528
Domain of unknown function (DUF205)	0.0181249	0.0472163	0.000765996	0.0433301	0.0284239	0.0682186	0.0453107	0.32661	0.0179809	0.0299627	0.0380106	0.0205158	0.0129541	5.87e-05	0.0269755	0.0341775	0.018941	0.000661354	0.0468769	0.0319434	0.0106707	0.00100528
Putative ATPase (DUF699)	0.0138738	0.016742	0.00689396	0.00867367	0.0318976	0.0107847	0.00765231	0	0.0250323	0.00920478	0.00954749	0.0128918	0.0212489	0.0149046	0.0041161	0.022966	0.00841553	0.100526	0.0150443	0.046254	0.0104519	0.00100528
ATP-grasp domain	0.00122078	0.0146728	0.000382998	0.011517	0.00891079	0.00520243	0.00797978	0	0.0252438	0.0224455	0.0130079	0.00386946	0.00783393	5.87e-05	0.00834847	0.00171648	0.00971319	0.00105817	0.0126157	0.0198049	0.0100732	0.00100528
Catalase	0.0259666	0.000752451	0.0972815	0.0133743	0.00162106	0.0237562	0.0053256	0.0029032	0.000775649	0.044832	0.0091889	0.0210618	0.0130565	0.000645474	0.0180225	0.0325044	0.026996	0.000793625	0.00699242	0.000766641	0.00985437	0.00100528
NusA N-terminal domain	0.0111306	0.000188113	0	0.0243552	0.0149822	0.030501	0.0218539	0	0.0118463	0.0153295	0.0192653	0.0154779	0.0123397	0.0117946	0.0127436	0.0330259	0.0139378	0.000264542	0.0238622	0.019166	0.00983754	0.00100528
DNA polymerase III beta subunit; central domain	0.0137732	0.000940564	0	0.00526547	0.029602	0.0230541	0.0262316	0.0007258	0.00119873	0.0047204	0.0101661	0.0155545	0.00788513	0.000528115	0.0272313	0.0109833	0.00400831	0	0.0134795	0.0143106	0.00949251	0.00100528
Domain of unknown function (DU1801)	0.00324583	0	0.0988135	0.00421238	0.00352404	0.0106466	0.0121162	0	0.00500646	0.00174655	0.00638292	0.0103441	0.00588825	0.00522247	0.00320916	0.0116677	0.020849	0	0.00101871	0.00945524	0.00945885	0.00100528
Ion transport protein	0.0212559	0.0169302	0.00114899	0.0183143	0.0129886	0.014065	0.0272484	0	0.0490069	0.0135711	0.0100854	0.0369706	0.00890917	0.0205965	0.0307661	0.0200111	0.0129621	0.000793625	0.024775	0.0320711	0.00939153	0.00100528
Deoxyhypusine synthase	8.62e-05	0.00131679	0.000382998	0.0184579	0.000553778	0.00906972	0.0245253	0	0.000634622	0.00896876	0.00795176	0.00701101	0.000102404	0.044303	0.0119297	0.00408478	0.0139137	0.0410039	0.0337967	0.000127773	0.00891185	0.00100528
Glycosyl hydrolases family 17	0.0287672	0.000188113	0.000765996	0.00331246	0.000775289	0.00262423	0.000534283	0.0014516	0.000423081	0.0346949	0.00786211	0.000421427	0.0279052	0.000410756	0.000395331	0.0018903	0.00121595	0.000661354	0.000554177	0.000255547	0.00827229	0.00100528
Protein of unknown function (DUF523)	0.0123227	0.0253952	0.0957495	0.00732379	0.00186271	0.0245734	0.0103065	0.0014516	0.00825008	7.08e-05	0.00947577	7.66e-05	5.12e-05	0.000176038	0.000139529	0.00345468	0.00443606	0	0.0162015	0.0505983	0.00796092	0.00100528
Phage Terminase	0.00126386	0.000376226	0.00191499	0.0149827	0.096881	0.0244238	0.0286445	0.0014516	0.000705135	0.00842591	0.0100137	0.0178915	0.000460819	0.000469435	0.0175109	0.00864757	0.0171002	0.000925895	0.00970625	0.000766641	0.00787676	0.00100528
Phage tail sheath protein	0.0221032	0.000564338	0.000382998	0.0130297	0.00362473	0.00977182	0.00699739	0.0014516	0.0249618	0.0159904	0.00779936	0.0369706	0.00394257	0.000528115	0.0291847	0.0419777	0.0176241	0.00119044	0.00935582	0.000127773	0.00722878	0.00100528
Domain of unknown function (DUF3458)	0.0181106	0.000376226	0.00191499	0.0104161	0.00339315	0.000805686	0.000672163	0.0007258	0.000423081	0.0240622	0.00732422	0.0177766	0.000102404	0.000469435	0.0164179	0.0115047	0.0151537	0.000529083	0.000717171	0.00038332	0.0071278	0.00100528
Protein of unknown function (DUF1485)	0.0184696	0.000188113	0	0.00485381	0.000181236	0.00232498	0.00146497	0	7.05e-05	0.00865013	0.00684012	0.00376411	0.000819234	0.000117359	0.00202317	0.000152093	0.00751198	0.000264542	0.00025264	0.000255547	0.00706889	0.00100528
Coproporphyrinogen III oxidase	0.0190154	0	0.000382998	0.0267295	0.00328239	0.000414353	0.000413639	0.0029032	0	0.0416103	0.0172213	0.0242895	0.0385552	0.000352077	0.0178597	0.0274854	0.0143223	0.000264542	0.00233896	0.0328378	0.00679118	0.00100528
Class-II DAHP synthetase family	0.0296864	0	0.00153199	0.0126084	0.00292999	0.00623831	0.000517048	0	0.000141027	0.00603031	0.00718975	0.000383115	0.0262667	0.000410756	0.012046	0.00621409	0.0114194	0.000661354	0.00290943	0.0321989	0.00674911	0.00100528
Putative transposase DNA-binding domain	0.000502672	0	0.294908	0.0098225	0.0289072	0.00155382	0.00684227	0.195966	0.000211541	0.00703339	0.0119052	3.83e-05	0.0275468	0.174454	0.0192084	0.0130148	0.00621433	0.141133	0.0195592	0.000255547	0.00667337	0.00100528
Haemolysin secretion/activation protein ShlB/FhaC/HecB	0.0141323	0.00357414	0.0892385	0.00399219	0.00256752	0.000161137	0.00373998	0.16766	0.00895522	0.0138544	0.00817588	0.0053253	0.0173575	0.00158434	0.00723224	0.00258558	0.00225888	0.000396812	0.000537878	0.0159717	0.00647982	0.00100528
CO dehydrogenase flavoprotein C-terminal domain	0.0171052	0.000376226	0.000382998	0.011316	0.00244669	0.00984088	0.0100135	0	0.00528851	0.00747003	0.0129451	0.000421427	0.000409617	0	0.0168365	0.00629013	0.0119769	0.0334645	0.0141071	0.00396098	0.0042245	0.00100528
Uncharacterized protein conserved in bacteria (DUF2317)	0.000201069	0	0.000382998	0.00416451	0.000352404	0.000264725	0.0036021	0	0.000352568	0.000377632	0.00272529	0.00198262	0.000102404	0.000528115	0.00623228	0.0029984	0.00727648	0	0.00198037	0.000255547	0.00419084	0.00100528
Fibronectin-binding protein A N-terminus (FbpA)	0.00076119	0.000188113	0.00191499	0.000813755	0.0445842	0.0223866	0.0123919	0.003629	0.000705135	0.000660856	0.00368452	0.000526784	0.000358415	0.0237652	0.000395331	0.000945149	0.00334987	0.0206342	0.0356303	0.000511094	0.00412352	0.00100528
Bacterial protein of unknown function (DUF876)	0.0233958	0.0321673	0.000382998	0.00398261	0.00469201	0.000218686	0.000258524	0.0007258	0.000282054	0.00023602	0.00557609	0.000162824	0.0111109	0.0130855	0.00465096	0.00498648	0.00412366	0.000264542	0.000301538	0.00038332	0.00345871	0.00100528
Flagellar basal body protein FlaE	0.00514162	0.000376226	0.000382998	0.00458575	0.00214463	0.00542111	0.00165456	0	0.000987189	0.0134649	0.00474237	0.00754737	0.0111621	0.00234718	0.00572068	0.010125	0.00240787	0.000132271	0.00097796	0	0.00308002	0.00100528
Archaeal transcriptional regulator TrmB	0.00189579	0.00357414	0.0149369	0.00296781	0.00193319	0.00227894	0.00201649	0.0021774	0.00430132	0.00194716	0.00296734	0.00444414	0.00419858	0.01244	0.000837172	0.00336777	0.00210989	0.00290996	0.00224116	0.000255547	0.00258351	0.00100528
Protein involved in formate dehydrogenase formation	0.00202505	0	0.000382998	0.00517931	0.000241649	0.00917331	0.00520495	0	0.00973086	0.000495642	0.00135368	0.000153246	5.12e-05	0.00551587	0.00644157	0.000130365	0.00502721	0.0104494	0.00417263	0	0.00256668	0.00100528
GYD domain	0.00176654	0	0	0.00106267	1.01e-05	0.000598509	0.000878982	0	0.0122694	0.0011801	0.00161366	0.00139837	0.00276492	0	0.00627879	0	0.00342677	0	0.00140174	0	0.00244045	0.00100528
Predicted membrane protein (DUF2154)	4.31e-05	0.000188113	0.000382998	0.00278591	0.00136934	0.00133514	0.00477408	0	0.000211541	0.000389433	0.000331697	0.00168571	0.000102404	5.87e-05	0.000162783	6.52e-05	0.000653634	0.000132271	0.0012795	0	0.00237313	0.00100528
Nodulation protein S (NodS)	0.00076119	0.000752451	0.000382998	0.00264231	0.000312129	0.00115098	0.00118921	0.0014516	0.00197438	0.000542846	0.000977161	0.000766231	0.00266251	0.000410756	0.00193015	0.00173821	0.00197532	0.000661354	0.000888314	0.00102219	0.00233947	0.00100528
7 transmembrane receptor (rhodopsin family)	0.00519907	0.00282169	0.00651096	0.00197216	0.00328239	0.00206025	0.00232672	0.0058064	0.00296157	0.00168754	0.00249221	0.00193473	0.0071171	0.00211246	0.00148831	0.00171648	0.00260973	0.00410039	0.00245305	0.000894414	0.00232264	0.00100528
Mannitol dehydrogenase Rossmann domain	0.0252916	0.000188113	0	0.00396347	0.00904169	0.00454637	0.00444662	0.0007258	0.00606416	0.0023366	0.003308	0.000191558	0.000256011	0.000117359	0.00204642	0.0059099	0.00264337	0.000529083	0.0048246	0	0.00231422	0.00100528
Allantoicase repeat	2.87e-05	0	0.000382998	0.00491125	0.00015103	3.45e-05	6.89e-05	0	7.05e-05	7.08e-05	0.00665186	0.00013409	0.0105988	0.000117359	4.65e-05	0.0380667	0.0039218	0	5.7e-05	0.0638867	0.00217958	0.00100528
Predicted metal-dependent hydrolase	0.00518471	0	0	0.00554311	0.00015103	3.45e-05	8.62e-05	0	0.000141027	0.0023602	0.00284183	0.00670452	0.000153606	0.000117359	0.0106739	8.69e-05	0.00428226	0.000264542	0.0013121	0	0.00183455	0.00100528
Ricin-type beta-trefoil lectin domain	0.000430862	0	0	0.000459532	0.0157776	0.000207176	0.00663545	0	0.000282054	0.000271423	0.000914407	0.000325648	5.12e-05	0.000176038	0.000209293	0.00824561	0.0140772	0.000264542	0.000334136	0.000127773	0.00176722	0.00100528
Hom_end-associated Hint	0.000143621	0.000188113	0.000382998	0.00264231	0.00188284	0.000299255	0.000396404	0	7.05e-05	0.000401234	0.000277908	0.00086201	0.000256011	0.00299265	0.000604624	8.69e-05	0.00179749	0.00251314	0.00072532	0.000127773	0.00165782	0.00100528
Putative redox-active protein (C_GCAxxG_C_C)	8.62e-05	0.0618891	0	0.000593562	0.0125456	0.0134895	0.0135811	0	0.0211541	0.000672657	0.00018826	3.83e-05	5.12e-05	5.87e-05	2.33e-05	2.17e-05	3.84e-05	0	0.0074162	0	0.00164099	0.00100528
Ethanolamine utilisation protein EutA	0.00150802	0.0131679	0.000382998	0.000430811	0.000825633	0.000863235	0.00196478	0	0.002609	0.000129811	0.000770971	5.75e-05	5.12e-05	0.000176038	0.000790663	0.000108638	0.00176866	0.000132271	6.52e-05	0	0.00162416	0.00100528
Ribulose bisphosphate carboxylase large chain; N-terminal domain	0.00996728	0	0	0.00164666	0.000191305	0.000241706	0.00136156	0	0.000423081	0	0.0021874	0.00748991	0.0136198	0	0.00602299	0.00297668	0.00139378	0.000264542	0.00248565	0	0.00158209	0.00100528
BAAT / Acyl-CoA thioester hydrolase C terminal	0.000990983	0.00169301	0.00689396	0.002537	0.00417851	0.00346445	0.00199925	0.0007258	0.00190387	0.000306826	0.00135368	0.000574673	0.000972841	0.000469435	0.000930191	0.000912558	0.00327778	0.000396812	0.00365105	0.00127773	0.00148952	0.00100528
CHAP domain	0.00119205	0.000188113	0	0.000229766	0.00658492	0.00100135	0.00289547	0	0.000141027	0.000401234	0.000233084	0.000440583	0	0.000117359	0.000162783	0.000738737	0.000442164	0.000264542	0.000138544	0	0.00135487	0.00100528
Duffy binding domain	0.000430862	0.000188113	0.00306398	0.000679725	0.00219498	0.00054096	0.000930687	0.0021774	0.000564108	0.000660856	0.00120128	0.000402271	0.000358415	0.000938871	0.000930191	0.000608372	0.000850685	0.00330677	0.000994259	0.00038332	0.00124547	0.00100528
Uncharacterized conserved protein (DUF2358)	0.000373414	0	0	8.62e-05	6.04e-05	5.75e-05	1.72e-05	0	7.05e-05	7.08e-05	0.00118335	0.00231785	0	0.000352077	4.65e-05	0.00297668	0.000307592	0	0.00048083	0.00702754	0.00121181	0.00100528
Aspartate carbamoyltransferase regulatory chain; metal binding domain	0.00175217	0	0	8.62e-05	0.00685678	0.00364861	0.00475684	0	0	0	0	0	0	0.00475303	0	0	0	0	0.00365105	0	0.0011529	0.00100528
CobD/Cbib protein	0.0258086	0.0387512	0.0957495	0.00864495	0.0399123	0.0453601	0.032057	0.0014516	0.0180515	0.0422004	0.0100316	0.0197783	0.00916518	0.0768114	0.0256035	0.015948	0.00520985	0.0662676	0.0119963	0.00293879	0.00114449	0.00100528
Lysophospholipase catalytic domain	0.000789914	0.000188113	0.000765996	0.00037337	0.000312129	0.000149627	0.00013788	0	0.000141027	0.00112109	0.000502027	0.00465485	0.000102404	0.000234718	0.00153482	0.000608372	0.000855491	0.000396812	0.000293388	0.00140551	0.00106033	0.00100528
Predicted lysozyme (DUF847)	0.0038634	0	0	0.00138817	0.00157072	0.000356804	0	0	0.010295	0.0023602	0.00225912	0.00250941	0	0	2.33e-05	0.0029115	0.00131688	0	0.0012632	0	0.00103509	0.00100528
Glycogen synthase	7.18e-05	0	0	0.000162751	0.0152239	0.00296953	0.00174073	0	0.000282054	0.000885075	0.0010937	0.00013409	0	0.000234718	0.000116274	0.00228139	0.000653634	0	0.00386294	0	0.00100984	0.00100528
Protein of unknown function (DUF1275)	0.00475384	0.000188113	0	0.00102437	0.00576936	0.00383276	0.000206819	0	0	0.00193536	0.00136265	0.000440583	5.12e-05	0.000117359	0.0113483	0.00497561	0.000961226	0.000264542	0.000114095	0.000127773	0.000993011	0.00100528
Plant transposon protein	0.0127679	0	0	8.62e-05	0.000110756	1.15e-05	0.00010341	0	0.000352568	0.000991284	0.000215155	3.83e-05	0	5.87e-05	0.000139529	0	0.00021147	0	0.000138544	0	0.00095935	0.00100528
galactosyl transferase GMA12/MNN10 family	5.74e-05	0.000188113	0.000765996	9.57e-05	0.000161099	3.45e-05	6.89e-05	0	0.000282054	0.000165214	9.86e-05	7.66e-05	5.12e-05	5.87e-05	4.65e-05	8.69e-05	0.000173021	0.000132271	8.96e-05	0	0.000925688	0.00100528
Haemagluttinin repeat	0.00562993	0.000188113	0.000382998	0.000966932	0.00170161	8.06e-05	0.00013788	0.03629	0	0.0107861	0.00104888	9.58e-05	0.0126469	0	0.00448817	2.17e-05	0.000187439	0	0.000187442	0.000255547	0.000908857	0.00100528
Choline/Carnitine o-acyltransferase	0.000560121	0.000188113	0	0.000727593	0.00106728	0.000494921	0.000551518	0	0.000493595	0.000342229	0.000690288	0.000325648	0.000153606	0.000528115	0.00048835	0.000673555	0.000692083	0.000132271	0.000643824	0.000255547	0.000673228	0.00100528
Protein of unknown function (DUF817)	0	0	0	4.79e-05	2.01e-05	0	1.72e-05	0	7.05e-05	3.54e-05	0.000645464	0	0	0	0	0.00332432	0.000379684	0	4.07e-05	0	0.000664812	0.00100528
Uncharacterized protein conserved in bacteria (DUF2248)	8.62e-05	0.0105343	0	0.000775461	0.000241649	0.000172647	3.45e-05	0	7.05e-05	0.000212418	0.00467065	0.00013409	5.12e-05	0.000293397	0.000883682	0.00139057	0.00353251	0	6.52e-05	0	0.000656397	0.00100528
Aminoacyl tRNA synthetase class II; N-terminal domain	0.00147929	0	0.000382998	0.00485381	0.0118911	0.00547866	0.00136156	0	0.000141027	0.00128631	0.00902753	0.000114935	0.000102404	0	0.00581369	0.00658345	0.00196571	0	0.00205372	0	0.000647982	0.00100528
Phage portal protein; SPP1 Gp6-like	0.000373414	0	0.00153199	0.0005074	0.011438	0.00265876	0.000741103	0.0029032	0.000141027	0.000566448	0.000573746	0.000344804	0.000153606	0.000528115	0.000465096	0.000434551	0.00135052	0.000661354	0.0012306	0.000255547	0.00061432	0.00100528
Fimbrial protein	0.053829	0.000188113	0.00114899	0.000382943	0.000704808	0.000333784	0.000379169	0.0007258	0.000141027	0.000271423	0.000475133	0.000402271	0.000358415	0.000234718	0.000418586	0.000391096	0.000571929	0.000529083	0.000366735	0.000127773	0.000504921	0.00100528
Nucleotide-diphospho-sugar transferase	0.000258517	0	0	0.000363796	0.00023158	0.000195667	0.000620458	0.0007258	0	0.00112109	0.000179296	0.000210713	0	0	2.33e-05	0.000130365	0.000216276	0.000132271	0.000220041	0	0.000462844	0.00100528
Archaeal putative transposase ISC1217	0.000229793	0	0	0.000516974	0.00061419	0.000253216	0.000224054	0	0.000352568	0.000129811	0.00061857	0.000210713	0.000460819	0.00240586	0.000325567	2.17e-05	0.00014899	0.000529083	0.000578626	0.0143106	0.000454429	0.00100528
Piwi domain	0.000215431	0.000188113	0.000382998	0.0005074	0.000724946	0.000333784	0.000620458	0.0007258	0	0.000495642	0.000295838	0.000172402	0.000102404	0.000410756	0.000186038	0.0006301	0.000879522	0.000264542	0.00132025	0	0.000446013	0.00100528
Spectrin repeat	0.00762626	0.000376226	0.00153199	0.000440385	0.000755152	0.000437372	0.000396404	0.0021774	0.000493595	0.000318627	0.00039445	0.000325648	0.000358415	0.000762832	0.000348822	0.000391096	0.000639215	0.00185179	0.000521579	0.000255547	0.000437598	0.00100528
Initiator Replication protein	0.0032171	0.000940564	0	0.00976506	0.00999821	0.00268178	0.000896217	0	0	0.000318627	0.0133396	0.00018198	0.0346639	0.000234718	0.00237199	0.0416952	0.0013313	0.000132271	0.000350436	0.000127773	0.000437598	0.00100528
Adenovirus IVa2 protein	0.000531397	0.000188113	0	0.000392517	0.000493366	0.000402843	0.000465343	0	0.000141027	0.00035403	0.000475133	0.000114935	0.000307213	5.87e-05	0.000395331	0.000152093	0.00038449	0.00105817	0.000374885	0	0.000429183	0.00100528
G-protein alpha subunit	0.00731029	0	0	0.00023934	0.00136934	0.000322274	0.000155114	0	0.000493595	0.000188816	0.000439274	0.000268181	0.000204809	0.000645474	0.000209293	0.000564917	0.00158602	0.000529083	0.000847565	0.00038332	0.000395521	0.00100528
RhoGEF domain	0.000402138	0.000188113	0.00153199	0.000402091	0.000604121	0.000425862	0.000551518	0.0029032	7.05e-05	0.00035403	0.000636499	0.00036396	0.00128005	0.000645474	9.3e-05	0.000456279	0.000485419	0.000529083	0.000546028	0.000127773	0.000395521	0.00100528
CAF1 family ribonuclease	0.00110588	0	0	0.000296781	0.00038261	0.000379823	0.000241289	0	7.05e-05	0.000129811	0.000125507	5.75e-05	0.000102404	0.000293397	0.000162783	0.000108638	0.000317205	0.000132271	0.000317837	0.000127773	0.000387106	0.00100528
Adenylate cyclase; class-I	0.00630495	0.0148609	0	0.000153177	0.00189291	0.00250914	0.00237842	0	0.0015513	0.000153413	0.00140747	0.000229869	5.12e-05	0	9.3e-05	0.000173821	0.000615185	0	0.00118985	0	0.000387106	0.00100528
Phospholipid methyltransferase	0.000129259	0.00112868	0	0.000411664	0.00015103	0.000161137	0.000465343	0.0014516	0.000423081	0.000377632	0.000403415	0.000114935	0.000153606	5.87e-05	0.000279057	0.000738737	0.000557511	0	0.000391184	0.00038332	0.000370275	0.00100528
Organic Anion Transporter Polypeptide (OATP) family	0.000402138	0.000564338	0.00153199	0.0005074	0.000392679	0.000322274	0.000637693	0	0.000705135	0.000342229	0.000833724	0.00122597	0.00071683	0.000176038	0.000255803	0.000608372	0.000514256	0.000529083	0.000366735	0	0.000353445	0.00100528
Manganese containing catalase	0.000244155	0.000376226	0.0915365	0.000306355	0.00727966	0.00814894	0.00127539	0	0.0010577	0.000177015	0.00058271	0.000268181	0.00184328	0.000352077	0.000139529	0.000217276	0.00569046	0.00105817	0.00895649	0.000255547	0.000345029	0.00100528
PTS system mannose/fructose/sorbose family IID component	0.0127535	0.000188113	0	0.000277634	0.015103	0.014629	0.0118059	0.0007258	7.05e-05	0.000247821	0.000215155	0.00013409	0.000307213	0.000293397	0.000279057	0.000152093	0.0026626	0.000396812	0.00238785	0	0.000345029	0.00100528
Non-repetitive/WGA-negative nucleoporin C-terminal	0.000186707	0	0.00153199	0.000354223	0.000402748	0.000253216	0.000292994	0	0.000634622	0.000436637	0.000313767	0.000239447	0.000256011	0.000880191	0.000139529	0.000499734	0.000408521	0.000793625	0.000317837	0.000255547	0.000336614	0.00100528
Monooxygenase subunit B protein	2.87e-05	0	0	1.91e-05	2.01e-05	2.3e-05	1.72e-05	0	0	2.36e-05	0.000591675	5.75e-05	0	0	4.65e-05	0	2.88e-05	0.000264542	2.44e-05	0	0.000319783	0.00100528
Bacterial protein of unknown function (DUF871)	0.000157983	0	0	0.000162751	0.0046316	0.000126608	0.000258524	0	0.000141027	0.000177015	0.000215155	9.58e-05	0.000153606	0.000234718	0.000186038	2.17e-05	0.000307592	0.000264542	0.000195592	0.000127773	0.000277706	0.00100528
Coatomer (COPI) alpha subunit C-terminus	5.74e-05	0.000376226	0.000382998	0.000143604	0.000201374	9.21e-05	3.45e-05	0	0.000141027	2.36e-05	0.000125507	9.58e-05	0.000102404	5.87e-05	9.3e-05	4.35e-05	0.000153796	0.000132271	0.000179293	0	0.000269291	0.00100528
Kinase binding protein CGI-121	2.87e-05	0	0	4.79e-05	6.04e-05	0.000610019	0.000637693	0	0	4.72e-05	5.38e-05	0	0	0.00111491	6.98e-05	2.17e-05	5.77e-05	0	0.000937212	0	0.00025246	0.00100528
Haemolymph juvenile hormone binding protein (JHBP)	0.000186707	0	0.000382998	0.000210619	0.000392679	0.000161137	0.000172349	0	0.000141027	0.000200617	0.000340661	0.00013409	0.000102404	0.00105623	0.000139529	0.000173821	0.000230694	0.000396812	0.000399334	0	0.00025246	0.00100528
Ferredoxin-dependent bilin reductase	4.31e-05	0.000376226	0	0.00023934	0.000140962	4.6e-05	3.45e-05	0	0.000141027	3.54e-05	5.38e-05	7.66e-05	0	5.87e-05	0.000372076	6.52e-05	3.36e-05	0	0.000114095	0	0.000244045	0.00100528
PBP/GOBP family	0.000114897	0	0	0.000124457	0.000291992	0.000103588	0.00013788	0	0.000211541	8.26e-05	9.86e-05	0.000153246	0	0.000117359	9.3e-05	0.000108638	0.000192245	0	0.000220041	0.000127773	0.000218799	0.00100528
Protein of unknown function (DUF511)	0.000100534	0	0	0.00179983	0.00122838	0.000656058	0.000741103	0	0	3.54e-05	0.00118335	3.83e-05	0.000153606	0.000821512	0	0.000304186	0.0002355	0	0.00073347	0	0.000210384	0.00100528
Coronavirus S1 glycoprotein	0.000100534	0.000188113	0.00114899	8.62e-05	0.000533641	0.000218686	0.000155114	0	0.000141027	0.00011801	0.000233084	0.000153246	0.000204809	5.87e-05	0.000162783	0.000152093	0.000192245	0.000264542	0.000105946	0.000127773	0.000193553	0.00100528
Laminin Domain I	0.000114897	0	0	8.62e-05	0.000241649	0.000138118	8.62e-05	0	0.000141027	7.08e-05	7.17e-05	3.83e-05	0	0.000469435	9.3e-05	0.000412824	0.000139378	0.00357131	0.000570477	0	0.000185138	0.00100528
Protein of unknown function (DUF663)	2.87e-05	0	0.000765996	0.000143604	0.000201374	0.000149627	0.000206819	0	0.000211541	0.000247821	0.000107577	0.00013409	0.000153606	0.000176038	9.3e-05	4.35e-05	0.000192245	0	0.000260789	0	0.000185138	0.00100528
Post-segregation antitoxin CcdA	0.00149365	0	0.000382998	0	1.01e-05	0.000736627	5.17e-05	0	7.05e-05	0.000578249	0.000690288	0.00107272	5.12e-05	0	0.000139529	0	2.4e-05	0.00277769	5.7e-05	0	0.000185138	0.00100528
Putative helix-turn-helix protein; YlxM / p13 like	0.000100534	0	0.000382998	0.000172325	0.00843756	0.00871292	0.00339528	0	0.000211541	7.08e-05	0.000134472	9.58e-05	5.12e-05	0.00422492	6.98e-05	6.52e-05	0.000365266	0.00119044	0.00174403	0.000255547	0.000168307	0.00100528
Endoplasmic Reticulum Oxidoreductin 1 (ERO1)	0.000100534	0.000564338	0	0.00013403	0.000161099	0.000115098	0.00010341	0	7.05e-05	3.54e-05	0.00020619	0.00013409	0	0.000234718	6.98e-05	0.000304186	0.000201857	0.000132271	0.000146694	0	0.000168307	0.00100528
T-complex protein 11	0.000143621	0.000188113	0.000382998	0.000162751	0.000241649	0.000103588	0.000189584	0	0.000352568	8.26e-05	0.000233084	0.000258603	0	0.000293397	4.65e-05	0.000130365	0.000139378	0.000132271	0.000187442	0	0.000151476	0.00100528
Bacterial surface layer protein	7.18e-05	0	0	5.74e-05	0.000211443	3.45e-05	6.89e-05	0	7.05e-05	7.08e-05	8.07e-05	3.83e-05	5.12e-05	0.000117359	0	4.35e-05	0.000105735	0.000132271	9.78e-05	0	0.000143061	0.00100528
Domain of unknown function (DUF1963)	0.00156547	0	0	0.000191472	0.00251717	9.21e-05	0.00013788	0	0.000493595	0.000342229	8.07e-05	7.66e-05	0.000204809	0.000176038	6.98e-05	6.52e-05	0.00176385	0	0.000863865	0	0.000134646	0.00100528
CAS/CSE protein; C-terminus	0.000157983	0	0	8.62e-05	0.000191305	8.06e-05	0.000120645	0	0	0.00188816	8.96e-05	3.83e-05	0.000102404	0	9.3e-05	8.69e-05	0.000163408	0.000264542	6.52e-05	0.000127773	0.000117815	0.00100528
Putative stage IV sporulation protein YqfD	8.62e-05	0.000188113	0	0.00013403	0.00404761	0.00237102	8.62e-05	0	0.000141027	2.36e-05	7.17e-05	0.00013409	0	5.87e-05	9.3e-05	4.35e-05	0.000139378	0.000396812	0.00330876	0	0.000117815	0.00100528
Herpesvirus glycoprotein H	2.87e-05	0	0	8.62e-05	0.00015103	3.45e-05	5.17e-05	0	7.05e-05	7.08e-05	9.86e-05	1.92e-05	5.12e-05	0.000117359	6.98e-05	2.17e-05	7.69e-05	0.000264542	7.33e-05	0	0.0001094	0.00100528
CRISPR-associated protein TM1802 (cas_TM1802)	7.18e-05	0	0	5.74e-05	0.00023158	0.000138118	0.000568753	0	0.000141027	2.36e-05	0.000215155	7.66e-05	0	0.000117359	2.33e-05	0.000130365	0.000105735	0.000132271	0.00292573	0.000127773	0.000100984	0.00100528
Archaebacterial flagellin	8.62e-05	0.000188113	0.000382998	0.000248913	0.000140962	0.000690588	0.00139603	0.0007258	0	0.000483841	8.96e-05	0.000114935	0	0	9.3e-05	4.35e-05	0.000124959	0.000264542	0.00125505	0.000127773	0.000100984	0.00100528
delta endotoxin; N-terminal domain	5.74e-05	0	0	8.62e-05	0.000271855	9.21e-05	8.62e-05	0	0	4.72e-05	8.07e-05	4.79e-05	0	0.000293397	6.98e-05	0.000108638	7.69e-05	0	0.000130395	0.000127773	9.26e-05	0.00100528
Bacterial protein of unknown function (DUF977)	1.44e-05	0	0	0.000191472	6.04e-05	5.75e-05	5.17e-05	0	0.000564108	0	0.000143436	0.000747075	0	0.000117359	2.33e-05	0.00071701	3.84e-05	0	0.000130395	0	8.42e-05	0.00100528
Innexin	0.000387776	0	0.000765996	0.000105309	0.000271855	8.06e-05	1.72e-05	0.0014516	0.000211541	0.000177015	0.000116542	3.83e-05	5.12e-05	0.000117359	6.98e-05	4.35e-05	9.61e-05	0.000396812	7.33e-05	0	8.42e-05	0.00100528
Ribulose bisphosphate carboxylase; small chain	0.0107716	0	0	0.000363796	1.01e-05	2.3e-05	8.62e-05	0	0	4.72e-05	0.00453618	1.92e-05	0.0128005	5.87e-05	0.00583695	0.0109072	0.00236942	0	2.44e-05	0.0319434	7.57e-05	0.00100528
Predicted membrane protein (DUF2134)	0.000100534	0	0	4.79e-05	3.02e-05	4.6e-05	3.45e-05	0	0.0010577	0.000212418	0.000286873	0	0.00112645	0	0.000162783	0	4.81e-05	0	0.000122245	0	7.57e-05	0.00100528
Golgi complex component 7 (COG7)	2.87e-05	0.000188113	0	6.7e-05	9.06e-05	5.75e-05	3.45e-05	0	7.05e-05	9.44e-05	0.000170331	5.75e-05	0	5.87e-05	4.65e-05	0.000217276	8.17e-05	0.000396812	7.33e-05	0.000127773	6.73e-05	0.00100528
Phosducin	0.00126386	0	0	0.000153177	6.04e-05	5.75e-05	0.000120645	0	7.05e-05	1.18e-05	8.96e-05	3.83e-05	0	5.87e-05	0.000162783	8.69e-05	9.13e-05	0	7.33e-05	0	6.73e-05	0.00100528
Soluble liver antigen/liver pancreas antigen (SLA/LP autoantigen)	7.18e-05	0	0	6.7e-05	0.00023158	0.00110494	0.0017752	0	0.000352568	0	5.38e-05	0.000191558	5.12e-05	5.87e-05	6.98e-05	4.35e-05	5.77e-05	0.000132271	0.00118985	0.000127773	5.89e-05	0.00100528
FaeA-like protein	7.18e-05	0	0.000382998	3.83e-05	0.000130893	0.000276235	0.000327464	0.0007258	7.05e-05	4.72e-05	6.28e-05	9.58e-05	5.12e-05	0.000469435	6.98e-05	0.000130365	9.61e-05	0.00251314	0.000154844	0	5.05e-05	0.00100528
Origin recognition complex subunit 2	1.44e-05	0	0	9.57e-05	0.000130893	6.91e-05	0.00010341	0.0007258	7.05e-05	2.36e-05	5.38e-05	7.66e-05	0.000204809	0.000117359	0	0.000108638	6.73e-05	0.000264542	8.15e-05	0	5.05e-05	0.00100528
Steroid receptor RNA activator (SRA1)	1.44e-05	0	0.000382998	2.87e-05	1.01e-05	3.45e-05	1.72e-05	0	0.000423081	0	3.59e-05	0	0	0	2.33e-05	0.000173821	2.88e-05	0.000264542	3.26e-05	0	5.05e-05	0.00100528
Serpentine type 7TM GPCR chemoreceptor Srt	0	0	0	2.87e-05	8.05e-05	1.15e-05	0.000310229	0	0.000141027	2.36e-05	2.69e-05	1.92e-05	0	5.87e-05	0	0	6.25e-05	0.000132271	2.44e-05	0	5.05e-05	0.00100528
DpnII restriction endonuclease	1.44e-05	0.000188113	0	1.91e-05	0.000473229	0.000471902	5.17e-05	0	7.05e-05	0	7.17e-05	0.000727919	0.000102404	0	0	0	3.84e-05	0	0.000676422	0	4.21e-05	0.00100528
Rad9	1.44e-05	0	0.000382998	4.79e-05	0.000120824	4.6e-05	3.45e-05	0	7.05e-05	2.36e-05	4.48e-05	0	0	0.000176038	0	0	7.21e-05	0.000529083	5.7e-05	0	4.21e-05	0.00100528
Protein of unknown function (DUF3296)	0.000172345	0	0	0.000440385	0.00015103	0.000897764	3.45e-05	0	0	0.000259622	0.000744076	1.92e-05	0	0	2.33e-05	6.52e-05	4.81e-05	0	4.07e-05	0	4.21e-05	0.00100528
DUSP domain	1.44e-05	0	0	1.91e-05	4.03e-05	3.45e-05	1.72e-05	0	0	7.08e-05	2.69e-05	0	0	0	2.33e-05	4.35e-05	3.36e-05	0	3.26e-05	0.000127773	2.52e-05	0.00100528
Endoplasmic reticulum-based factor for assembly of V-ATPase	0	0	0.000382998	9.57e-06	0	0	0	0	7.05e-05	0	5.38e-05	1.92e-05	0	0	4.65e-05	2.17e-05	2.88e-05	0.000529083	4.89e-05	0	2.52e-05	0.00100528
Protein of unknown function (DUF2948)	0.0013644	0	0	3.83e-05	0	1.15e-05	1.72e-05	0	7.05e-05	1.18e-05	2.69e-05	0.00137922	0	0	0	0	0.000398909	0	1.63e-05	0	2.52e-05	0.00100528
Transcription initiation factor IID; 31kD subunit	1.44e-05	0	0	9.57e-06	0	5.75e-05	6.89e-05	0	0	4.72e-05	4.48e-05	0	0	0	0	0	7.21e-05	0	0.000268939	0	1.68e-05	0.00100528
Type IV conjugative transfer system lipoprotein (TraV)	0.000919172	0	0	1.91e-05	0.000171168	0.000322274	0.000534283	0	0	0	0.00061857	1.92e-05	0.00148486	5.87e-05	0	0.000782193	1.44e-05	0	8.96e-05	0	1.68e-05	0.00100528
Archaeal holliday junction resolvase (hjc)	0	0	0.0222139	2.87e-05	6.04e-05	0.000817196	0.000189584	0	0	2.36e-05	2.69e-05	0	0.000102404	0.00181906	0	0	6.73e-05	0.0165338	0.000431932	0	8.42e-06	0.00100528
Skp1 family; tetramerisation domain	0	0	0	0.00141689	2.01e-05	0	0	0	0	1.18e-05	0	1.92e-05	0	0	2.33e-05	2.17e-05	0	0	0	0	8.42e-06	0.00100528
Protein of unknown function (DUF2953)	0	0	0	0	3.02e-05	0.000149627	0	0	0	0	0	0	0	0	0	0	4.81e-06	0	0.00110836	0	0	0.00100528
Bromodomain associated	4.31e-05	0	0	1.91e-05	1.01e-05	0.000103588	8.62e-05	0	0	3.54e-05	8.96e-06	0	0	0	0	0	1.92e-05	0	0.000179293	0	0	0.00100528
Protein of unknown function (DUF739)	0	0	0	9.57e-06	1.01e-05	1.15e-05	5.17e-05	0	0	0	0	0	0	0	0	0	0	0	9.78e-05	0	0	0.00100528
PRO8NT (NUC069); PrP8 N-terminal domain	0	0	0	0	4.03e-05	1.15e-05	0	0	7.05e-05	0.00135712	0	0	0.000102404	0	0	2.17e-05	2.4e-05	0	0	0	0	0.00100528
Alcohol dehydrogenase GroES-like domain	0.162119	0.181717	0.0532367	0.180376	0.0522263	0.105476	0.126211	0.0065322	0.280362	0.122601	0.122835	0.126505	0.199535	0.301671	0.255756	0.0826517	0.188496	0.423399	0.0909992	0.142467	0.1813	0.000670187
Cyclic nucleotide-binding domain	0.109712	0.364186	0.0616627	0.178088	0.0464066	0.0837913	0.0822107	0.39048	0.253426	0.20254	0.182003	0.158303	0.0898086	0.0427773	0.201805	0.153006	0.205981	0.00119044	0.0665257	0.261552	0.175132	0.000670187
DctM-like transporters	0.248622	0.26618	0.288014	0.0899438	0.0701687	0.407873	0.154839	0.448544	0.558679	0.0956825	0.15129	0.123344	0.0265739	0.0017017	0.21006	0.142153	0.0831316	0.00277769	0.189529	0.3202	0.140923	0.000670187
Insulinase (Peptidase family M16)	0.0463608	0.00188113	0.00153199	0.0843337	0.0847683	0.0557189	0.0586505	0.0007258	0.028558	0.0706054	0.0639995	0.0807799	0.0330766	0.0346795	0.0336032	0.0590121	0.111454	0.126451	0.0749443	0.000766641	0.115736	0.000670187
Transglycosylase SLT domain	0.108462	0.188677	0.0961325	0.0866984	0.0663023	0.0979138	0.0914141	0.151692	0.230932	0.176083	0.0892712	0.185275	0.176494	0.0832661	0.0908564	0.193658	0.0839487	0.000793625	0.0738523	0.159461	0.109702	0.000670187
Cytidine and deoxycytidylate deaminase zinc-binding region	0.0404149	0.0474044	0.000382998	0.0692075	0.154081	0.114684	0.106477	0	0.0689622	0.0834094	0.0778501	0.0787111	0.0546839	0.0590315	0.0765082	0.0880619	0.0897449	0.0341259	0.119205	0.037821	0.0902883	0.000670187
L;D-transpeptidase catalytic domain	0.151089	0.0472163	0.00153199	0.0678959	0.0453293	0.059356	0.0445351	0.003629	0.0528851	0.0530337	0.0650394	0.0712595	0.00153606	0.000704153	0.0718573	0.0428033	0.111536	0.00119044	0.0510903	0.0627368	0.0850623	0.000670187
Immunoglobulin I-set domain	0.00508417	0.000752451	0.00651096	0.119842	0.00606135	0.000805686	0.0357108	0.0522576	0.000564108	0.0495406	0.111136	0.014137	0.000614426	0.000938871	0.0105344	0.00154266	0.0524781	0.00264541	0.033218	0.000894414	0.0849108	0.000670187
GIY-YIG catalytic domain	0.0513157	0.0940564	0.107622	0.0739464	0.0630804	0.053486	0.0451556	0	0.0754495	0.0942074	0.0553665	0.0461079	0.0493589	0.00774568	0.0408121	0.0466926	0.0693813	0.000264542	0.0586287	0.03156	0.0801057	0.000670187
Methylmalonyl-CoA mutase	0.0447953	0.0951851	0.000765996	0.08307	0.0353512	0.0507582	0.0835895	0.0007258	0.0687507	0.0444189	0.0864025	0.0999931	0.0258059	0.0301612	0.0825312	0.117709	0.0744277	0.0347872	0.0661916	0.0274713	0.0741224	0.000670187
Elongation factor G C-terminus	0.0368243	0.000376226	0.000382998	0.0334405	0.10254	0.0732368	0.0512222	0	0.000141027	0.040737	0.0754655	0.0262434	0.0640027	0.00704153	0.0538581	0.0495171	0.0670695	0.0100526	0.0632333	0.0038332	0.0683999	0.000670187
Polyphosphate kinase 2 (PPK2)	0.0574339	0.000188113	0.000765996	0.0942137	0.00814557	0.0358875	0.038003	0	0.000423081	0.104899	0.0804409	0.154443	0.0134662	0.0445377	0.0710201	0.141164	0.0479988	0.000396812	0.0275622	0.0650367	0.0676762	0.000670187
Phosphoglucose isomerase	0.0527232	0.048345	0.118346	0.0679246	0.0553275	0.0524962	0.0444662	0.0021774	0.0187566	0.0763406	0.0634079	0.0547472	0.0396305	0.021594	0.0598578	0.0471162	0.0547658	0.00489402	0.0347013	0.03271	0.066355	0.000670187
Beta-eliminating lyase	0.0247315	0.0470282	0.00114899	0.0506538	0.0453393	0.0648002	0.079522	0.0021774	0.018122	0.0306118	0.0415428	0.0418554	0.0228362	0.000469435	0.065625	0.0440309	0.0485371	0.00211633	0.0424598	0.03271	0.062972	0.000670187
PPIC-type PPIASE domain	0.0528668	0.0475925	0.153199	0.0809542	0.056868	0.0499986	0.0845719	0.18145	0.0447761	0.11801	0.105677	0.0884805	0.0973353	0.0623175	0.0566486	0.103695	0.0662477	0.000793625	0.0773566	0.102347	0.0625008	0.000670187
dTDP-4-dehydrorhamnose 3;5-epimerase	0.0289827	0.00696017	0.000765996	0.0340724	0.0596469	0.0439674	0.0350214	0.182176	0.0223528	0.044655	0.0510365	0.0346719	0.0131077	0.0441269	0.035324	0.0333301	0.0276545	0.0998644	0.0485068	0.0319434	0.0568541	0.000670187
Polypeptide deformylase	0.0458006	0.0470282	0.000765996	0.0435215	0.0864699	0.0623831	0.0565306	0.0007258	0.0180515	0.0553703	0.0408077	0.0389245	0.0772128	0.0443616	0.0414633	0.0492347	0.0654931	0.00661354	0.0452796	0.0641423	0.0566016	0.000670187
TatD related DNase	0.0469352	0.0951851	0.0980475	0.0692362	0.0679435	0.0753892	0.0826416	0.0950798	0.036667	0.0753966	0.0588986	0.0785482	0.0394257	0.0414277	0.0541604	0.0906474	0.0378242	0.18584	0.0690847	0.10043	0.0534374	0.000670187
Biotin/lipoate A/B protein ligase family	0.0301891	0.0927396	0.0716206	0.0529515	0.035472	0.0739159	0.0737483	0	0.0877188	0.0933223	0.067433	0.0817377	0.0906278	0.106268	0.0529976	0.0583929	0.0642099	0.148672	0.0867043	0.0640145	0.0523182	0.000670187
Domain of Unknown Function (DUF1080)	0.0108003	0.000188113	0.0961325	0.0564459	0.0056284	0.0166086	0.022888	0	0.000141027	0.00748183	0.0512427	0.00923308	0.000460819	0.000645474	0.0114414	0.0242262	0.0437935	0.000925895	0.020203	0	0.0514346	0.000670187
MviN-like protein	0.0360488	0.0946207	0.000382998	0.0502901	0.0157072	0.0566857	0.0609255	0.0007258	0.0589493	0.0616602	0.060073	0.0277567	0.051407	0.0410756	0.0479979	0.0447805	0.0476912	0.00132271	0.0871688	0.0328378	0.050652	0.000670187
FAD binding domain in molybdopterin dehydrogenase	0.0332626	0.0940564	0	0.0501177	0.0120119	0.0473743	0.036383	0.0007258	0.0708661	0.0240504	0.0476299	0.00883081	0.0128005	0.0445964	0.0973445	0.0206629	0.0608072	0.0999967	0.0567543	0.0500872	0.0495832	0.000670187
Acyl-CoA dehydrogenase; middle domain	0.0790345	0.0626416	0.0704716	0.0624868	0.00613183	0.00761948	0.0132709	0	0.0327888	0.0159667	0.052435	0.0204967	0.0526358	0.00164302	0.153644	0.0256168	0.0365795	0.0338613	0.0107005	0.0104774	0.0490362	0.000670187
OsmC-like protein	0.0436176	0.0297218	0.00536197	0.0472457	0.000493366	0.0350128	0.0328843	0.0014516	0.00726289	0.0636428	0.0347206	0.0726195	0.0974377	0.0781023	0.0552766	0.0620322	0.0582407	0.0232797	0.036372	0.108607	0.0488006	0.000670187
LytB protein	0.0219452	0.0468401	0.00612797	0.0496965	0.0334985	0.029373	0.0378307	0.0014516	0.0180515	0.0553585	0.0377417	0.0532147	0.0533014	0.0301612	0.0294638	0.0437811	0.0352097	0.00132271	0.0495255	0.0343711	0.0483041	0.000670187
Major intrinsic protein	0.0140605	0.000752451	0	0.0404771	0.0198857	0.0184732	0.0229569	0	0.000282054	0.052597	0.02113	0.0197688	0.0263179	0.0156087	0.0206735	0.0298754	0.0475278	0.00105817	0.0107331	0.000127773	0.0480769	0.000670187
Inorganic H+ pyrophosphatase	0.0585829	0.000564338	0.00114899	0.0563597	0.0176605	0.0667338	0.0946198	0.0021774	0.0177694	0.0654719	0.078137	0.115414	0.0563224	0.000293397	0.0518814	0.077524	0.048441	0.132668	0.073673	0.0336044	0.04737	0.000670187
Tripartite tricarboxylate transporter TctA family	0.0756163	0.000564338	0.00114899	0.0439045	0.0103909	0.107824	0.0828484	0.0007258	0.088565	0.0198257	0.0280597	0.0193761	0.000460819	0.000528115	0.0626251	0.0168606	0.047994	0.000529083	0.0327698	0.136207	0.0465705	0.000670187
Phenylalanine and histidine ammonia-lyase	0.0409606	0.050038	0.000765996	0.0429758	0.00933368	0.0390527	0.0650102	0	0.0216476	0.0242746	0.0323897	0.0151331	0.110597	0.0591489	0.0357426	0.0284523	0.0375839	0.0338613	0.0496559	0.0346266	0.0460067	0.000670187
GSPII_E N-terminal domain	0.00893321	0.000376226	0	0.0501369	0.00405768	0.0136851	0.0128745	0.0007258	7.05e-05	0.021171	0.0362984	0.00810289	0.0142854	0.000117359	0.0140226	0.0194896	0.0201906	0.000132271	0.016878	0.00178883	0.0439786	0.000670187
Alpha-L-fucosidase	0.0133424	0.000940564	0	0.0734007	0.0169154	0.0178862	0.0349525	0	0.000634622	0.0129929	0.0581007	0.00499966	0.000153606	0.000938871	0.0178132	0.000304186	0.0315811	0.00145498	0.02973	0.000127773	0.0421272	0.000670187
Carboxylesterase	0.0363935	0.00206924	0.00574497	0.0316311	0.0658392	0.0114753	0.0182518	0.018145	0.00853213	0.00645514	0.0351688	0.0149511	0.0317965	0.00328605	0.0249524	0.0100925	0.0539152	0.00555537	0.00760364	0.00357766	0.0408313	0.000670187
ApbE family	0.0317976	0.0472163	0.000765996	0.0555938	0.0698566	0.0374989	0.0367104	0.0007258	0.0269362	0.0489387	0.0518074	0.0256879	0.0517654	0.000410756	0.035231	0.0332758	0.0317012	0.00119044	0.0419626	0.0645256	0.0402506	0.000670187
["(3-5 exonuclease)"	0.0318982	0.0470282	0.0965155	0.0244222	0.0251717	0.0306621	0.0159251	0	0.0187566	0.0334086	0.0344875	0.0234467	0.0262155	0.000528115	0.0103949	0.0300275	0.0415538	0.000661354	0.0192495	0.0320711	0.0398887	0.000670187
AICARFT/IMPCHase bienzyme	0.0111737	0.0475925	0.000382998	0.0318513	0.0485512	0.0531522	0.0707839	0.0043548	0.0185451	0.0593472	0.0464465	0.043292	0.0261643	0.044479	0.0424632	0.0329607	0.0429428	0.000661354	0.0510414	0.0321989	0.0392828	0.000670187
Ribonuclease E/G family	0.0252342	0.0953732	0.000765996	0.0613284	0.0463563	0.0318936	0.0259386	0.0007258	0.0380068	0.0733432	0.0515206	0.0689033	0.0554519	0.0212419	0.0293243	0.0503428	0.0268134	0.00370358	0.0442934	0.0642701	0.0390725	0.000670187
4-alpha-glucanotransferase	0.0151233	0.000564338	0.00191499	0.0417217	0.124741	0.0490317	0.0727315	0.0029032	0.000352568	0.0672893	0.0311616	0.0585975	0.014695	0.00117359	0.0347659	0.0479745	0.0435147	0.0349195	0.0321504	0.000638867	0.0378943	0.000670187
N-acetylmuramoyl-L-alanine amidase	0.0348998	0.0948088	0.383764	0.0459915	0.0538876	0.0595172	0.044018	0.3629	0.0370196	0.0545324	0.0382975	0.0358596	0.0484884	0.0299265	0.0105112	0.0465079	0.0424814	0.000793625	0.0866717	0	0.0366909	0.000670187
Uncharacterized protein family UPF0054	0.0109152	0.0474044	0.00114899	0.0327895	0.0354619	0.0263114	0.0217333	0	0.0177694	0.0187164	0.023407	0.03517	0.0129541	0.0293984	0.017069	0.0166325	0.0243671	0.000132271	0.0370158	0.0320711	0.0365815	0.000670187
OPT oligopeptide transporter protein	0.00350434	0.000188113	0.00153199	0.0273613	0.0167241	0.00895462	0.0369	0.0007258	0.00126924	0.0188698	0.027235	0.0089649	0.0232458	0.000821512	0.0222548	0.00525807	0.0267173	0.000661354	0.0277415	0.00038332	0.0361271	0.000670187
CHASE2 domain	0.0192595	0.0460876	0.00536197	0.0327417	0.00132907	0.0134089	0.0131503	0.19524	0.005218	0.0598901	0.0281225	0.018811	0.000256011	0.000352077	0.0174178	0.0464101	0.0197436	0.000661354	0.0319711	0.0411431	0.0350836	0.000670187
Phosphatidylserine decarboxylase	0.0319412	0.0472163	0.00153199	0.0243456	0.0331763	0.022962	0.0265418	0.182902	0.0179809	0.0271659	0.0313498	0.0386755	0.0501269	0.0149633	0.0301149	0.0219992	0.0251841	0.000925895	0.0325579	0.0321989	0.0341158	0.000670187
Sodium/calcium exchanger protein	0.0261821	0.0965019	0.000765996	0.0235702	0.04251	0.0543377	0.0140809	0.18145	0.0787636	0.0624745	0.0469665	0.055456	0.0107012	0.0416624	0.0307428	0.0676814	0.0484698	0.0863728	0.0420523	0.0640145	0.0338044	0.000670187
Putative glycosyl hydrolase of unknown function (DUF1680)	0.0057161	0.000752451	0.00114899	0.0316407	0.0511691	0.0139844	0.036314	0.0014516	0.000352568	0.00388253	0.0252807	0.000517206	0.000307213	0.000352077	0.0143715	0.000456279	0.0289425	0.000661354	0.0200156	0.00038332	0.0337119	0.000670187
Cytochrome c oxidase subunit III	0.0288678	0.000376226	0.0578327	0.0409654	0.00038261	0.000356804	0.00465344	0.0021774	0.000493595	0.0655899	0.0320939	0.061605	0.0771104	0.000586794	0.0389052	0.0439332	0.0313456	0.00211633	0.00181738	0.000127773	0.0328367	0.000670187
Peptidase family M41	0.0271156	0.000752451	0.000765996	0.0326747	0.0934677	0.0537507	0.061253	0.0014516	0.0133976	0.0221151	0.0327394	0.0362427	0.0110597	0.0249388	0.0395099	0.0380884	0.0487582	0.00198406	0.0679764	0.000255547	0.0314313	0.000670187
Putative cyclase	0.014994	0	0.00114899	0.0322247	0.00191305	0.0420798	0.0233361	0	0.0891996	0.0166984	0.0283735	0.000114935	0.00189448	0.0427773	0.0655087	0.0116568	0.0380934	0.0335968	0.0473659	0.0182716	0.0314145	0.000670187
60Kd inner membrane protein	0.0325301	0.0487212	0.000382998	0.0295154	0.0348175	0.0480304	0.039468	0	0.0179104	0.0317329	0.0265716	0.0303044	0.0256011	0.0301612	0.0293475	0.02201	0.0399293	0.000661354	0.0547821	0.0324545	0.0310863	0.000670187
Phosphoglucomutase/phosphomannomutase; C-terminal domain	0.0303614	0.0171183	0.0827276	0.0366573	0.0330152	0.0326073	0.018269	0	0.000282054	0.0421768	0.0333221	0.0343654	0.00670748	0.00217114	0.0341148	0.0112766	0.0306775	0.00171952	0.0550347	0	0.0296809	0.000670187
Uncharacterised protein family (UPF0089)	0.00590281	0.00376226	0.000382998	0.0195588	0.000211443	5.75e-05	0.00010341	0	0.0325067	0.0183742	0.0176875	0.0231019	0.000102404	0.000176038	0.0468584	0.0465622	0.00325375	0	0.000171143	0.000255547	0.0296473	0.000670187
MoaC family	0.0216149	0	0.0911535	0.0217129	0.0177813	0.0432883	0.0302301	0	0.0177694	0.0678793	0.0226271	0.0359745	0.0381456	0.0441856	0.0466258	0.0278982	0.0325519	0.0514533	0.0367794	0.0319434	0.029622	0.000670187
Phenazine biosynthesis-like protein	0.0445081	0.0942445	0.0968985	0.0260784	0.0208221	0.0494921	0.025525	0	0.0356093	0.01684	0.0194715	0.0285229	0.0136198	0.0302199	0.0397889	0.0284631	0.0239537	0.00119044	0.0144168	0.0330933	0.0293948	0.000670187
O-methyltransferase	0.0136296	0.000564338	0.0532367	0.0283187	0.0707326	0.0126147	0.0191136	0.003629	0.0748148	0.0150227	0.0202156	0.0194144	0.0072707	0.0759312	0.00955771	0.0187292	0.0418518	0.0257928	0.00422153	0.0674644	0.0293611	0.000670187
PhoD-like phosphatase	0.0216149	0.000188113	0.0103409	0.0196641	0.00136934	0.000725117	0.00134433	0.129918	0.000987189	0.0058887	0.0299782	0.021895	0.000870437	0.000645474	0.0124878	0.00701801	0.0381895	0.00145498	0.00322727	0.00038332	0.0292433	0.000670187
Iron-sulphur cluster biosynthesis	0.0741657	0	0.000382998	0.0554023	0.00385631	0.000978333	0.00473961	0	0.000211541	0.0446078	0.0575628	0.0551686	0.071683	0.0588555	0.0271151	0.0523634	0.0428226	0.000132271	0.00845935	0.127773	0.0285953	0.000670187
3-Deoxy-D-manno-octulosonic-acid transferase (kdotransferase)	0.0260672	0.0682849	0.000765996	0.0134605	0.0231379	0.0124306	0.0169937	0	0.0133976	0.012391	0.0213093	0.00944379	0.0313869	0.0142004	0.0119762	0.0248998	0.0198109	0.000661354	0.0233081	0.0201882	0.0281914	0.000670187
Uroporphyrinogen-III synthase HemD	0.0105274	0.00282169	0.0582157	0.0214736	0.0205804	0.0182891	0.0146669	0.0014516	0.00458338	0.0339397	0.0249579	0.0339919	0.0357903	0.0272273	0.0163481	0.0115373	0.0248429	0.028835	0.0137322	0.0320711	0.0281409	0.000670187
Protein of unknown function DUF55	0.0315966	0.000376226	0.000382998	0.0154518	0.000513503	0.00054096	0.013133	0.0007258	7.05e-05	0.0346949	0.0268585	0.0144626	0.038504	0.000117359	0.0117902	0.022814	0.0171723	0.0022486	0.00144249	0	0.0270722	0.000670187
Competence-damaged protein	0.0169472	0.0205043	0.000382998	0.0363892	0.0312532	0.0298104	0.0301094	0.0007258	0.018122	0.0386837	0.0196239	0.0384073	0.0258059	0.000234718	0.0184643	0.0169258	0.0239249	0.000132271	0.0305205	0.0324545	0.0267608	0.000670187
PIF1 helicase	0.0242144	0.000752451	0.00651096	0.031813	0.0541998	0.00591604	0.00515325	0	7.05e-05	0.000507443	0.00163159	0.01021	0.00179207	0.0103863	0.00174411	0.00838684	0.012419	0.000132271	0.00662568	0.000255547	0.026298	0.000670187
Hydantoinase/oxoprolinase N-terminal region	0.0216436	0.0474044	0.000765996	0.0227947	0.000745083	0.00994446	0.00913452	0.0007258	0.0107886	0.0221859	0.0247966	0.00522952	0.0163847	0.00246454	0.0350915	0.0131235	0.0245834	0.133329	0.0240823	0.00664422	0.0256247	0.000670187
Protein of unknown function (DUF1015)	0.00239847	0.000376226	0	0.0220097	0.0367306	0.0137887	0.0295407	0	0.0144553	0.0107153	0.0174365	0.0163399	0.000256011	0.0573885	0.0158365	0.00869103	0.01475	0.000793625	0.0311562	0.000127773	0.0252713	0.000670187
6-phosphogluconate dehydrogenase; C-terminal domain	0.0118487	0.000376226	0.000382998	0.0306546	0.000745083	0.0200386	0.0187344	0.0007258	0.018404	0.032677	0.0105246	0.0176233	0.00307213	0.0123814	0.0039068	0.015709	0.016485	0.00158725	0.0125342	0.000511094	0.0248421	0.000670187
Protein of unknown function DUF47	0.00887576	0.000188113	0.000765996	0.0164474	0.00295013	0.0187379	0.0385373	0.0014516	0.0252438	0.0216666	0.0126941	0.0537128	0.0361999	0.00445964	0.00769733	0.0487784	0.0168118	0.00330677	0.0221345	0.0251714	0.0246822	0.000670187
Thiazole biosynthesis protein ThiG	0.0147355	0.00263358	0.00268099	0.0334788	0.00989752	0.0151239	0.0169247	0	0.000987189	0.0238616	0.0313946	0.0532722	0.0388112	0.0213593	0.0239292	0.0111462	0.0185997	0.0354486	0.0246853	0.0319434	0.0244382	0.000670187
Domain of unknown function (DUF336)	0.00440915	0	0	0.0175101	0.000402748	0.00690588	0.0099618	0	0.000141027	0.0162736	0.0292521	0.000421427	0.0277004	0.000117359	0.00576719	0.00260731	0.01884	0.000396812	0.000268939	0.0258102	0.0243456	0.000670187
Ferrochelatase	0.0282215	0.000188113	0.00229799	0.0593945	0.000916251	0.00474204	0.00527389	0.0014516	0.000564108	0.0509921	0.0522826	0.0346145	0.0133126	0.075051	0.0160225	0.0553401	0.0311533	0.00171952	0.0011817	0.0324545	0.0241941	0.000670187
Cadherin domain	0.00229793	0.000564338	0.00153199	0.035068	0.00128879	0.00804535	0.00353316	0	0.000564108	0.0372203	0.044295	0.0226996	0.000307213	0.00117359	0.000720898	0.00788711	0.0056424	0.00145498	0.00726135	0.000255547	0.0238491	0.000670187
Acetamidase/Formamidase family	0.0159706	0.000188113	0.000382998	0.0103108	0.000322198	0.014111	0.000241289	0	0.000493595	0.000165214	0.0114839	0.000325648	0.000256011	0.0591489	0.0319056	0.000260731	0.0101986	0.0342581	0.00890759	0.000255547	0.0235882	0.000670187
DNA polymerase III beta subunit; N-terminal domain	0.00906247	0	0.00114899	0.0096406	0.0204797	0.0249532	0.018562	0	0.00557057	0.0147984	0.0145947	0.0124513	0.0292364	0.0365573	0.00988328	0.00455193	0.00900188	0.000132271	0.02581	0.00996633	0.0228392	0.000670187
Cation transporting ATPase; C-terminus	0.0166026	0.000376226	0	0.0347617	0.0203388	0.0438753	0.0328326	0	0.000352568	0.0165804	0.0173199	0.0187343	0.00839715	0.000117359	0.0207665	0.0199459	0.028832	0.00105817	0.0353125	0.000638867	0.0217116	0.000670187
Na+/H+ antiporter 1	0.0109439	0	0.0965155	0.0171367	0.000352404	0.00596207	0.013133	0.364352	0.00394876	0.0385539	0.00470651	0.0104399	0.000460819	0.000234718	0.00425562	0.0160349	0.0404532	0	0.00105946	0.0320711	0.0213497	0.000670187
Topoisomerase DNA binding C4 zinc finger	0.0150227	0.0696017	0	0.00473892	0.0314949	0.0108652	0.0136845	0	7.05e-05	0.013937	0.0191219	0.00986522	0.000563224	0.0589728	0.0221618	0.0177949	0.0131255	0.000132271	0.0306591	0	0.0212403	0.000670187
Uncharacterised ACR; YkgG family COG1556	0.0167031	0.118511	0	0.0168974	0.0162408	0.0374183	0.00668716	0	0.123751	0.0135947	0.0288397	0.0626777	0.0130053	0.0584447	0.0331148	0.0271377	0.015817	0.0992031	0.0324112	0.000127773	0.0211646	0.000670187
Melibiase	0.0120354	0.000752451	0.00114899	0.0500603	0.105993	0.0100481	0.0254215	0.0021774	0.00169232	0.00625453	0.0230574	0.00522952	0.000102404	0.0117359	0.00860427	0.00447588	0.0168791	0.0136239	0.0171632	0.00038332	0.0206597	0.000670187
Staphylococcal nuclease homologue	0.0206383	0.0468401	0.101494	0.0339767	0.003957	0.0172877	0.0114612	0.0014516	0.0176284	0.0284758	0.0252896	0.0299596	0.00276492	5.87e-05	0.0173016	0.0343187	0.0145866	0.000529083	0.022216	0	0.0198518	0.000670187
["(N-(5phosphoribosyl)anthranilate (PRA) isomerase)"	0.0372408	0.0474044	0.00153199	0.0221437	0.0432551	0.0331712	0.0215781	0.0014516	0.0356093	0.0488443	0.0499786	0.043656	0.0397841	0.0735253	0.0238129	0.0439766	0.020402	0.100261	0.0355	0.0323267	0.0194815	0.000670187
Fasciclin domain	0.0104125	0.000188113	0.000765996	0.0246616	0.013774	0.00883952	0.0089794	0	0.0179809	0.0158723	0.0182344	0.0331586	0.013927	0.000528115	0.028115	0.0112006	0.0257849	0.000529083	0.0300886	0.0320711	0.0192375	0.000670187
Ribosomal protein L31	0.0217011	0	0	0.0168591	0.0130289	0.0365896	0.0254215	0	0.0176989	0.013701	0.0180371	0.0274694	0.0256011	0.0294571	0.0116506	0.0380233	0.0132409	0.000132271	0.0205616	0.0319434	0.0189514	0.000670187
Putative phospholipid-binding domain	0.0194175	0	0	0.0285101	0.00246683	0.00962219	0.000585988	0.183627	0.0304618	0.0412209	0.0206279	0.0235808	0.053199	0	0.0573463	0.0118198	0.0523772	0.000132271	0.00346361	0	0.0183707	0.000670187
DsrE/DsrF-like family	0.0215862	0.0229498	0.0157029	0.0170697	0.00529613	0.0161022	0.00815213	0	0.025949	0.0105029	0.0169972	0.00187726	0.0146438	0.0869629	0.0087438	0.0267249	0.00479652	0.0514533	0.0113688	0.0532815	0.0183118	0.000670187
["(Tetraacyldisaccharide-1-P 4-kinase)"	0.0349716	0.0489093	0.00153199	0.0283378	0.0223827	0.0195321	0.0180105	0.0007258	0.0183335	0.0356272	0.0257827	0.0387521	0.0264203	0.0149046	0.0126273	0.0384252	0.0221659	0.00132271	0.0281327	0.0215937	0.0178742	0.000670187
Bacterial flagellin C-terminal helical region	0.033995	0	0.000382998	0.024585	0.0208925	0.0274163	0.0184586	0.18145	0.00599365	0.020817	0.0117528	0.020784	0.0128517	0.000586794	0.0144645	0.0162522	0.00667091	0	0.0224442	0.00293879	0.0177648	0.000670187
P-loop ATPase protein family	0.0228357	0.0472163	0.00191499	0.0392134	0.068165	0.0294421	0.0222503	0.0007258	0.0180515	0.0478884	0.0187902	0.0338099	0.0517142	0.0174278	0.0060695	0.0441939	0.0176	0.00171952	0.0510332	0.0320711	0.0176554	0.000670187
Glucose-6-phosphate dehydrogenase; NAD binding domain	0.0149509	0.000376226	0	0.0316407	0.000745083	0.00613472	0.0177348	0	0.000564108	0.0240268	0.0216499	0.00524868	0.013671	0.00962342	0.0397192	0.00558399	0.0136302	0.000793625	0.00464531	0.000127773	0.0172262	0.000670187
Creatinase/Prolidase N-terminal domain	0.0224048	0.00752451	0.000765996	0.0106363	0.0422684	0.0239864	0.0120817	0.0014516	0.0250323	0.00882714	0.00128196	0.0126811	0.0209417	0.00099755	0.0313474	0.0086693	0.00962668	0.00846533	0.0155822	0.059798	0.0171841	0.000670187
Mycoplasma protein of unknown function; DUF285	0.000157983	0	0	0.0088077	0.249291	0.000287745	0.000448109	0	0	0.000283224	0.000259978	0.106027	0	5.87e-05	0.000139529	0.000108638	0.000144184	0	0.000301538	0.00293879	0.0165277	0.000670187
PilZ domain	0.0143908	0.0152371	0.0597477	0.0179983	0.00339315	0.00212931	0.00405021	0.0856444	0.0238336	0.0251125	0.0144781	0.0209947	0.0156167	0.00099755	0.00272081	0.0220318	0.00845879	0.0022486	0.00589221	0.0235103	0.0161238	0.000670187
HrcA protein C terminal domain	0.0117051	0.000376226	0.00114899	0.0212055	0.0229264	0.0278307	0.0235085	0.0007258	0.000211541	0.0348483	0.031565	0.0232743	0.0244234	0.00815644	0.0351147	0.0266163	0.0224158	0.00105817	0.0196244	0.0268324	0.0157619	0.000670187
Thymidine kinase	0.0100822	0.000188113	0	0.0025753	0.0202481	0.0149512	0.0177003	0	0.0178399	0.000177015	0.00244738	0.00490388	0.0129541	0.0260537	0.00609275	0.0163826	0.0181816	0.0339936	0.0207898	0	0.0148952	0.000670187
Permease family	0.0617282	0.0490974	0.00268099	0.0140445	0.105782	0.0911115	0.0484819	0.183627	0.0191092	0.0126389	0.0150339	0.0107847	0.0522262	0.00164302	0.0917634	0.0307662	0.0301104	0.0813465	0.0422234	0.00408875	0.0147353	0.000670187
Dual specificity phosphatase; catalytic domain	0.00234102	0.0442065	0.00497897	0.00935339	0.00358445	0.0140189	0.0100652	0.0014516	0.0387824	0.00320987	0.00377417	0.0200561	0.00215049	0.000410756	0.00518582	0.0196852	0.0119769	0.0660031	0.00804372	0.081775	0.0146848	0.000670187
Bacterial Cytochrome Ubiquinol Oxidase	0.0630495	0.142213	0.000765996	0.022383	0.0082664	0.0288205	0.0289375	0.0021774	0.0372311	0.00619552	0.0245366	0.0289923	0.0777761	0.134141	0.0298359	0.0335474	0.0190707	0.0460302	0.0290536	0.000255547	0.0145333	0.000670187
SOR/SNZ family	0.000287241	0	0	0.00454745	0.012747	0.0317325	0.0240944	0	0.000211541	0.00903956	0.00465272	0.000114935	0.000102404	0.0589141	0.00530209	0.000130365	0.00503202	0.0332	0.0225012	0	0.0142219	0.000670187
ADP-ribosylation factor family	0.00399266	0.0176826	0	0.00830987	0.00112769	0.00307312	0.00708356	0.0007258	0.0211541	0.00784766	0.0093413	0.00081412	0.000256011	0.00451832	0.00518582	0.00162957	0.00817523	0.00171952	0.00469421	0.000127773	0.014163	0.000670187
2OG-Fe(II) oxygenase superfamily	0.0440054	0.000188113	0.153965	0.0222969	0.000624259	0.000322274	0.00344699	0	0.00176284	0.0460357	0.0179475	0.0273161	0.0651291	0.00117359	0.025371	0.0463449	0.0339745	0.000661354	0.000505279	0.0702754	0.0139863	0.000670187
Localisation of periplasmic protein complexes	0.00976621	0	0.00880895	0.00532291	0.000281923	0.00166892	0.0014822	0.0268546	0.000705135	0.0202151	0.00378313	0.0024232	0.00322573	0	0.00395331	0.00397615	0.00460427	0.000132271	0.00263234	0.035521	0.0139863	0.000670187
3-beta hydroxysteroid dehydrogenase/isomerase family	0.00521343	0.0359295	0.00612797	0.0103012	0.00566867	0.0101977	0.00889323	0.0043548	0.0189681	0.0112818	0.0153746	0.0115509	0.00583704	0.0111491	0.00713922	0.00858239	0.013188	0.00436494	0.00529728	0.00127773	0.0136918	0.000670187
Pyruvate kinase; alpha/beta domain	0.0140892	0.055117	0	0.0123691	0.0325924	0.00766552	0.0078419	0	0.00296157	0.00899236	0.0155001	0.00890743	0.000102404	0.000117359	0.0122553	0.0164478	0.0100592	0	0.0155822	0	0.0136244	0.000670187
Bacterial Ig-like domain (group 2)	0.000201069	0	0.00842596	0.0052559	0.102399	0.011717	0.0189412	0	0	0.00879174	0.0194536	0.000747075	0.000153606	0.000176038	0.00137203	0.00206412	0.0254388	0.000132271	0.0336907	0	0.0132626	0.000670187
Riboflavin kinase	0.020983	0.000188113	0	0.0238861	0.0239937	0.0237447	0.0128228	0	0.002609	0.0239442	0.0186019	0.0183704	0.0353807	0.0185427	0.0186968	0.0227705	0.0201137	0.000132271	0.0225664	0.00971078	0.0129849	0.000670187
Uncharacterised protein family UPF0102	0.0125237	0.000188113	0.00153199	0.0276772	0.0292898	0.0377406	0.0296441	0	0.0178399	0.0474754	0.0122728	0.0144818	0.0256011	5.87e-05	0.00644157	0.0272029	0.0156584	0.00171952	0.0274399	0.0319434	0.0129176	0.000670187
Predicted SPOUT methyltransferase	0.0145631	0	0.000382998	0.00984165	0.050283	0.0261157	0.0217505	0.0014516	0.000352568	0.0207462	0.022896	0.0479277	0.0258059	0.000293397	0.0235803	0.032939	0.0123181	0.000264542	0.0283771	0.000127773	0.0128923	0.000670187
Serine dehydratase alpha chain	0.0254065	0.0314148	0.000765996	0.0207077	0.0420569	0.0742727	0.0356763	0.0007258	0.0355388	0.0132407	0.0130975	0.0285229	0.0261643	0.000234718	0.0179992	0.0312225	0.00780516	0.000529083	0.0144331	0.0319434	0.0127661	0.000670187
Lipocalin-like domain	0.0107859	0	0.000382998	0.0216937	0.00262793	0.00871292	0.0173384	0	0.0353978	0.0467909	0.0111253	0.0313197	0.000153606	0	6.98e-05	0.0162957	0.0117846	0.000132271	0.00637304	0.000127773	0.0124968	0.000670187
Glycerate kinase family	0.0221176	0	0.192648	0.0128382	0.0317869	0.0149627	0.0262661	0.0007258	0.000775649	0.00906316	0.00809519	0.000210713	0.000614426	5.87e-05	0.0237896	0.00601854	0.0105302	0.00198406	0.0128602	0.000127773	0.0122527	0.000670187
Recombinase	0.00837309	0.00206924	0.162391	0.0211863	0.195745	0.042241	0.0353144	0.198869	7.05e-05	0.0071042	0.01628	0.00832318	0.00768032	0.000234718	0.00772059	0.00449761	0.0168359	0.000132271	0.0340901	0	0.0122107	0.000670187
VWA domain containing CoxE-like protein	0.0173925	0.0348009	0.00536197	0.0113543	0.00616204	0.00315368	0.000878982	0.014516	0.0219297	0.0152587	0.00798761	0.0100185	5.12e-05	0.00234718	0.0169295	0.00877794	0.0118759	0.012698	0.00832081	0.0250436	0.0118404	0.000670187
Bacterial trigger factor protein (TF) C-terminus	0.0141323	0.000188113	0.00919195	0.0112681	0.0119213	0.0167583	0.012254	0.0014516	0.00119873	0.0268001	0.00802347	0.00875419	0.00363535	0.000176038	0.00576719	0.0152745	0.00789647	0.000793625	0.0109206	0.00983856	0.01163	0.000670187
GntP family permease	0.03681	0.000940564	0.000382998	0.0118712	0.0201374	0.0276696	0.0306093	0.0014516	7.05e-05	0.00653775	0.000403415	0.00816036	0.000358415	0.000586794	0.0120925	0.00215103	0.0119384	0	0.0106272	0.000127773	0.0111587	0.000670187
Ribosomal L32p protein family	0.0178664	0	0	0.00633771	0.00962567	0.00867839	0.0129779	0	0	0.0151289	0.0288218	0.0174126	0.0260107	0.000293397	0.0114646	0.0316136	0.00958823	0	0.0155007	0.0224881	0.0109063	0.000670187
Protein of unknown function (DUF692)	0.0163871	0	0.000765996	0.0147242	0.000332267	0.00508733	0.000465343	0	0.000423081	0.056751	0.0226719	0.0146159	0.076752	0.00504643	0.0251617	0.0261274	0.00855972	0.000132271	0.000309687	0.0319434	0.0106538	0.000670187
Family of unknown function (DUF490)	0.0145201	0.000564338	0.00153199	0.0208034	0.0120724	0.00803384	0.00580818	0.0558866	0.000423081	0.0322521	0.0112867	0.0233221	0.0380944	0.000352077	0.00381378	0.026236	0.0111646	0.000264542	0.0130639	0.00038332	0.0103593	0.000670187
FecR protein	0.0241426	0.0229498	0.000382998	0.0209949	0.0125959	0.0157684	0.0311435	0.0007258	0.00930778	0.0213362	0.038934	0.021646	0.0318989	0.000234718	0.0114879	0.0196635	0.0335276	0.000132271	0.00705761	0.0296434	0.0102751	0.000670187
Bacterial regulatory proteins; deoR family	0.0500805	0.000188113	0.000382998	0.0118904	0.0543609	0.0544644	0.0307471	0	0.0190386	0.00129811	0.0133037	0.02791	0.041781	0.000293397	0.0292778	0.0059099	0.0148894	0.000925895	0.0256063	0.0320711	0.0097618	0.000670187
Phage capsid family	0.0154249	0.000188113	0.00229799	0.00670151	0.0582272	0.0209133	0.0263005	0	0.00119873	0.00886255	0.00728836	0.00209756	0.000614426	0.000528115	0.00574393	0.0099295	0.0103043	0.000661354	0.0135121	0.000127773	0.00970289	0.000670187
Retinal pigment epithelial membrane protein	0.00423681	0.000376226	0.00114899	0.0130201	0.00122838	0.000713607	0.00112027	0.0007258	0.0188271	0.0036111	0.00619466	0.010459	0.000563224	0.000762832	0.0124878	0.00648568	0.00734377	0.00132271	0.000904613	0.000638867	0.00957666	0.000670187
Restriction endonuclease	0.00176654	0	0.00306398	0.0158922	0.00800461	0.00933445	0.00925516	0	0.000141027	0.0146686	0.0148726	0.0201136	0.009626	0.0495254	0.00553464	0.0178601	0.0115972	0.00171952	0.0232917	0.000127773	0.00924847	0.000670187
Glucuronate isomerase	0.0186707	0.000188113	0.00114899	0.0199992	0.0437585	0.010543	0.0171143	0.0007258	0.0152309	0.00284404	0.0129003	0.00031607	0.000307213	0.000117359	0.000558115	0.00471488	0.0110493	0.00158725	0.00133654	0.000127773	0.00918114	0.000670187
Quinolinate phosphoribosyl transferase; N-terminal domain	0.0101683	0.0470282	0	0.00622283	0.00157072	0.00389031	0.00494643	0	0.000705135	0.00430736	0.00747662	0.00678114	0.0119301	0.00281661	0.015976	0.00158611	0.00922296	0.0117721	0.0144738	0	0.00907174	0.000670187
Intracellular septation protein A	0.023008	0	0.000382998	0.0159209	0.00289978	9.21e-05	6.89e-05	0.157499	7.05e-05	0.0177605	0.012721	0.0281781	0.000768032	0.000117359	0.00641832	0.0194896	0.0108715	0	4.07e-05	0.00370543	0.00898759	0.000670187
L-asparaginase II	0.00896193	0.000376226	0	0.0149922	0.000100687	0.0113717	0.0032574	0.0007258	0.000211541	0.00544026	0.0138864	0.000162824	0.000102404	5.87e-05	0.0137668	0.00454106	0.0184171	0.000396812	0.00502019	0.0254269	0.00887819	0.000670187
Nitrate reductase delta subunit	0.011978	0.0701661	0.000382998	0.0183334	0.00337301	0.0127759	0.00491196	0	0.033917	0.00542846	0.0120666	0.00576589	0.0353295	0.000352077	0.0232315	0.0142316	0.0108715	0.0391521	0.00368365	0.03156	0.00847425	0.000670187
Putative FMN-binding domain	0.00367669	0.000188113	0	0.00756313	0.000785358	0.00055247	0.000224054	0	0.018122	0.0318981	0.0119411	0.0240405	0.0212489	0.0587968	0.0141157	0.025997	0.00907878	0.000132271	0.000268939	0.000127773	0.00839852	0.000670187
Organic solvent tolerance protein	0.0162722	0.0103462	0.0800466	0.0164283	0.00423892	0.000356804	0.00277483	0.0950798	0.00472441	0.0495524	0.0194446	0.023983	0.0215561	0.000938871	0.00574393	0.025443	0.00632487	0.000132271	0.00117355	0.0264491	0.00838168	0.000670187
Uncharacterised protein; DegV family COG1307	0.0105848	0.0942445	0.000382998	0.0081184	0.0794621	0.115766	0.0913797	0.0029032	0.000352568	0.00338689	0.000609605	0.00505712	0.00972841	0.000528115	0.0222548	0.00582299	0.0134956	0.000925895	0.0750177	0.000255547	0.00821338	0.000670187
Protein of unknown function (DUF444)	0.0142472	0.0336722	0	0.00291994	0.000523572	0.000172647	0.00327464	0	0.0126219	0.00691538	0.0108563	0.0136581	0.00921639	0.000117359	0.00239524	0.0142967	0.00461869	0.000132271	0.0048735	0.0240214	0.0078431	0.000670187
DivIVA protein	0.000244155	0	0	0.00577287	0.00731994	0.00965672	0.00453279	0	0.0167822	0.00657315	0.0026984	0.000210713	0	0.00780436	0.00476723	0.00564917	0.000994869	0.000132271	0.0110184	0	0.00775895	0.000670187
Glycoside hydrolase 97	0.000617569	0.000188113	0	0.00397304	0.0737733	0.00936897	0.0155976	0.0014516	0.000423081	0.0047912	0.0106591	0.0189738	0.000153606	0.000645474	0.00495327	0.000412824	0.00858375	0.00119044	0.0104642	0.000255547	0.00759064	0.000670187
Animal haem peroxidase	0.00215431	0.00206924	0.000382998	0.0133456	0.000976663	0.000817196	0.000810042	0.0021774	0.0010577	0.00906316	0.0107757	0.000383115	0.000358415	0.000410756	0.0264872	0.0117981	0.00719958	0.000132271	0.000880164	0.000255547	0.00726244	0.000670187
DNA mismatch repair protein; C-terminal domain	0.0151089	0	0	0.00918107	0.0402848	0.0169309	0.0116336	0.0007258	0.000282054	0.0154003	0.0121473	0.0191749	0.00276492	0.000234718	0.0115111	0.0156873	0.015543	0.000264542	0.0144983	0.00600535	0.00722037	0.000670187
Na+/H+ ion antiporter subunit	0.00718103	0.0940564	0	0.000181898	0.00304075	0.0155037	0.00865194	0	0.0352568	3.54e-05	0.002546	0.0322392	0	0.000117359	0.00586021	0.021771	0.0109532	0	0.0122327	0.0318156	0.00689217	0.000670187
Di-glucose binding within endoplasmic reticulum	0.00462459	0.000564338	0	0.00246041	0.00092632	0.000115098	0.00306782	0.0007258	7.05e-05	0.00023602	0.00229498	5.75e-05	0.000204809	0.000234718	0.000209293	0.000325914	0.00145626	0.000132271	0.00024449	0.000127773	0.00688375	0.000670187
Lipoxygenase	0.000201069	0.000188113	0.000765996	0.00293909	0.000604121	0.000299255	0.000499813	0	0.000282054	0.000271423	0.00041238	0.00036396	0.00071683	0.000293397	0.0118599	0.000586644	0.00194168	0.000793625	0.000423783	0	0.00672386	0.000670187
Helix-turn-helix domain; rpiR family	0.0333631	0.0156134	0.000765996	0.00334118	0.0334885	0.0203493	0.0172866	0	0.0152309	0.00730482	0.00620362	0.00337142	0.0280076	0.000528115	0.0161388	0.00884312	0.00456102	0.000132271	0.010562	0.0208271	0.00639566	0.000670187
HemX	0.00788478	0	0.000382998	0.0026806	0.00177209	0.000379823	0.000224054	0.0007258	0.000211541	0.0315205	0.0052175	0.00783471	0.013671	0.000352077	0.00327892	0.00256385	0.00288848	0.000396812	0.00024449	0.0206993	0.00631151	0.000670187
Domain of unknown function (DUF955)	0.0153243	0.000188113	0.000765996	0.013786	0.0377173	0.0242972	0.0222331	0	0.0158655	0.0168636	0.0145409	0.0346911	0.0390672	0.047589	0.00244175	0.0205217	0.00892018	0.000132271	0.0246446	0.000255547	0.00604222	0.000670187
Flagellar L-ring protein	0.0195899	0	0.000765996	0.010215	0.00271855	0.0147556	0.00870365	0	0.0176989	0.0410439	0.00926958	0.0240213	0.0257035	0.0062787	0.0116972	0.0218145	0.0074495	0.000264542	0.0125342	0	0.0059244	0.000670187
Protein of unknown function (DUF521)	0.00152238	0.0184351	0	0.0020679	0.000785358	0.00584698	0.0107374	0	0.00698084	8.26e-05	0.00284183	9.58e-05	0.000204809	0	0.00202317	0.000130365	0.00471962	0.0334645	0.00732655	0.0122663	0.0058655	0.000670187
Glycosyl hydrolase family 65 central catalytic domain	0.00396393	0.000188113	0	0.00572501	0.0188788	0.0144793	0.0089794	0.0007258	0.000634622	0.000295025	0.00660704	0.000727919	0.0499221	0.00134963	0.00048835	0.000608372	0.00873274	0.000925895	0.0073836	0.00038332	0.00578134	0.000670187
Nucleotidyltransferase substrate binding protein like	1.44e-05	0	0	0.00386773	0.00766227	0.00529451	1.72e-05	0	7.05e-05	0.00208878	0.00691184	0	5.12e-05	0.0208312	0.00139529	0.00328086	3.36e-05	0.000132271	0.00117355	0.000127773	0.00545315	0.000670187
Carbamoyl-phosphate synthetase large chain; oligomerisation domain	0.00478257	0.000376226	0	0.00314971	0.0130893	0.00451184	0.00946198	0.0007258	0.000493595	0.00457879	0.00493063	0.00113019	0.00112645	0.000821512	0.00602299	0.0031505	0.00850685	0.0223538	0.00428672	0.000255547	0.00528484	0.000670187
NLPA lipoprotein	0.0399122	0.000564338	0.0968985	0.00108182	0.0318372	0.0179208	0.0139258	0.0007258	0.000564108	0.00362291	0.00119231	0.0066279	0.0132102	0.000586794	0.0243245	0.000478007	0.00314802	0.00119044	0.00460456	0.00102219	0.00517544	0.000670187
Allophanate hydrolase subunit 1	0.0276326	0.0475925	0	0.0120531	0.000594053	0.0059966	0.00456726	0.0007258	0.0356798	0.0082725	0.00718975	0.0228911	0.013159	0.000352077	0.0234873	0.0112332	0.0137071	0.000264542	0.00841046	0.0324545	0.00509129	0.000670187
Uncharacterised protein family (UPF0227)	0.0136009	0.00206924	0.00880895	0.000966932	0.0152037	0.00292349	0.00406745	0	0.00204489	0.000129811	0.00611398	0.0185619	0.0110085	0.000117359	0.00290685	0.0153614	0.00474846	0.000396812	0.00356955	0.00140551	0.00490615	0.000670187
Cobalamin-5-phosphate synthase	0.0180675	0.000752451	0	0.00473892	0.0139451	0.0250453	0.0127539	0.0007258	0.0177694	0.0413861	0.0115556	0.0235424	0.000102404	0.0429533	0.0106739	0.0109724	0.00300864	0.00740716	0.0146694	0.000766641	0.00484724	0.000670187
RNA polymerase Rpb1; domain 4	0.00498364	0	0	0.00233595	0.00692726	0.00807988	0.0124264	0.0464512	0.000211541	0.00175835	8.96e-05	0.000344804	0	0.000352077	0.0117902	0.0016513	0.00356134	0.000529083	0.00604705	0.00038332	0.00480516	0.000670187
Protein of unknown function (DUF499)	0.000876086	0	0.00229799	0.00455703	0.000392679	0.002348	0.00224054	0.0007258	0.000423081	0.000731662	0.00349626	0.00358213	0	0.00516379	0.00376728	0.00393269	0.0030567	0.0218247	0.0117355	0.000127773	0.00450221	0.000670187
cAMP phosphodiesterases class-II	0.00182398	0.00319792	0	0.00458575	0.000181236	0.000989842	0.00261971	0	0.00162181	0.00689178	0.00172124	0.00589998	0.000153606	0	0.0022092	0.00199894	0.00254244	0.0022486	0.00271384	0.0129051	0.0044433	0.000670187
Protein of unknown function (DUF1499)	0.00551503	0.00940564	0	0.0120053	9.06e-05	3.45e-05	0.00227501	0	0.000141027	0.000649055	0.00322732	0.014884	0	0.000234718	0.000697643	0.00777847	0.00381607	0	0.0012795	0.0258102	0.00430866	0.000670187
START domain	0.000229793	0.00959375	0.000382998	0.000718019	0.000362473	0.000230196	0.000327464	0	0.000423081	0.00153413	0.000259978	9.58e-05	0.000256011	0.000176038	0.000139529	0.000325914	0.00149951	0.000396812	0.000440082	0	0.00426658	0.000670187
Leishmanolysin	0.000301603	0.000564338	0.000765996	0.00211576	0.000644396	0.000207176	0.000396404	0.0007258	0.000282054	0.00035403	0.00214258	0.000306492	0.000204809	0.000528115	0.000627879	0.000391096	0.00155719	0	0.000350436	0.000255547	0.00404778	0.000670187
UTP--glucose-1-phosphate uridylyltransferase	0.000775552	0	0.000382998	0.00778333	0.0245877	0.00298104	0.000327464	0	0.0178399	0.00305646	0.0042762	0.000249025	0.000358415	0.000880191	0.00625554	0.00571435	0.005801	0.000529083	0.00767699	0.00038332	0.00400571	0.000670187
Autoinducer synthetase	0.0115758	0	0	0.00172325	0.000211443	0.000287745	0.000120645	0	0	0.0109277	0.00349626	0.00892659	0.00552983	0.0112078	0.00297661	0.00493216	0.00367188	0	0.000130395	0	0.0038374	0.000670187
Phosphotransferase system; EIIC	0.110732	0.000940564	0.00421298	0.00401133	0.161844	0.0237447	0.0101859	0.0043548	0.000987189	0.00383532	0.00747662	0.0186577	0.00117765	0.000880191	0.00102321	0.00119502	0.00225888	0.00277769	0.00356955	0.00038332	0.00377849	0.000670187
Glycosyl hydrolase family 10	0.0162148	0.000940564	0.00497897	0.00238382	0.053938	0.000897764	0.00553242	0.003629	0.000564108	0.00489741	0.0112239	0.00518164	0.000768032	0.000762832	0.000837172	0.00131452	0.020974	0.0338613	0.0160548	0	0.003728	0.000670187
Ethanolamine ammonia lyase large subunit (EutB)	0.00903374	0.000188113	0	0.00277634	0.00540689	0.00633039	0.0045845	0.0007258	0	0.00861473	0.00261771	0.00013409	0.000102404	5.87e-05	0.00623228	0.00295495	0.00542131	0.000264542	0.000260789	0.000127773	0.00362701	0.000670187
Glutathionylspermidine synthase	0.0142184	0.000376226	0.00229799	0.00258487	0.000674602	0.000287745	0.00363657	0	0.0010577	0.00228939	0.00100406	0.000938633	0.0181256	0.000469435	0.000116274	0.00925595	0.0050945	0.000132271	0.00228191	0.000127773	0.0036186	0.000670187
Diacylglycerol acyltransferase	0.000157983	0	0.00114899	0.0032263	0.000191305	8.06e-05	0.000224054	0.0007258	0.000282054	0.00312726	0.00377417	0.000172402	0.000102404	0.000528115	0.000186038	0.000195548	0.00205222	0.000132271	0.000260789	0.000127773	0.00329882	0.000670187
Alpha-N-acetylglucosaminidase (NAGLU)	0.00481129	0.000188113	0.000765996	0.00106267	0.00538675	9.21e-05	0.00168902	0	0.000211541	0.00260802	0.00099509	0.000172402	0.00906278	0.000176038	0.000116274	0.000195548	0.00065844	0.000396812	0.000228191	0.000894414	0.00323991	0.000670187
MCM2/3/5 family	0.000631931	0.000752451	0.0210649	0.00141689	0.0016714	0.0177366	0.0173728	0.010887	0.000775649	0.00128631	0.00546851	0.00036396	0.000614426	0.0901903	0.00116274	0.000478007	0.00386413	0.137165	0.0142538	0.00038332	0.00323991	0.000670187
Colicin V production protein	0.0128971	0	0	0.0115553	0.00334281	0.0104969	0.00370551	0	0.0177694	0.00545206	0.00492166	0.0176999	0.0186376	5.87e-05	0.00518582	0.0171865	0.00193206	0.000132271	0.00329247	0.0324545	0.00321466	0.000670187
MutS domain II	0.00577355	0.000564338	0.000765996	0.00375285	0.00741056	0.0034069	0.000310229	0	0.000282054	0.000719861	0.00261771	0.000536362	0.000204809	0.000586794	0.00406959	0.000130365	0.00186958	0.000132271	0.000896463	0.000511094	0.00321466	0.000670187
Uncharacterized ACR (DUF711)	0.0051129	0.0364939	0.00114899	0.0066345	0.0345759	0.0220298	0.0211128	0.0021774	0.0139617	0.000188816	0.00359487	0.000708763	5.12e-05	5.87e-05	0.0041161	0.000108638	0.00448893	0.126583	0.00639749	0.000255547	0.00317259	0.000670187
Domain of unknown function (DUF1605)	0.00481129	0.000188113	0	0.00258487	0.00256752	0.000517941	0.00865194	0	0.000564108	0.00890975	0.00153298	0.000804542	0.0070659	0.000293397	0.000837172	0.00588817	0.0013361	0	0.00168698	0	0.00317259	0.000670187
NIPSNAP	0.00907683	0.000752451	0	0.00634729	9.06e-05	4.6e-05	3.45e-05	0	0.000352568	0.000672657	0.00132679	0.00145584	0	5.87e-05	0.00413935	2.17e-05	0.0059596	0	3.26e-05	0	0.00316417	0.000670187
Protein of unknown function (DUF512)	5.74e-05	0.000188113	0.000382998	0.000986079	0.00320184	0.00527149	0.00317123	0	0	0.00011801	0.00428516	0.000114935	5.12e-05	0.0166063	9.3e-05	8.69e-05	0.00262895	0.000264542	0.0120778	0	0.00313892	0.000670187
CheR methyltransferase; all-alpha domain	0.0059459	0	0	0.00123499	1.01e-05	0.00618076	0.00372275	0	0	0.00873274	0.000107577	0.00063214	5.12e-05	0	0.000162783	0.00173821	0.003297	0.000264542	0.00144249	0	0.00311368	0.000670187
Phage late control gene D protein (GPD)	0.0258661	0.000564338	0	0.00859708	0.00208422	0.00421258	0.00541177	0	0.00662827	0.011388	0.00320042	0.00770062	0.0095236	0.00434228	0.0146273	0.00966877	0.0126257	0.00105817	0.0036266	0.000127773	0.00308843	0.000670187
Legume lectin domain	0.00247028	0.000564338	0.00114899	0.00169452	0.000573915	0.000264725	0.000292994	0	0.000352568	0.00191176	0.000367556	0.000239447	0.000409617	0.000645474	0.000255803	0.00564917	0.000942001	0	0.000285238	0.000255547	0.00292854	0.000670187
C-terminal domain of tail specific protease (DUF3340)	2.87e-05	0	0	6.7e-05	9.06e-05	5.75e-05	5.17e-05	0	0	4.72e-05	0.00158676	0.000603407	0.000153606	0.000176038	9.3e-05	0.000564917	0.00111983	0	4.07e-05	0	0.00288646	0.000670187
Actin	0.00611824	0.00376226	0.00229799	0.0013786	0.00213456	0.00116249	0.00134433	0.0014516	0.0036667	0.00135712	0.00352316	0.000718341	0.00102404	0.00240586	0.0019534	0.00112983	0.00444567	0.0022486	0.00154029	0.00038332	0.00286122	0.000670187
["(ARD/ARD family)"	0.00814329	0	0	0.00135945	0.000342336	0.000759647	0.00136156	0.0007258	0.000141027	0.000873274	0.00108474	0.00992269	0.0237578	0.0404888	0.00325567	0.00530153	0.00381126	0.000132271	0.000260789	0.00140551	0.00266767	0.000670187
L-rhamnose isomerase (RhaA)	0.0021974	0.000188113	0.000765996	0.00273805	0.00433961	0.00209478	0.00479131	0	0.000564108	0.00126271	0.00209776	0.000383115	5.12e-05	0.000117359	0.000883682	2.17e-05	0.00253764	0.000264542	0.0024123	0.000127773	0.00261717	0.000670187
Copper amine oxidase; enzyme domain	0.0166744	0.000376226	0.000382998	0.00485381	0.000493366	0.000172647	0.00413639	0	0.000211541	0.00379992	0.000502027	0.000402271	0.000153606	0.000293397	0.0158133	0.0611631	0.0079205	0.000132271	0.000268939	0.0321989	0.00249936	0.000670187
Lanthionine synthetase C-like protein	0.00132131	0.000188113	0.000382998	0.00312099	0.00329246	0.000391333	0.00353316	0.0007258	0.000282054	0.000684458	0.00414173	0.000287337	0.000256011	0.000469435	0.00399982	0.000412824	0.00511372	0.000661354	0.00049713	0.000255547	0.0024152	0.000670187
DTW domain	0.000732466	0	0	0.0074291	0.000201374	0.000138118	0.00661822	0.0007258	0.000141027	0.00607751	0.00237567	0.00491345	0.000153606	0.00181906	0.00309289	0.000108638	0.00284042	0.000132271	9.78e-05	0.000255547	0.00238154	0.000670187
LICD Protein Family	0.000172345	0	0	0.000382943	0.0769953	0.000264725	0.00901387	0.0029032	0.000352568	0.000212418	0.000242049	9.58e-05	5.12e-05	0.000410756	0.000139529	0.000195548	0.000374878	0.000264542	0.000187442	0	0.00236471	0.000670187
Phosphotriesterase family	0.000157983	0	0.000765996	0.00512187	0.00150023	0.00169194	0.0042915	0	0.0010577	0.000259622	0.00589882	7.66e-05	0.000204809	0.000234718	0.0171388	0.000260731	0.00561837	0.0179888	0.000578626	0	0.00232264	0.000670187
TIP49 C-terminus	0.000560121	0	0.00689396	0.00502613	0.000896114	0.000886254	0.00153391	0.003629	7.05e-05	0.00621912	0.000869583	0.000383115	0.000102404	0.00375548	0.00132552	0.00199894	0.00242229	0.0656063	0.00163808	0.000127773	0.00231422	0.000670187
Type II transport protein GspH	0.000818638	0.000564338	0.000382998	0.00111054	0.000362473	8.06e-05	6.89e-05	0	0.000634622	0.00319807	0.0055223	0.0036396	0.0182792	0.000117359	0.000790663	0.00397615	0.00198493	0	0.000130395	0.0114996	0.00230581	0.000670187
Protein of unknown function (DUF3422)	0.00608952	0.000376226	0.000382998	0.00143604	0.000211443	0.000195667	0.000189584	0.0007258	7.05e-05	0.00309186	0.00166745	0.0122788	0.0130565	0.000176038	0.00888333	0.00593163	0.00323933	0.000132271	0.000162993	0.000127773	0.00225531	0.000670187
Prokaryotic glutathione synthetase; N-terminal domain	0.0129402	0.000188113	0	0.0230245	0.00191305	6.91e-05	5.17e-05	0.158224	0	0.00525144	0.0111343	0.00195389	0.0132614	0	0.000348822	0.00699628	0.0101313	0	0.00176033	0.00166106	0.00223007	0.000670187
Flagellar biosynthesis protein; FliO	0.00934971	0	0	0.00223065	0.00344349	0.001761	0.00127539	0	0.000211541	0.00726941	0.00249221	0.0133707	0.00430098	0.000117359	0	0.00730046	0.00193687	0	0.00106761	0.0194216	0.0021964	0.000670187
TIM-barrel signal transduction protein	0.00254209	0	0	0.00154135	7.05e-05	0.00208327	0.00156838	0.0007258	0.0185451	9.44e-05	0.00163159	1.92e-05	5.12e-05	0	0.00183713	0.00193375	0.00215315	0.000264542	4.07e-05	0	0.00218799	0.000670187
C4-dicarboxylate anaerobic carrier	0.0223187	0	0.00153199	0.00613667	0.0125456	0.0273473	0.0335737	0	0.000352568	0.00644334	0.00516371	0.00626394	0.000204809	0.000117359	0.00953446	0.00031505	0.0030567	0.000396812	0.0189072	0.0321989	0.00216274	0.000670187
Alpha-2-macroglobulin MG1 domain	0.00672145	0	0.0375338	0.000315928	0.000563847	0.00149627	0.000585988	0	0.00183335	0.00220679	0.00197225	0.000881165	0	0	0.00237199	0.00825648	0.00190803	0.000661354	0.00173588	0.000127773	0.00215433	0.000670187
Coatomer WD associated region	0.000215431	0.00169301	0.000765996	0.00133073	0.000362473	0.000425862	0.000534283	0	0.00133976	0.000306826	0.00155987	0.00187726	0.000102404	0.000234718	0.000813917	0.00173821	0.00176385	0.000529083	0.000749769	0.000127773	0.00212067	0.000670187
Protein of unknown function (DUF808)	0.0171627	0	0	0.0133743	0.000100687	0.000138118	0.000275759	0	7.05e-05	0.0264578	0.00994194	0.0220866	0	0.000176038	0.0102786	0.0320264	0.00659401	0.000264542	0.00195592	0	0.00207018	0.000670187
56kDa selenium binding protein (SBP56)	0.00295859	0.000188113	0.00114899	0.00309227	0.000352404	0.000218686	0.000206819	0	0.000493595	0.00127451	0.000457204	0.000459738	0.00624666	0.000293397	0.00781361	0.000217276	0.00500318	0.000132271	0.000285238	0	0.00203651	0.000670187
Fusaric acid resistance protein family	0.0287385	0.000188113	0.00421298	0.00651961	0.00297026	0.00765402	0.00124092	0.0029032	0.054789	0.0294789	0.000833724	0.0128344	0.052687	0.0156674	0.0214642	0.00336777	0.00192726	0.000264542	0.000676422	0.000766641	0.00196078	0.000670187
Fungal specific transcription factor domain	0.0011346	0.00319792	0.00536197	0.00201045	0.00216477	0.0014042	0.00186137	0.003629	0.00225643	0.00127451	0.0018826	0.000976944	0.00128005	0.00152567	0.00146505	0.00142316	0.00226369	0.00264541	0.00202927	0.000511094	0.00181771	0.000670187
ATP:dephospho-CoA triphosphoribosyl transferase	0.00820074	0	0.000765996	0.0020296	0.00540689	0.00650303	0.0101514	0.0007258	0	0.00806008	0.00403415	9.58e-05	5.12e-05	0.000176038	0.00697643	0.000130365	0.000173021	0.0246024	0.00506094	0.000127773	0.00176722	0.000670187
Domain of unknown function (DUF227)	0.000517034	0.000376226	0.00114899	0.00327417	0.00126866	0.00100135	0.00163732	0	0.00275003	0.00129811	0.00284183	0.00081412	0.00071683	0.000880191	0.00590671	0.000977741	0.00162447	0.00105817	0.00162178	0.00166106	0.00165782	0.000670187
Protein of unknown function (DUF952)	0.0102402	0.000188113	0.0693226	6.7e-05	7.05e-05	0.00408598	0	0	0	0	0.000815795	0.00337142	0	0	0	0	0.0043928	0	0.00274644	0	0.00165782	0.000670187
Glycosyl hydrolases family 6	0.00163728	0	0.000382998	0.00013403	0.000191305	0.000161137	0.000155114	0.0007258	0.000141027	0.000330428	0.000170331	9.58e-05	0.000102404	0.000117359	0.000139529	0.000173821	0.00507527	0	0.000130395	0	0.00161575	0.000670187
S-adenosyl-L-homocysteine hydrolase; NAD binding domain	0.000876086	0	0.000765996	0.00181898	0.00179223	0.000978333	0.00272312	0	0.000141027	0.000424836	0.000941301	0.000249025	0.000102404	0.00387284	0.000232548	0.000347641	0.000466195	0.00211633	0.00516689	0.000511094	0.00151476	0.000670187
Mitochondrial carrier protein	0.000861724	0.000752451	0.00114899	0.0033699	0.000976663	0.000909274	0.000947922	0.0014516	0.000775649	0.011329	0.00181985	0.000938633	0.000512021	0.00117359	0.000883682	0.000760465	0.00123037	0.00171952	0.000953511	0.00038332	0.00136329	0.000670187
Family of unknown function (DUF706)	0.000143621	0.000188113	0	0.000172325	0.000191305	6.91e-05	1.72e-05	0.0007258	0.000282054	0.000330428	0.000107577	1.92e-05	0.000512021	5.87e-05	0.00351147	4.35e-05	0.000937195	0	5.7e-05	0.00344988	0.00127072	0.000670187
RAMP superfamily	0.00193888	0	0.000765996	0.000354223	0.0109447	0.00508733	0.00747996	0	0.0145963	0.000436637	0.00726147	0.00603407	0.000307213	0.000469435	0.000627879	0.00543189	0.0011775	0.0284382	0.0653522	0.000127773	0.00117815	0.000670187
Predicted ATPase of the ABC class	0.00139312	0.00338603	0.00459598	0.00103395	0.00149017	0.00431617	0.00418809	0.0021774	0.0010577	0.000849672	0.00483201	0.000622562	0.000665628	0.000762832	0.00118599	0.000760465	0.000942001	0.00158725	0.00201297	0.000127773	0.00111924	0.000670187
Transferase family	0.0287529	0.00112868	0.00153199	0.00116798	0.00108742	0.000598509	0.00187861	0.0043548	0.000634622	0.000896876	0.000824759	0.000747075	0.000870437	0.00111491	0.00579044	0.000999468	0.00241748	0.000925895	0.000888314	0.000127773	0.00111924	0.000670187
Histidine acid phosphatase	0.00442352	0.000564338	0.00421298	0.000957359	0.00504442	0.00166892	0.000810042	0.0029032	0.00148078	0.000578249	0.00155987	0.000536362	0.000870437	0.00099755	0.000465096	0.000836512	0.00109099	0.000661354	0.000912763	0.000255547	0.000942519	0.000670187
Ligand-gated ion channel	0.00419372	0.0103462	0.00114899	0.000488253	0.000654465	0.000725117	0.000810042	0	0.0136796	0.00135712	0.00135368	0.00136964	0.00271371	0.00181906	0.00234873	0.000412824	0.00120634	0.000396812	0.000643824	0.000255547	0.000841535	0.000670187
Protein of unknown function(DUF2089)	0.000201069	0.000188113	0	0.000928638	0.00084577	0.0031767	0.0032574	0	0	2.36e-05	0.00131782	7.66e-05	0	0.000117359	0.000209293	0.000239003	0.000100929	0.000264542	0.00277089	0	0.000782627	0.000670187
FAE1/Type III polyketide synthase-like protein	0.00348998	0	0.000382998	0.000306355	0.000211443	0.000253216	0.000241289	0	7.05e-05	0.000177015	0.000259978	0.002337	0.000256011	0.000117359	0.000186038	6.52e-05	0.000581542	0.000264542	0.000855715	0	0.000673228	0.000670187
Lipase	0.000201069	0	0.000765996	0.00135945	0.000785358	0.000276235	0.000361934	0	0.000775649	0.000755264	0.00358591	0.000517206	0.000665628	0	0.000418586	0.000695282	0.000874716	0.000132271	0.000383034	0.000127773	0.000664812	0.000670187
Serine carboxypeptidase S28	0.000387776	0.000564338	0.000765996	0.00185728	0.00264807	0.000471902	0.000396404	0.0058064	0.000423081	0.0011329	0.000519957	0.000967366	0.000460819	0.000586794	0.000558115	0.000499734	0.000403715	0.000793625	0.000570477	0.00038332	0.000647982	0.000670187
Uncharacterized conserved protein (DUF2304)	0	0	0.000382998	6.7e-05	0.00327232	9.21e-05	0	0	0	0.000424836	0.000564781	0	5.12e-05	0	0	0	0.000293174	0	0.000472681	0	0.000538582	0.000670187
Glycosyl hydrolase family 71	0.000229793	0	0	0.000526547	0.000483297	0.000172647	0.000327464	0	0.000564108	0.000141612	0.000367556	1.92e-05	0.000204809	0.000410756	0.000465096	8.69e-05	0.00044697	0.000132271	0.000203742	0	0.000538582	0.000670187
Predicted metallopeptidase (DUF2201)	0.000143621	0.000188113	0.000765996	0.0020296	0.0113172	0.00430466	0.0021199	0.0043548	0.000352568	0.000259622	0.0023667	0.000210713	0.000102404	0.000117359	0.000162783	0.00915817	0.000759368	0.0120366	0.00321097	0.0232548	0.000521751	0.000670187
Endomembrane protein 70	0.000186707	0.000376226	0.00114899	0.000335076	0.000543709	0.000195667	0.000448109	0.0014516	0.000352568	0.011506	0.00257289	0.000229869	5.12e-05	0.000528115	0.000325567	0.000173821	0.000672858	0	0.000464531	0.000127773	0.000504921	0.000670187
Erythromycin esterase	0.00216867	0.000376226	0	0.00813755	0.000503435	8.06e-05	0.000327464	0	0.000141027	0.00276143	0.00369349	0.00813162	0.000153606	5.87e-05	0.00576719	0.00478007	0.0130102	0.000529083	0.00107576	0.000127773	0.000496505	0.000670187
NPCBM-associated; NEW3 domain of alpha-galactosidase	2.87e-05	0	0	0.000354223	0.000171168	0.000414353	0.00125815	0	7.05e-05	0.000188816	0.000555816	0.000306492	0	5.87e-05	0.000999956	0.000152093	0.00105254	0.00158725	0.00211076	0.000127773	0.00048809	0.000670187
Uncharacterized protein conserved in bacteria (DUF2125)	0.0026139	0.000188113	0	0.000335076	0.00015103	6.91e-05	0.00010341	0	0	8.26e-05	0.000591675	0.000153246	0.000102404	0.000117359	0.000162783	0.000608372	0.000254725	0.000132271	7.33e-05	0	0.000479675	0.000670187
Protein of unknown function (DUF445)	0.0121647	0.000188113	0.000382998	0.00185728	0.00452084	0.00978333	0.00411915	0.0014516	0.000423081	0.00212418	0.003308	0.00724088	0.00901158	0.0019951	0.00360449	0.000369369	0.00823771	0.000529083	0.00333321	0.000255547	0.000462844	0.000670187
Protein of unknown function (DUF2662)	0	0	0	0.00124457	3.02e-05	1.15e-05	5.17e-05	0	0	0.0011565	0.00061857	0	0	0	0.0053486	0	0.000418133	0	0.001198	0	0.000454429	0.000670187
Ycf1	0.000114897	0.000188113	0	0.000162751	0.000402748	0.000299255	0.000292994	0.0007258	0.000211541	0.000212418	0.000107577	0.000191558	5.12e-05	0.00111491	4.65e-05	0.000162957	0.000197051	0.000264542	0.000651973	0.000255547	0.000420767	0.000670187
Eukaryotic elongation factor 5A hypusine; DNA-binding OB fold	1.44e-05	0	0	9.57e-06	2.01e-05	0.000656058	0.000965157	0	0	0	1.79e-05	0	0	0.0109144	0	0	0.000278756	0.00846533	0.00132025	0	0.000412352	0.000670187
Neurotransmitter-gated ion-channel ligand binding domain	0.00179526	0.000376226	0	0.000306355	0.000724946	0.000287745	0.000551518	0.0007258	0.00119873	0.000507443	0.000475133	0.000249025	0.000204809	0.000410756	0.000116274	0.000499734	0.000461388	0.000661354	0.000342286	0.000127773	0.000403937	0.000670187
Dynamin central region	0.000689379	0.000188113	0.00191499	0.000306355	0.000634328	0.000287745	0.000327464	0.0014516	0.000282054	0.000283224	0.000403415	0.000268181	0.000256011	0.000234718	0.000279057	0.000347641	0.000394103	0.000925895	0.000505279	0.000255547	0.000395521	0.000670187
SacI homology domain	0.000229793	0	0.000382998	0.00278591	0.000594053	0.000230196	0.000413639	0	0.000211541	0.000271423	0.000349626	0.000172402	0.000153606	0.000117359	0.000232548	0.000119502	0.000370072	0.000264542	0.000399334	0.000255547	0.00036186	0.000670187
phosphoenolpyruvate-dependent sugar phosphotransferase system; EIIA 1	0.013012	0	0	0.000344649	0.0652653	0.000230196	0.0045845	0	0.000141027	0.000306826	0.00041238	0.000249025	0.0129541	0.000352077	0.000232548	0.000239003	0.00029798	0.000529083	0.0025101	0	0.00036186	0.000670187
BAR domain	0.000244155	0.000940564	0	0.000306355	0.000583984	0.000126608	0.000224054	0	0.000493595	0.000188816	0.000313767	0.000172402	0.000256011	0.000234718	6.98e-05	8.69e-05	0.000302786	0.000661354	0.000366735	0.000255547	0.000353445	0.000670187
RecT family	0.000976621	0	0	0.00168495	0.00410803	0.00391333	0.00112027	0.0007258	7.05e-05	0.000389433	0.00117439	0.00319901	0.000102404	0.000234718	9.3e-05	0.00089083	0.000490225	0.000132271	0.00153214	0	0.000353445	0.000670187
Neurotransmitter-gated ion-channel transmembrane region	0.000315966	0	0	0.000315928	0.000241649	0.000161137	0.000396404	0	7.05e-05	0.000247821	0.000134472	0.000478894	0	0.000234718	0.000441841	0.000304186	0.000312398	0	0.000260789	0.000127773	0.000345029	0.000670187
3HB-oligomer hydrolase (3HBOH)	4.31e-05	0.000188113	0	0.000335076	7.05e-05	6.91e-05	8.62e-05	0	0	3.54e-05	0.000573746	0.000727919	0.00588825	0	0.00132552	0.000760465	0.000418133	0	3.26e-05	0	0.000345029	0.000670187
SMI1 / KNR4 family	0.000114897	0	0	0.000114883	0.000583984	0.000115098	0.000637693	0.0007258	0.00112822	2.36e-05	0.000699252	3.83e-05	0.00583704	5.87e-05	6.98e-05	0.00115156	0.000581542	0.000529083	0.000114095	0	0.000336614	0.000670187
Septation ring formation regulator; EzrA	0.000258517	0.000188113	0.000765996	0.000191472	0.00284944	0.000425862	0.000603223	0	0.000493595	3.54e-05	0.000313767	0.000249025	0.000307213	0.000352077	9.3e-05	0.000369369	0.000422939	0.00132271	0.000448232	0.000255547	0.000319783	0.000670187
Plasmodium vivax Vir protein	7.18e-05	0	0.000382998	0.000210619	0.000724946	0.000299255	0.000361934	0	0.000493595	0.000129811	0.000215155	0.000153246	5.12e-05	0.000528115	6.98e-05	0.000325914	0.000187439	0.000661354	0.00049713	0.000127773	0.000302952	0.000670187
Hemocyanin; copper containing domain	2.87e-05	0.000376226	0	0.00013403	0.000453091	0.000195667	0.000258524	0.0007258	0.000282054	0.000177015	0.000233084	0.000306492	0.000256011	0.000352077	0.000139529	0.000217276	0.000336429	0.000396812	0.000309687	0	0.000302952	0.000670187
Protein of unknown function (DUF2974)	0.000201069	0.000188113	0	0.00023934	0.0120724	0.00181855	0.00118921	0	0	0.000389433	0.000528922	0.000555517	0.000409617	0	9.3e-05	0.00152093	0.000230694	0.000264542	0.000611225	0	0.000294537	0.000670187
Aluminium resistance protein	0.000272879	0.000188113	0.0697056	0.000392517	0.0343947	0.0141455	0.00630799	0	0.000211541	0.000200617	0.000251014	0.000249025	5.12e-05	0	0.000209293	0.000141229	0.00036046	0.000264542	0.0178885	0.000127773	0.000277706	0.000670187
Virulence factor SrfB	0.00206814	0.000188113	0	0.000574415	0.00267827	0.00123155	1.72e-05	0	0.000141027	8.26e-05	0.00041238	0.000727919	0	0.000117359	4.65e-05	2.17e-05	0.000153796	0	0.000195592	0	0.000277706	0.000670187
Protein of unknown function (DUF1749)	0.000201069	0.000940564	0.000765996	0.00023934	0.00015103	0.000195667	0.000172349	0	0.000423081	7.08e-05	0.000224119	0.00036396	0.000460819	0.000117359	0.000372076	0.000173821	0.000374878	0.000264542	0.000130395	0.00102219	0.00025246	0.000670187
Acetyl-CoA carboxylase; central region	0.000129259	0.000376226	0.000765996	0.000966932	0.00038261	0.000138118	0.000224054	0	0.000211541	0.00107389	0.000268943	0.000114935	0.000460819	0.000293397	9.3e-05	0.000304186	0.000408521	0.000132271	0.000228191	0.000255547	0.000244045	0.000670187
Predicted Zn-dependent protease (DUF2268)	4.31e-05	0	0	7.66e-05	0.000422885	4.6e-05	0.00120645	0	0	4.72e-05	2.69e-05	3.83e-05	0	0	2.33e-05	2.17e-05	0.000461388	0.000264542	0.00025264	0	0.000244045	0.000670187
SAM dependent carboxyl methyltransferase	0.00690816	0	0	0.000277634	0.000443022	0.000218686	0.000361934	0	0.000423081	8.26e-05	0.000304802	0.000210713	5.12e-05	0	0.000186038	0.000195548	0.000288368	0.000661354	0.000285238	0.0275991	0.000227214	0.000670187
Protein of unknown function (DUF1640)	0.000129259	0	0.000382998	0.000287208	0.000251717	3.45e-05	6.89e-05	0	0	9.44e-05	0.00100406	0.000459738	5.12e-05	0.000821512	6.98e-05	0.000173821	0.000254725	0.00238087	0.000260789	0.000127773	0.000227214	0.000670187
Putative diphthamide synthesis protein	0.000186707	0.000188113	0	0.000201045	0.000281923	0.00679078	0.00425703	0	7.05e-05	0.000141612	0.000439274	0.000191558	0.000102404	0.0318042	0.000139529	0.000152093	0.000230694	0.0448398	0.0115318	0	0.000227214	0.000670187
Plant invertase/pectin methylesterase inhibitor	0.00393521	0.000188113	0.000382998	0.000162751	0.000322198	0.000172647	0.000275759	0	0.000141027	0.000129811	0.000125507	0.00013409	5.12e-05	0.000117359	6.98e-05	0.000130365	0.000173021	0.000264542	0.000138544	0	0.000210384	0.000670187
Na(+)-translocating NADH-quinone reductase subunit A (NQRA)	0.000258517	0	0.000382998	0.00197216	0.0131497	5.75e-05	0.002861	0.0021774	0.000352568	0.00436637	0.00487684	0.00342888	5.12e-05	5.87e-05	0.000139529	0.0106682	0.00102371	0	0.00470236	0.0393542	0.000201968	0.000670187
M26 IgA1-specific Metallo-endopeptidase C-terminal region	0.000186707	0	0	6.7e-05	0.000211443	0.000149627	0.00010341	0.0007258	7.05e-05	9.44e-05	0.000152401	3.83e-05	5.12e-05	5.87e-05	4.65e-05	0.000130365	0.000129765	0	0.000130395	0	0.000201968	0.000670187
Ubiquitin elongating factor core	0.000100534	0.000376226	0.000765996	0.000402091	0.000291992	9.21e-05	0.000241289	0.0007258	7.05e-05	0.000177015	0.000259978	7.66e-05	5.12e-05	0.000352077	0.000232548	9.78e-05	0.000182633	0.000793625	0.000301538	0.000255547	0.000185138	0.000670187
Transient receptor potential (TRP) ion channel	0.000114897	0.00131679	0	0.000248913	0.000302061	0.000161137	0.000275759	0	0.000211541	0.000259622	0.000304802	0.000325648	0.000102404	0.000352077	0.000279057	0.000195548	0.0002355	0.000793625	0.000325987	0	0.000185138	0.000670187
Conserved oligomeric complex COG6	0.000201069	0.000188113	0.000765996	0.000248913	0.000312129	0.000115098	6.89e-05	0	0.000352568	0.000153413	0.000179296	7.66e-05	0.000153606	0.000293397	9.3e-05	0.000325914	0.000245113	0.000264542	0.000203742	0	0.000185138	0.000670187
[truncated: 9,054 more rows]
