# Supplementary material for: Exploration of Noncoding Sequences in Metagenomes
Source: PLoS One. 2013 Mar 25;8(3):e59488. doi: 10.1371/journal.pone.0059488 (PMC3607601; doi:10.1371/journal.pone.0059488)
Supplement: Table S5 — This file contains the most representative functional assignments. (XLS) [file pone.0059488.s006.xls]

## Sheet: PFams High
FUNCTION	EMR	OAEMD4	AVCYCH	MLWSMO	MEGM	ANASDB	ADC	AVCYNL	OAEMD1	MLWSML	MLWSME	SUS	UCG	AMD	MLWSF	SAU	SMF	OHSY	WTDBR	OAEMG3	MLWSFD	AOM	TOTAL
ABC transporter	2.60488	1.89994	1.02529	1.95592	2.2761	2.84324	2.83615	2.20643	3.86626	1.83251	1.88143	2.01582	1.95049	1.79095	2.14693	2.22318	1.93961	1.75523	2.2882	2.22492	1.95139	2.66399	48.1789
Response regulator receiver domain	1.10225	1.87887	1.1601	1.18536	0.673163	1.28518	1.41973	1.18741	1.50102	1.19859	1.38917	1.3148	1.22445	0.161192	0.906123	1.2181	1.84041	0.0162693	1.14639	1.17552	1.18778	0.764014	24.9359
Histidine kinase-; DNA gyrase B-; and HSP90-like ATPase	0.790632	2.5145	0.909237	0.963917	0.661503	1.24131	1.31194	1.05676	1.55193	1.13736	1.13612	1.23085	0.889535	0.270864	0.68197	1.29797	1.42626	0.104229	1.04402	1.08314	0.982088	0.990537	23.2767
Binding-protein-dependent transport system inner membrane component	1.67348	0.548161	1.43739	0.788969	0.799716	1.36208	1.21248	0.204676	2.1496	0.746838	0.756439	0.649304	0.879039	0.658735	1.15693	0.877186	0.93187	1.09626	1.0252	1.32437	0.765132	0.199716	21.2436
Radical SAM superfamily	0.362743	2.21616	0.543091	0.708407	0.914459	1.25072	1.30396	0.197418	1.21558	0.567191	0.692771	0.517024	0.379664	1.2825	0.511163	0.540321	0.593985	1.52998	1.39564	0.537926	0.711787	2.92905	20.9015
Major Facilitator Superfamily	0.989561	0.74455	1.14593	0.668131	0.468909	0.577504	1.45185	0.478302	0.690116	0.73106	0.574284	0.606136	1.29106	1.78691	1.26743	0.499821	0.72822	1.4186	0.534088	0.703265	0.62866	1.12558	19.11
AMP-binding enzyme	0.729737	0.859864	0.605903	0.800725	0.392196	0.474468	0.538247	0.404271	0.955317	0.588586	0.774315	0.68094	0.910067	0.480819	1.26964	0.595238	0.725971	0.964122	0.594844	0.579964	0.854015	0.111251	14.8905
short chain dehydrogenase	0.901837	0.97781	0.962474	0.76201	0.339869	0.415895	0.396662	0.191611	1.1634	0.63441	0.73547	0.629669	1.04304	0.566374	1.2312	0.621083	0.833104	0.319037	0.286241	0.862599	0.823997	0.0958368	14.7936
Pyridine nucleotide-disulphide oxidoreductase	0.487793	0.922317	0.292993	0.507525	0.408094	0.640612	0.591193	0.484109	0.916887	0.491665	0.596507	0.476883	0.733829	0.933766	0.543022	0.551837	0.467257	1.25538	0.528188	0.550831	0.530394	0.829022	13.7401
Glycosyl transferases group 1	0.295643	0.831647	1.784	0.577393	0.576986	0.511507	0.423049	1.77676	0.54098	0.38247	0.529504	0.423783	0.330459	0.581161	0.327474	0.495052	0.749343	0.457657	0.696177	0.0796029	0.633659	0.597137	13.6014
Integrase core domain	1.6357	0.536686	0.258524	0.483571	0.882732	0.243835	0.202235	1.25999	0.397978	0.283153	0.427181	0.434893	0.24321	0.423372	0.244012	0.462374	0.209163	0.00436494	0.446145	3.01034	0.422989	0.398426	12.9109
AcrB/AcrD/AcrF family	0.888079	0.602713	0.23248	0.636845	0.244921	0.311927	0.408434	0.799106	0.344388	1.04851	0.673326	1.00554	1.24943	0.517494	0.711457	0.669991	0.546928	0.160709	0.364315	0.147706	0.669012	0.0475833	12.2809
Transposase DDE domain	0.139815	0.0030098	0.446576	0.324305	0.213789	0.0948983	0.0879671	0.554511	1.16996	0.0981135	0.385575	0.400365	0.839818	0.955066	0.123274	0.376485	0.122821	0.00304223	0.191639	2.94198	0.329646	2.10003	11.9027
Aminotransferase class I and II	0.542685	0.488905	0.77672	0.452228	0.578406	0.633718	0.546899	0.392658	0.36533	0.612342	0.414298	0.448398	0.475822	0.459753	0.552394	0.459375	0.445932	0.58305	0.593573	0.424591	0.513774	0.604509	11.3654
Glycosyl transferase family 2	0.28862	1.20091	0.202989	0.570892	0.869512	0.531833	0.61758	0.083467	0.498178	0.352921	0.503785	0.385404	0.386576	0.828084	0.39954	0.48006	0.67927	0.496148	0.588561	0.228842	0.619151	0.512023	11.3243
Metallo-beta-lactamase superfamily	0.310508	0.582773	0.296057	0.407777	0.481223	0.559952	0.449987	0.891282	0.670442	0.349711	0.382258	0.422758	0.287193	0.674403	0.385122	0.397213	0.484194	1.01253	0.612056	0.414242	0.421003	0.575691	11.0684
NAD dependent epimerase/dehydratase family	0.413096	0.93003	0.455385	0.557231	0.43973	0.459437	0.489886	0.755558	0.383241	0.50762	0.590322	0.350838	0.37608	0.554227	0.402284	0.449218	0.569382	0.450779	0.577265	0.197538	0.658425	0.0164196	10.584
GGDEF domain	0.540172	0.262794	0.466492	0.468225	0.27852	0.473927	0.375739	2.017	0.216829	0.873758	0.430919	0.460802	0.522364	0.441211	0.348147	0.407598	0.273108	0.00555537	0.287088	0.555687	0.313522	0.00670187	10.0262
haloacid dehalogenase-like hydrolase	0.38858	0.369642	0.466875	0.402139	0.546519	0.450125	0.452521	1.02556	0.367164	0.428152	0.43593	0.456578	0.40803	0.483342	0.489769	0.354703	0.409977	0.538474	0.34861	0.549298	0.367077	0.18028	9.91934
Methyltransferase domain	0.248521	0.796093	0.343549	0.393024	0.10121	0.333335	0.359917	0.600237	0.531601	0.25122	0.317765	0.351326	0.413662	0.34527	0.310777	0.411814	0.504105	0.42988	0.343533	0.450529	0.42442	1.41577	9.67756
ATPase family associated with various cellular activities (AAA)	0.246309	0.232507	1.15895	0.274513	0.486096	0.384278	0.372016	0.863702	0.204278	0.295072	0.313301	0.315553	0.314176	0.554755	0.240152	0.31166	0.311307	0.91624	0.466047	0.145023	0.31789	0.408814	9.13264
Branched-chain amino acid transport system / permease component	0.676927	0.425135	0.0988135	0.389702	0.186472	0.843933	0.523408	0.184353	1.4413	0.241944	0.326192	0.253153	0.582885	0.00252322	0.632786	0.343817	0.365083	0.109388	0.401722	0.526555	0.324597	0.170228	9.05091
alpha/beta hydrolase fold	0.384372	0.543082	0.595179	0.43714	0.116616	0.204805	0.210197	0.744671	0.547255	0.318296	0.409332	0.452057	0.59159	0.182962	0.808639	0.430228	0.507172	0.0789656	0.120917	0.445291	0.444011	0.259698	8.83247
Phage integrase family	0.240277	0.379612	0.496748	0.400607	0.831754	0.302029	0.289426	0.256933	0.545281	0.407052	0.531647	0.518355	0.58222	0.829316	0.310847	0.367989	0.289334	0.0460302	0.362815	0.141062	0.451155	0.00737206	8.58786
Acetyltransferase (GNAT) family	0.387919	0.380928	0.580242	0.390277	0.362654	0.395281	0.454313	0.0079838	0.579692	0.256034	0.323279	0.329144	0.379971	0.547831	0.362798	0.421863	0.470044	0.294567	0.232103	0.590441	0.360194	0.26774	8.3753
Protein kinase domain	0.322515	0.19733	0.165838	0.730723	0.193319	0.102829	0.295217	0.230804	0.223951	0.674203	0.898288	0.232819	0.118687	0.0266991	0.582369	0.311802	1.0283	0.440858	0.163702	0.310106	0.888677	0.0847787	8.22381
Aldehyde dehydrogenase family	0.56881	0.102521	0.413255	0.48741	0.135484	0.239323	0.274018	0.584995	0.197508	0.293196	0.360635	0.371564	0.816879	0.42437	0.794128	0.425611	0.410544	0.190073	0.192536	0.405425	0.400949	0.0164196	8.10565
LysR substrate binding domain	0.753305	0.105531	0.533899	0.240058	0.187177	0.0867839	0.100135	1.11773	0.0917381	0.523905	0.21	0.392348	0.876632	0.0191882	1.04851	0.471054	0.169488	0.0203697	0.0699649	0.810723	0.190599	0.00904753	8.02819
Amidohydrolase family	0.286552	0.264675	0.565688	0.385308	0.200296	0.467562	0.2942	0.549431	0.235515	0.249792	0.327483	0.2657	0.237834	0.254258	0.35324	0.305533	0.393612	0.262161	0.384037	0.305251	0.304964	0.958033	7.85113
HlyD family secretion protein	0.495276	0.197707	0.00306398	0.34059	0.203831	0.264242	0.269227	0.781687	0.34883	0.61469	0.458602	0.650243	0.597017	0.418384	0.357891	0.422786	0.397577	0.0404749	0.255085	0.197027	0.430066	0.00469131	7.74899
CobQ/CobB/MinD/ParA nucleotide binding domain	0.233412	0.54026	0.208351	0.272589	0.408255	0.433413	0.370603	0.014516	0.308638	0.332281	0.301826	0.353242	0.403575	0.354072	0.224362	0.33342	0.209014	0.370226	0.43987	0.247114	0.239863	0.841755	7.44066
Sigma-54 interaction domain	0.190312	0.905011	0.0114899	0.310376	0.0548744	0.402026	0.445127	0.0050806	1.04148	0.379402	0.379336	0.249772	0.321908	0.388986	0.250175	0.323545	0.435642	0.0182534	0.401013	0.164317	0.342757	0.0552905	7.07618
Tripartite tricarboxylate transporter family receptor	0.238094	0.00112868	0.480662	0.439006	0.00677623	0.0710385	0.0542728	1.81885	0.0945586	0.249591	0.455052	0.247473	0.037224	0.00181906	1.70737	0.0306902	0.367904	0.00198406	0.0406016	0.0967245	0.517493	0.00402112	6.96234
HD domain	0.145186	0.263734	0.192265	0.311333	0.345346	0.55239	0.476098	0.552334	0.31858	0.324811	0.318769	0.303217	0.102763	0.288703	0.197201	0.216711	0.263107	0.16309	0.489502	0.194471	0.273221	0.57234	6.86517
FAD dependent oxidoreductase	0.333143	0.573744	0.148603	0.346066	0.0969011	0.145069	0.170298	0.21774	0.527088	0.245366	0.293668	0.225205	0.350069	0.225212	0.423632	0.260133	0.287065	0.375781	0.15085	0.903359	0.280433	0.114267	6.69369
Pyridoxal-phosphate dependent enzyme	0.269059	0.40369	0.103026	0.315421	0.267173	0.353638	0.263367	0.0029032	0.352638	0.3212	0.345547	0.302699	0.275621	0.503293	0.353891	0.236635	0.2955	0.537813	0.320861	0.449252	0.295278	0.0887998	6.65731
EAL domain	0.480225	0.0519191	0.280355	0.309619	0.218893	0.149121	0.179588	0.918137	0.0806675	0.841328	0.316475	0.427997	0.354472	0.414863	0.24878	0.377799	0.179543	0.0103171	0.0751644	0.553387	0.181174	0.00670187	6.65653
DEAD/DEAH box helicase	0.275206	0.178707	0.210649	0.288404	0.373025	0.349368	0.330756	0.0152418	0.20054	0.4284	0.314305	0.372225	0.330203	0.304781	0.235431	0.330042	0.275507	0.561754	0.324308	0.232037	0.286702	0.390049	6.60764
Helix-turn-helix	0.191762	0.0494737	0.810807	0.22877	0.5995	0.264622	0.348628	0.386126	0.289881	0.170619	0.216239	0.241995	0.450477	0.252615	0.154923	0.234864	0.174506	0.248537	0.216251	0.109757	0.250744	0.468126	6.35922
EamA-like transporter family	0.383079	0.412155	0.513983	0.213271	0.143972	0.267752	0.172642	0.362174	0.316112	0.266644	0.204307	0.323503	0.348175	0.233661	0.34238	0.359939	0.188035	0.231077	0.144616	0.710932	0.20456	0.00301584	6.34599
Nucleotidyl transferase	0.232551	0.249061	0.508621	0.266691	0.321876	0.346687	0.346164	0.0058064	0.22797	0.304159	0.302651	0.242953	0.181972	0.359881	0.204782	0.208042	0.264986	0.600245	0.387647	0.215171	0.316316	0.156489	6.25072
Peptidase family M20/M25/M40	0.350449	0.157074	0.364614	0.292722	0.245596	0.377303	0.288771	0.277981	0.524479	0.167975	0.211667	0.203358	0.17931	0.352077	0.381262	0.161012	0.309044	0.248934	0.231328	0.223093	0.252957	0.341796	6.1428
CBS domain	0.116749	0.291951	0.178094	0.173751	0.0789587	0.230645	0.148255	0.388303	0.150476	0.192014	0.153127	0.164088	0.0660508	0.228322	0.135041	0.137123	0.156315	0.653947	0.257758	0.201882	0.141546	1.88859	6.13298
Elongation factor Tu GTP binding domain	0.208379	0.337474	0.197627	0.256658	0.342688	0.35304	0.292667	0.003629	0.168527	0.274916	0.207409	0.292796	0.32114	0.404888	0.211944	0.326402	0.217276	0.550379	0.318375	0.194727	0.26956	0.255341	6.00584
Cytochrome c	0.195453	0.0481569	0.374189	0.309457	0.00603115	0.00886254	0.0485508	0.286691	0.0762956	0.449618	0.331894	0.500914	0.81949	0.287001	0.367263	0.439016	0.36044	0.000925895	0.0234547	0.702882	0.318496	0.000335094	5.95542
NADH-Ubiquinone/plastoquinone (complex I); various chains	0.167232	0.2342	0.19801	0.19779	0.0967803	0.203251	0.228277	1.05314	0.19772	0.194622	0.198543	0.287595	0.238807	0.324908	0.151807	0.288325	0.200012	0.500645	0.148691	0.194855	0.225843	0.423223	5.95427
Bacterial extracellular solute-binding protein	0.522147	0.0797598	0.456917	0.225324	0.216094	0.385118	0.34058	0.0391932	0.425408	0.186243	0.212761	0.279665	0.331483	0.174161	0.300196	0.332703	0.309712	0.194173	0.318652	0.362238	0.239299	0.00837734	5.9402
Calcineurin-like phosphoesterase	0.213133	0.124531	0.453853	0.205172	0.373649	0.286559	0.455916	0.436206	0.311599	0.188131	0.195674	0.176578	0.147411	0.255842	0.189061	0.231507	0.236447	0.3402	0.275679	0.182972	0.1907	0.44601	5.91683
Helicase conserved C-terminal domain	0.187655	0.10064	0.751059	0.328862	0.439831	0.241786	0.245719	0.555237	0.0358914	0.252919	0.317685	0.298677	0.194773	0.238356	0.204456	0.229747	0.300224	0.218114	0.32408	0.0482984	0.336883	0.0629976	5.91389
Aminotransferase class-III	0.314443	0.334653	0.00497897	0.313008	0.117038	0.20812	0.215902	0.0312094	0.428722	0.256188	0.297111	0.20172	0.303219	0.363108	0.336171	0.269259	0.226229	0.372342	0.219805	0.546743	0.3497	0.0918157	5.80149
Aminotransferase class-V	0.243552	0.0513548	0.295674	0.330471	0.292918	0.264898	0.30985	0.192337	0.235868	0.25627	0.298168	0.259254	0.231946	0.274913	0.270011	0.196091	0.301426	0.323137	0.337584	0.399292	0.321416	0.0901402	5.77657
TonB dependent receptor	0.385622	0.0088413	0.968602	0.195493	0.484777	0.103565	0.180898	0.545802	0.00839111	0.448178	0.236105	0.354803	0.489493	0.0771048	0.175876	0.264066	0.344768	0.00939122	0.103566	0.0486817	0.260581	0.00636678	5.70097
Type II/IV secretion system protein	0.136669	0.430778	0.0245119	0.326967	0.113827	0.185722	0.244702	0.003629	0.182771	0.468417	0.348317	0.309193	0.446585	0.156205	0.245501	0.273181	0.260367	0.390199	0.321203	0.327228	0.345601	0.0991877	5.64076
His Kinase A (phosphoacceptor) domain	0.313538	0.38977	0.0700886	0.275949	0.159377	0.255402	0.364174	1.02773	0.0832059	0.252211	0.35072	0.241075	0.202556	0.0681268	0.291127	0.168867	0.506258	0.00264541	0.212503	0.0471484	0.348648	0.00737206	5.6385
Glutamine amidotransferase class-I	0.145947	0.208805	0.100345	0.202003	0.287824	0.248312	0.263229	0.550156	0.1057	0.195047	0.218678	0.176405	0.163335	0.368624	0.180852	0.20563	0.167537	0.34483	0.27096	0.253375	0.179146	0.709728	5.54647
Phosphoribosyl transferase domain	0.150098	0.236082	0.143624	0.227478	0.374344	0.332829	0.295665	0.0029032	0.166482	0.225588	0.212214	0.200274	0.204399	0.37813	0.184736	0.187965	0.193307	0.617175	0.296102	0.23472	0.211898	0.446345	5.52236
RecF/RecN/SMC N terminal domain	0.210318	0.129233	0.18652	0.210753	0.479542	0.306126	0.343923	0.294675	0.0770713	0.223192	0.261996	0.284358	0.173882	0.300908	0.191643	0.229975	0.251505	0.250124	0.313379	0.105796	0.224757	0.309962	5.35964
Sulfatase	0.0996584	0.00376226	0.682119	0.563224	0.179897	0.104912	0.111734	0.389029	0.197367	0.315004	0.589479	0.219056	0.113566	0.012088	0.359193	0.164575	0.30306	0.0679872	0.13654	0.167255	0.533651	0.00703697	5.32019
Predicted permease	0.105848	0.139203	0.101111	0.269449	0.217474	0.204886	0.246959	0.389029	0.224938	0.284664	0.255989	0.265451	0.230717	0.0910118	0.277476	0.312464	0.678707	0.135313	0.254539	0.253247	0.275964	0.0854489	5.29989
Tetratricopeptide repeat	0.121029	0.571863	0.0624287	0.232925	0.027266	0.155946	0.249614	0.147337	0.440004	0.211309	0.251955	0.091373	0.0431634	0.0624349	0.0970887	0.181751	0.215041	0.0547601	0.572734	0.0663144	0.316897	1.09006	5.26329
Molybdopterin oxidoreductase	0.237592	0.266932	0.00612797	0.325569	0.0311324	0.236676	0.197892	0.373061	0.416805	0.286717	0.275837	0.12934	0.200252	0.0917159	0.297777	0.112321	0.217026	0.480804	0.214915	0.283785	0.312521	0.230209	5.22501
Enoyl-CoA hydratase/isomerase family	0.231086	0.50433	0.00229799	0.273249	0.0335892	0.0630622	0.0852957	0.0021774	0.450793	0.176602	0.289733	0.308743	0.349608	0.190063	0.609275	0.269411	0.23725	0.220099	0.113452	0.317517	0.287982	0.0874595	5.10307
Aldo/keto reductase family	0.243322	0.243042	0.58254	0.183124	0.462415	0.148246	0.234361	0.0101612	0.449876	0.11519	0.146547	0.112962	0.24874	0.314991	0.168969	0.139969	0.250015	0.448795	0.130721	0.198304	0.196835	0.00971772	5.03884
Receptor family ligand binding region	0.295327	0.484202	0.222905	0.156892	0.0156568	0.221966	0.146773	0.749026	0.613609	0.103034	0.153405	0.237283	0.321498	0.00844984	0.31473	0.183207	0.116044	0.0701035	0.172382	0.229353	0.120567	0.101198	5.03761
Acyl-CoA dehydrogenase; C-terminal domain	0.210505	0.552111	0.290312	0.233404	0.039721	0.0302247	0.0605636	0.0043548	0.514184	0.152398	0.200865	0.276312	0.321908	0.223393	0.47577	0.227216	0.219333	0.233458	0.0947969	0.189105	0.238491	0.168217	4.95664
GTPase of unknown function	0.187526	0.14955	0.189967	0.177829	0.343886	0.250246	0.253405	0.361448	0.112116	0.301976	0.226809	0.233892	0.197384	0.306131	0.160109	0.25443	0.158722	0.225389	0.280642	0.23127	0.211932	0.0837734	4.89843
NUDIX domain	0.254826	0.284803	0.343166	0.166025	0.233845	0.179081	0.150995	0.364352	0.210624	0.221292	0.210152	0.208137	0.265483	0.149398	0.239757	0.245304	0.196354	0.276049	0.167508	0.262447	0.158528	0.00502641	4.79315
Bacterial regulatory proteins; tetR family	0.219682	0.816409	0.190733	0.168792	0.247378	0.233764	0.244719	0.0087096	0.307086	0.169498	0.160496	0.162039	0.312026	0.0739947	0.286917	0.201947	0.175284	0.000661354	0.15706	0.414625	0.160497	0	4.71232
PAS fold	0.148288	0.474985	0.162391	0.286298	0.0143076	0.396489	0.38265	0.164757	0.19081	0.352165	0.347824	0.226977	0.103224	0.129212	0.152179	0.178351	0.307362	0.0031745	0.314789	0.0623535	0.235596	0.0345147	4.6687
UvrD/REP helicase	0.198311	0.0980068	0.312909	0.241264	0.449426	0.248427	0.234619	0.201772	0.104219	0.258595	0.244756	0.277069	0.293337	0.177036	0.160621	0.209476	0.217593	0.0101848	0.207491	0.0945524	0.21683	0.182961	4.63946
Amino acid kinase family	0.145301	0.239468	0.0988135	0.172928	0.232758	0.268788	0.225399	0.0058064	0.108097	0.18832	0.13059	0.212351	0.10947	0.399724	0.150784	0.174972	0.155959	0.386098	0.218599	0.12394	0.16829	0.655108	4.57156
Methyl-accepting chemotaxis protein (MCP) signaling domain	0.570189	0.284427	0.371891	0.157859	0.0735014	0.318453	0.266866	0.0377416	0.165918	0.31727	0.15518	0.317986	0.342594	0.284654	0.143505	0.257254	0.0618597	0.0560828	0.1505	0.121513	0.084751	0.0170898	4.55708
Amino acid permease	0.204243	0.0976305	0.443512	0.193109	0.0294106	0.0978678	0.114699	0.191611	0.0430132	0.136396	0.151729	0.0909612	0.260414	1.07554	0.234711	0.105151	0.224518	0.549188	0.0993689	0.00396098	0.193469	0.00502641	4.54552
Sigma-70 region 2	0.159218	0.065087	0.358486	0.329475	0.233392	0.155762	0.203786	0.317175	0.163098	0.207792	0.287698	0.215541	0.210338	0.0387871	0.248896	0.236917	0.419263	0.000132271	0.233007	0.147451	0.277521	0	4.50882
Bacterial extracellular solute-binding proteins; family 5 Middle	0.44126	0.194132	0.109537	0.220164	0.0957533	0.2502	0.221038	0.0130644	0.536044	0.175056	0.20186	0.0921201	0.0548887	0.16442	0.326497	0.11835	0.257637	0.194703	0.202519	0.26053	0.227349	0.0971772	4.4543
Outer membrane efflux protein	0.179354	0.322613	0.131751	0.168533	0.144375	0.104003	0.187482	0.174918	0.10986	0.465514	0.218839	0.351959	0.487035	0.305544	0.289313	0.240263	0.165143	0.00476175	0.106956	0.0475317	0.233273	0.00301584	4.44204
tRNA synthetases class I (I; L; M and V)	0.192926	0.146164	0.0126389	0.226061	0.321956	0.245918	0.263143	0.029032	0.0587378	0.235878	0.231739	0.215426	0.106961	0.285886	0.211386	0.152452	0.150062	0.458054	0.286836	0.0983856	0.214381	0.26707	4.41109
Transposase	0.183461	0.0265239	0.0685566	0.0817489	0.0890475	0.094622	0.0833309	0.311368	0.0274298	0.0632179	0.115188	0.0985756	0.117355	0.144234	0.0687876	0.165694	0.0640128	0.000396812	0.116834	2.28727	0.096078	0.00871244	4.31245
Reverse transcriptase (RNA-dependent DNA polymerase)	1.53921	0.0015049	0.00382998	0.138539	0.16711	0.0538428	0.045483	0.003629	0.352215	0.0707116	0.144736	0.127491	0.0403985	0.175041	0.151389	0.110115	0.0442548	0.00290996	0.0742761	0.00536649	0.150163	0.882302	4.28452
Rhodanese-like domain	0.117223	0.19432	0.287631	0.14571	0.0354619	0.0931373	0.12466	0.230079	0.182559	0.213822	0.158766	0.208999	0.176596	0.162894	0.163318	0.216787	0.170666	0.00198406	0.133288	0.436858	0.174736	0.513699	4.1432
TonB-dependent Receptor Plug Domain	0.264995	0.000940564	0.423596	0.16187	0.309602	0.0903289	0.181656	0.3629	0.000705135	0.251338	0.208001	0.295842	0.352322	0.00293397	0.13511	0.273898	0.323976	0.00251314	0.086142	0.106563	0.202583	0	4.03781
DctM-like transporters	0.248622	0.26618	0.288014	0.0899438	0.0701687	0.407873	0.154839	0.448544	0.558679	0.0956825	0.15129	0.123344	0.0265739	0.0017017	0.21006	0.142153	0.0831316	0.00277769	0.189529	0.3202	0.140923	0.000670187	4.0209
E1-E2 ATPase	0.140131	0.0927396	0.269248	0.116434	0.173333	0.196864	0.182673	0.881121	0.0631096	0.166536	0.140155	0.274579	0.195234	0.144117	0.142575	0.115243	0.135773	0.143117	0.194671	0.0951912	0.129142	0.0237917	4.01578
Alpha amylase; catalytic domain	0.274517	0.127164	0.494067	0.127836	0.46314	0.17854	0.163439	0.367981	0.0621224	0.091859	0.131334	0.204756	0.104094	0.2444	0.150505	0.246706	0.226806	0.108859	0.11522	0.00396098	0.116712	0.00837734	4.01239
Oxidoreductase family; NAD-binding Rossmann fold	0.100477	0.17739	0.575646	0.226186	0.107503	0.184237	0.174331	0.271449	0.142649	0.132643	0.31565	0.086948	0.0651291	0.0992269	0.130436	0.132343	0.265068	0.112695	0.209267	0.00396098	0.296498	0.163526	3.97326
Bacterial regulatory helix-turn-helix protein; lysR family	0.443185	0.0494737	0.246268	0.118291	0.189825	0.0677467	0.0901905	0.545076	0.0887765	0.132832	0.100701	0.137558	0.501781	0.0454765	0.567184	0.129518	0.10884	0.073278	0.0369506	0.180672	0.098266	0.0130687	3.96496
Adenylate and Guanylate cyclase catalytic domain	0.0637819	0.418927	0.370359	0.232609	0.00664534	0.0250798	0.0378307	0.397738	0.764155	0.166158	0.26672	0.0617103	0.000512021	0.0390805	0.243036	0.0678118	0.177707	0.00238087	0.0693292	0.218237	0.241478	0.0653433	3.93663
Thiamine pyrophosphate enzyme; C-terminal TPP binding domain	0.155584	0.204855	0.00229799	0.169577	0.18035	0.297402	0.21704	0	0.142367	0.0888969	0.171684	0.113929	0.112082	0.262062	0.216176	0.126281	0.134476	0.492709	0.265329	0.194343	0.184372	0.191674	3.92349
Glyoxalase/Bleomycin resistance protein/Dioxygenase superfamily	0.204932	0.347068	0.0792806	0.183009	0.0474437	0.104141	0.0969293	0.223546	0.232977	0.193914	0.1557	0.178704	0.123704	0.114425	0.272313	0.244457	0.321953	0.0353163	0.0512044	0.435963	0.206226	0.00234566	3.85555
Universal stress protein family	0.091314	0.532547	0.00382998	0.143374	0.0290482	0.154554	0.0957401	0.0021774	0.58216	0.132525	0.139142	0.141006	0.141932	0.116831	0.195712	0.0853459	0.287695	0.170497	0.157093	0.450146	0.185945	0.00201056	3.84063
tRNA synthetase class II core domain (G; H; P; S and T)	0.134946	0.142589	0.00268099	0.152143	0.237067	0.199419	0.21261	0	0.0796803	0.173416	0.183527	0.172795	0.145158	0.459812	0.13625	0.200828	0.13473	0.300519	0.239665	0.192044	0.152503	0.172573	3.82496
pfkB family carbohydrate kinase	0.157652	0.0993235	0.391424	0.168763	0.224995	0.211021	0.190274	0.014516	0.145892	0.16486	0.143401	0.108508	0.189346	0.165945	0.199782	0.135863	0.176347	0.339671	0.206521	0.0351377	0.166287	0.17894	3.81447
Penicillin binding protein transpeptidase domain	0.124849	0.282922	0.29261	0.165508	0.292616	0.188795	0.18712	0.370158	0.103866	0.212855	0.17969	0.138582	0.0891941	0.155559	0.140598	0.173353	0.195311	0.00727489	0.208028	0.110269	0.171143	0.00335094	3.79365
AhpC/TSA family	0.0573334	0.167232	0.156646	0.190304	0.0775591	0.13829	0.161784	0.0123386	0.159572	0.215368	0.178614	0.177344	0.18484	0.384409	0.119948	0.225174	0.181431	0.277769	0.153238	0.231653	0.204585	0.00402112	3.65946
Mur ligase middle domain	0.0930949	0.191687	0.258141	0.173426	0.191295	0.204828	0.136277	0.187256	0.103373	0.274232	0.191559	0.214669	0.148998	0.182082	0.118692	0.15608	0.147563	0.00701035	0.205225	0.22897	0.12368	0.0180951	3.55623
2Fe-2S iron-sulfur cluster binding domain	0.166729	0.153688	0.292993	0.160951	0.0340926	0.0885334	0.129796	0.27653	0.191162	0.160364	0.157977	0.158284	0.131846	0.141359	0.256384	0.176265	0.114963	0.128038	0.142057	0.279696	0.126121	0.0566308	3.52446
FAD binding domain	0.251322	0.0571863	0.322101	0.145442	0.0117099	0.0381089	0.0301439	0.0994346	0.0426607	0.187482	0.143275	0.166205	0.140345	0.197867	0.218804	0.161599	0.183383	0.233987	0.0524513	0.21236	0.132584	0.483205	3.51166
Beta-lactamase	0.161717	0.0985711	0.387594	0.226186	0.0631106	0.0923201	0.197702	0.219192	0.274721	0.104545	0.167821	0.172641	0.10476	0.0632564	0.197642	0.188378	0.316037	0.0369035	0.0647736	0.130329	0.211141	0.00435622	3.4837
Sugar (and other) transporter	0.16199	0.0319792	0.0478747	0.0723859	0.0439599	0.0413777	0.0378479	0.12266	0.0197438	0.059477	0.0699342	0.0387521	0.218428	0.961462	0.254152	0.0504732	0.0851742	0.97391	0.0385968	0.027088	0.074156	0.0274777	3.4589
