# Supplementary material for: Exploration of Noncoding Sequences in Metagenomes
Source: PLoS One. 2013 Mar 25;8(3):e59488. doi: 10.1371/journal.pone.0059488 (PMC3607601; doi:10.1371/journal.pone.0059488)
Supplement: Table S6 — This file contains the unique functional assignments for 23 metagenomes. (XLS) [file pone.0059488.s007.xls]

## Sheet: UniqueFunctionalAssignments
FUNCTION	EMR	OAEMD4	AVCYCH	MLWSMO	MEGM	ANASDB	ADC	AVCYNL	OAEMD1	MLWSML	MLWSME	SUS	UCG	AMD	MLWSF	SAU	SMF	OHSY	WTDBR	OAEMG3	MLWSFD	AOM	TOTAL
Domain of unknown function (DUF3544)	0	0	0	0	0	0	0	0	0	0	0	0	0	0	0	0	4.81e-06	0	0	0	0	0	4.81e-06
Protein of unknown function (DUF2719)	0	0	0	0	0	0	0	0	0	0	0	0	0	0	0	0	4.81e-06	0	0	0	0	0	4.81e-06
Gamma-thionin family	0	0	0	0	0	0	0	0	0	0	0	0	0	0	0	0	4.81e-06	0	0	0	0	0	4.81e-06
Glycogen synthase kinase-3 binding	0	0	0	0	0	0	0	0	0	0	0	0	0	0	0	0	4.81e-06	0	0	0	0	0	4.81e-06
Creb binding	0	0	0	0	0	0	0	0	0	0	0	0	0	0	0	0	4.81e-06	0	0	0	0	0	4.81e-06
Otx1 transcription factor	0	0	0	0	0	0	0	0	0	0	0	0	0	0	0	0	4.81e-06	0	0	0	0	0	4.81e-06
Interleukin 7/9 family	0	0	0	0	0	0	0	0	0	0	0	0	0	0	0	0	4.81e-06	0	0	0	0	0	4.81e-06
Metallothionein	0	0	0	0	0	0	0	0	0	0	0	0	0	0	0	0	4.81e-06	0	0	0	0	0	4.81e-06
Pertussis toxin; subunit 2 and 3; C-terminal domain	0	0	0	0	0	0	0	0	0	0	0	0	0	0	0	0	4.81e-06	0	0	0	0	0	4.81e-06
DNA mimic ocr	0	0	0	0	0	0	0	0	0	0	0	0	0	0	0	0	4.81e-06	0	0	0	0	0	4.81e-06
Phage PP7 coat protein	0	0	0	0	0	0	0	0	0	0	0	0	0	0	0	0	4.81e-06	0	0	0	0	0	4.81e-06
Protein of unknown function (DUF3166)	0	0	0	0	0	0	0	0	0	0	0	0	0	0	0	0	4.81e-06	0	0	0	0	0	4.81e-06
Smoothelin cytoskeleton protein	0	0	0	0	0	0	0	0	0	0	0	0	0	0	0	0	4.81e-06	0	0	0	0	0	4.81e-06
Nucleotide-sensitive chloride conductance regulator (ICln)	0	0	0	0	0	0	0	0	0	0	0	0	0	0	0	0	4.81e-06	0	0	0	0	0	4.81e-06
Bypass of Forespore C; N terminal	0	0	0	0	0	0	0	0	0	0	0	0	0	0	0	0	4.81e-06	0	0	0	0	0	4.81e-06
Mitochondrial domain of unknown function (DUF1713)	0	0	0	0	0	0	0	0	0	0	0	0	0	0	0	0	4.81e-06	0	0	0	0	0	4.81e-06
DX module	0	0	0	0	0	0	0	0	0	0	0	0	0	0	0	0	4.81e-06	0	0	0	0	0	4.81e-06
Baculovirus immediate-early protein (IE-0)	0	0	0	0	0	0	0	0	0	0	0	0	0	0	0	0	4.81e-06	0	0	0	0	0	4.81e-06
Protein of unknown function (DUF1478)	0	0	0	0	0	0	0	0	0	0	0	0	0	0	0	0	4.81e-06	0	0	0	0	0	4.81e-06
PrgU-like protein	0	0	0	0	0	0	0	0	0	0	0	0	0	0	0	0	4.81e-06	0	0	0	0	0	4.81e-06
Protein of unknown function (DUF2697)	0	0	0	0	0	0	0	0	0	0	0	0	0	0	0	0	4.81e-06	0	0	0	0	0	4.81e-06
Tobravirus 2B protein	0	0	0	0	0	0	0	0	0	0	0	0	0	0	0	0	4.81e-06	0	0	0	0	0	4.81e-06
CEP-1; DNA binding	0	0	0	0	0	0	0	0	0	0	0	0	0	0	0	0	4.81e-06	0	0	0	0	0	4.81e-06
Protein of unknown function (DUF2713)	0	0	0	0	0	0	0	0	0	0	0	0	0	0	0	0	4.81e-06	0	0	0	0	0	4.81e-06
PI-PfuI Endonuclease subdomain	0	0	0	0	0	0	0	0	0	0	0	0	0	0	0	0	4.81e-06	0	0	0	0	0	4.81e-06
Intracellular growth locus C protein	0	0	0	0	0	0	0	0	0	0	0	0	0	0	0	0	4.81e-06	0	0	0	0	0	4.81e-06
Citrus tristeza virus P33 protein	0	0	0	0	0	0	0	0	0	0	0	0	0	0	0	0	4.81e-06	0	0	0	0	0	4.81e-06
Protein of unknown function (DUF2669)	0	0	0	0	0	0	0	0	0	0	0	0	0	0	0	0	4.81e-06	0	0	0	0	0	4.81e-06
RST domain of plant C-terminal	0	0	0	0	0	0	0	0	0	0	0	0	0	0	0	0	4.81e-06	0	0	0	0	0	4.81e-06
Sec23/Sec24 zinc finger	0	0	0	0	0	0	0	0	0	0	0	0	0	0	0	0	4.81e-06	0	0	0	0	0	4.81e-06
Gap junction alpha-8 protein (Cx50)	0	0	0	0	0	0	0	0	0	0	0	0	0	0	0	0	4.81e-06	0	0	0	0	0	4.81e-06
Protein of unknown function (DUF1231)	0	0	0	0	0	0	0	0	0	0	0	0	0	0	0	0	4.81e-06	0	0	0	0	0	4.81e-06
Tectiviridae; minor capsid	0	0	0	0	0	0	0	0	0	0	0	0	0	0	0	0	4.81e-06	0	0	0	0	0	4.81e-06
Citrus tristeza virus P13 protein	0	0	0	0	0	0	0	0	0	0	0	0	0	0	0	0	4.81e-06	0	0	0	0	0	4.81e-06
Protein of unknown function (DUF2599)	0	0	0	0	0	0	0	0	0	0	0	0	0	0	0	0	4.81e-06	0	0	0	0	0	4.81e-06
Bacterial type II secretion system chaperone protein (type_III_yscG)	0	0	0	0	0	0	0	0	0	0	0	0	0	0	0	0	4.81e-06	0	0	0	0	0	4.81e-06
Protein of unknown function C-terminus (DUF2448)	0	0	0	0	0	0	0	0	0	0	0	0	0	0	0	0	4.81e-06	0	0	0	0	0	4.81e-06
Protein of unknown function (DUF621)	0	0	0	0	0	0	0	0	0	0	0	0	0	0	0	0	4.81e-06	0	0	0	0	0	4.81e-06
Protein of unknown function (DUF1412)	0	0	0	0	0	0	0	0	0	0	0	0	0	0	0	0	4.81e-06	0	0	0	0	0	4.81e-06
Bacteriophage phi-29 early protein GP16.7	0	0	0	0	0	0	0	0	0	0	0	0	0	0	0	0	4.81e-06	0	0	0	0	0	4.81e-06
Non-structural protein C	0	0	0	0	0	0	0	0	0	0	0	0	0	0	0	0	4.81e-06	0	0	0	0	0	4.81e-06
EGFR receptor inhibitor Mig-6	0	0	0	0	0	0	0	0	0	0	0	0	0	0	0	0	4.81e-06	0	0	0	0	0	4.81e-06
Crisp	0	0	0	0	0	0	0	0	0	0	0	0	0	0	0	0	4.81e-06	0	0	0	0	0	4.81e-06
Steroid receptor coactivator	0	0	0	0	0	0	0	0	0	0	0	0	0	0	0	0	4.81e-06	0	0	0	0	0	4.81e-06
Hepatitis C virus core protein	0	0	0	0	0	0	0	0	0	0	0	0	0	0	0	0	4.81e-06	0	0	0	0	0	4.81e-06
Protein of unknown function (DUF3120)	0	0	0	0	0	0	0	0	0	0	0	0	0	0	0	0	4.81e-06	0	0	0	0	0	4.81e-06
Mastadenovirus E4 ORF3 protein	0	0	0	0	0	0	0	0	0	0	0	0	0	0	0	0	4.81e-06	0	0	0	0	0	4.81e-06
Phage protein	0	0	0	0	0	0	0	0	0	0	0	0	0	0	0	0	4.81e-06	0	0	0	0	0	4.81e-06
Scorpion short toxin	0	0	0	0	0	0	0	0	0	0	0	0	0	0	0	0	4.81e-06	0	0	0	0	0	4.81e-06
Hepsin; SRCR	0	0	0	0	0	0	0	0	0	0	0	0	0	0	0	0	4.81e-06	0	0	0	0	0	4.81e-06
Sox developmental protein N terminal	0	0	0	0	0	0	0	0	0	0	0	0	0	0	0	0	4.81e-06	0	0	0	0	0	4.81e-06
Protein of unknown function (DUF2644)	0	0	0	0	0	0	0	0	0	0	0	0	0	0	0	0	4.81e-06	0	0	0	0	0	4.81e-06
Domain of unknown function (DUF1898)	0	0	0	0	0	0	0	0	0	0	0	0	0	0	0	0	4.81e-06	0	0	0	0	0	4.81e-06
Possible hemagglutinin (DUF638)	0	0	0	0	0	0	0	0	0	0	0	0	0	0	0	0	4.81e-06	0	0	0	0	0	4.81e-06
MbeB-like; N-term conserved region	0	0	0	0	0	0	0	0	0	0	0	0	0	0	0	0	4.81e-06	0	0	0	0	0	4.81e-06
Late nodulin protein	0	0	0	0	0	0	0	0	0	0	0	0	0	0	0	0	4.81e-06	0	0	0	0	0	4.81e-06
Equine arterivirus Nsp2-type cysteine proteinase	0	0	0	0	0	0	0	0	0	0	0	0	0	0	0	0	4.81e-06	0	0	0	0	0	4.81e-06
Recombination-activating protein 1 zinc-finger domain	0	0	0	0	0	0	0	0	0	0	0	0	0	0	0	0	4.81e-06	0	0	0	0	0	4.81e-06
Coronavirus 5a protein	0	0	0	0	0	0	0	0	0	0	0	0	0	0	0	0	4.81e-06	0	0	0	0	0	4.81e-06
Ca2+-ATPase N terminal autoinhibitory domain	0	0	0	0	0	0	0	0	0	0	0	0	0	0	0	0	4.81e-06	0	0	0	0	0	4.81e-06
Protein of unknown function (DUF2985)	0	0	0	0	0	0	0	0	0	0	0	0	0	0	0	0	4.81e-06	0	0	0	0	0	4.81e-06
Cypovirus polyhedrin protein	0	0	0	0	0	0	0	0	0	0	0	0	0	0	0	0	4.81e-06	0	0	0	0	0	4.81e-06
Anti sigma-E protein RseA; C-terminal domain	0	0	0	0	0	0	0	0	0	0	0	0	0	0	0	0	4.81e-06	0	0	0	0	0	4.81e-06
Prepro-orexin	0	0	0	0	0	0	0	0	0	0	0	0	0	0	0	0	4.81e-06	0	0	0	0	0	4.81e-06
KRAB box	0	0	0	0	0	0	0	0	0	0	0	0	0	0	0	0	4.81e-06	0	0	0	0	0	4.81e-06
Protein of unknown function (DUF2699)	0	0	0	0	0	0	0	0	0	0	0	0	0	0	0	0	4.81e-06	0	0	0	0	0	4.81e-06
Protein L b1 domain	0	0	0	0	0	0	0	0	0	0	0	0	0	0	0	0	4.81e-06	0	0	0	0	0	4.81e-06
Domain of unknown function (DUF3462)	0	0	0	0	0	0	0	0	0	0	0	0	0	0	0	0	4.81e-06	0	0	0	0	0	4.81e-06
Bacteriophage coat protein B	0	0	0	0	0	0	0	0	0	0	0	0	0	0	0	0	4.81e-06	0	0	0	0	0	4.81e-06
Trematode eggshell synthesis protein	0	0	0	0	0	0	0	0	0	0	0	0	0	0	0	0	4.81e-06	0	0	0	0	0	4.81e-06
Protein of unknown function (DUF1408)	0	0	0	0	0	0	0	0	0	0	0	0	0	0	0	0	4.81e-06	0	0	0	0	0	4.81e-06
Connexin	0	0	0	0	0	0	0	0	0	0	0	0	0	0	0	0	4.81e-06	0	0	0	0	0	4.81e-06
Bacterial adhesion/invasion protein N terminal	0	0	0	0	0	0	0	0	0	0	0	0	0	0	0	0	4.81e-06	0	0	0	0	0	4.81e-06
Clostridium botulinum HA-17 protein	0	0	0	0	0	0	0	0	0	0	0	0	0	0	0	0	4.81e-06	0	0	0	0	0	4.81e-06
Prosystemin	0	0	0	0	0	0	0	0	0	0	0	0	0	0	0	0	4.81e-06	0	0	0	0	0	4.81e-06
Protein of unknown function (DUF3252)	0	0	0	0	0	0	0	0	0	0	0	0	0	0	0	0	4.81e-06	0	0	0	0	0	4.81e-06
Protein of unknown function (DUF3200)	0	0	0	0	0	0	0	0	0	0	0	0	0	0	0	0	4.81e-06	0	0	0	0	0	4.81e-06
Protein of unknown function (DUF1509)	0	0	0	0	0	0	0	0	0	0	0	0	0	0	0	0	4.81e-06	0	0	0	0	0	4.81e-06
Porcine reproductive and respiratory syndrome virus 2b	0	0	0	0	0	0	0	0	0	0	0	0	0	0	0	0	4.81e-06	0	0	0	0	0	4.81e-06
Protein of unknown function (DUF2964)	0	0	0	0	0	0	0	0	0	0	0	0	0	0	0	0	4.81e-06	0	0	0	0	0	4.81e-06
Protein of unknown function (DUF2541)	0	0	0	0	0	0	0	0	0	0	0	0	0	0	0	0	4.81e-06	0	0	0	0	0	4.81e-06
Protein of unknown function	0	0	0	0	0	0	0	0	0	0	0	0	0	0	0	0	4.81e-06	0	0	0	0	0	4.81e-06
PMG protein	0	0	0	0	0	0	0	0	0	0	0	0	0	0	0	0	4.81e-06	0	0	0	0	0	4.81e-06
Carlavirus putative nucleic acid binding protein	0	0	0	0	0	0	0	0	0	0	0	0	0	0	0	0	4.81e-06	0	0	0	0	0	4.81e-06
Sialic-acid binding micronemal adhesive repeat	0	0	0	0	0	0	0	0	0	0	0	0	0	0	0	0	4.81e-06	0	0	0	0	0	4.81e-06
Bacteriophage lambda minor tail protein (GpG)	0	0	0	0	0	0	0	0	0	0	0	0	0	0	0	0	4.81e-06	0	0	0	0	0	4.81e-06
Early E3 14.5 kDa protein	0	0	0	0	0	0	0	0	0	0	0	0	0	0	0	0	4.81e-06	0	0	0	0	0	4.81e-06
Thylakoid soluble phosphoprotein TSP9	0	0	0	0	0	0	0	0	0	0	0	0	0	0	0	0	4.81e-06	0	0	0	0	0	4.81e-06
Phycobilisome degradation protein nblA	0	0	0	0	0	0	0	0	0	0	0	0	0	0	0	0	4.81e-06	0	0	0	0	0	4.81e-06
Tombusvirus movement protein	0	0	0	0	0	0	0	0	0	0	0	0	0	0	0	0	4.81e-06	0	0	0	0	0	4.81e-06
Nrf1 activator activation site binding domain	0	0	0	0	0	0	0	0	0	0	0	0	0	0	0	0	4.81e-06	0	0	0	0	0	4.81e-06
GNL3L/Grn1 putative GTPase	0	0	0	0	0	0	0	0	0	0	0	0	0	0	0	0	4.81e-06	0	0	0	0	0	4.81e-06
Subunit of cleavage factor IA Pcf11	0	0	0	0	0	0	0	0	0	0	0	0	0	0	0	0	4.81e-06	0	0	0	0	0	4.81e-06
WIYLD domain	0	0	0	0	0	0	0	0	0	0	0	0	0	0	0	0	0	0	8.15e-06	0	0	0	8.15e-06
Phloem filament protein PP1	0	0	0	0	0	0	0	0	0	0	0	0	0	0	0	0	0	0	8.15e-06	0	0	0	8.15e-06
Leucine-rich repeat containing protein 8	0	0	0	0	0	0	0	0	0	0	0	0	0	0	0	0	0	0	8.15e-06	0	0	0	8.15e-06
Protein of unknown function (DUF1108)	0	0	0	0	0	0	0	0	0	0	0	0	0	0	0	0	0	0	8.15e-06	0	0	0	8.15e-06
Protein of unknown function (DUF3525)	0	0	0	0	0	0	0	0	0	0	0	0	0	0	0	0	0	0	8.15e-06	0	0	0	8.15e-06
Bacteriophage FRD2 protein	0	0	0	0	0	0	0	0	0	0	0	0	0	0	0	0	0	0	8.15e-06	0	0	0	8.15e-06
Protein of unknown function (P_fal_TIGR01639)	0	0	0	0	0	0	0	0	0	0	0	0	0	0	0	0	0	0	8.15e-06	0	0	0	8.15e-06
Herpesvirus UL3 protein	0	0	0	0	0	0	0	0	0	0	0	0	0	0	0	0	0	0	8.15e-06	0	0	0	8.15e-06
Protein of unknown function (DUF2690)	0	0	0	0	0	0	0	0	0	0	0	0	0	0	0	0	0	0	8.15e-06	0	0	0	8.15e-06
Tc3 transposase	0	0	0	0	0	0	0	0	0	0	0	0	0	0	0	0	0	0	8.15e-06	0	0	0	8.15e-06
Influenza B matrix protein 2 (BM2)	0	0	0	0	0	0	0	0	0	0	0	0	0	0	0	0	0	0	8.15e-06	0	0	0	8.15e-06
Protein of unknown function (DUF1229)	0	0	0	0	0	0	0	0	0	0	0	0	0	0	0	0	0	0	8.15e-06	0	0	0	8.15e-06
White spot syndrome virus structural envelope protein VP	0	0	0	0	0	0	0	0	0	0	0	0	0	0	0	0	0	0	8.15e-06	0	0	0	8.15e-06
Chlamydia-phage Chp2 scaffold (Chlamy_scaf)	0	0	0	0	0	0	0	0	0	0	0	0	0	0	0	0	0	0	8.15e-06	0	0	0	8.15e-06
Protein of unknown function (DUF1283)	0	0	0	0	0	0	0	0	0	0	0	0	0	0	0	0	0	0	8.15e-06	0	0	0	8.15e-06
APOBEC-like C-terminal domain	0	0	0	0	0	0	0	0	0	0	0	0	0	0	0	0	0	0	8.15e-06	0	0	0	8.15e-06
U1 zinc finger	0	0	0	0	0	0	0	0	0	0	0	0	0	0	0	0	0	0	8.15e-06	0	0	0	8.15e-06
Protein of unknown function (DUF3317)	0	0	0	0	0	0	0	0	0	0	0	0	0	0	0	0	0	0	8.15e-06	0	0	0	8.15e-06
Kp4	0	0	0	0	0	0	0	0	0	0	0	0	0	0	0	0	0	0	8.15e-06	0	0	0	8.15e-06
Domain of Unknown Function (DUF1543)	0	0	0	0	0	0	0	0	0	0	0	0	0	0	0	0	0	0	8.15e-06	0	0	0	8.15e-06
Surface lipoprotein of Spirochaetales order	0	0	0	0	0	0	0	0	0	0	0	0	0	0	0	0	0	0	8.15e-06	0	0	0	8.15e-06
Protein of unknown function (DUF2661)	0	0	0	0	0	0	0	0	0	0	0	0	0	0	0	0	0	0	8.15e-06	0	0	0	8.15e-06
Apolipoprotein CIII (Apo-CIII)	0	0	0	0	0	0	0	0	0	0	0	0	0	0	0	0	0	0	8.15e-06	0	0	0	8.15e-06
NB glycoprotein	0	0	0	0	0	0	0	0	0	0	0	0	0	0	0	0	0	0	8.15e-06	0	0	0	8.15e-06
Brevenin/esculentin/gaegurin/rugosin family	0	0	0	0	0	0	0	0	0	0	0	0	0	0	0	0	0	0	8.15e-06	0	0	0	8.15e-06
Domain of unknown function (DUF1884)	0	0	0	0	0	0	0	0	0	0	0	0	0	0	0	0	0	0	8.15e-06	0	0	0	8.15e-06
Nuclear coactivator	0	0	0	0	0	0	0	0	0	0	0	0	0	0	0	0	0	0	8.15e-06	0	0	0	8.15e-06
Disease resistance/zinc finger/chromosome condensation-like region	0	0	0	0	0	0	0	0	0	0	0	0	0	0	0	0	0	0	8.15e-06	0	0	0	8.15e-06
Aft1 HRR domain	0	0	0	0	0	0	0	0	0	0	0	0	0	0	0	0	0	0	8.15e-06	0	0	0	8.15e-06
Telomere-binding protein beta subunit (TEBP beta)	0	0	0	0	0	0	0	0	0	0	0	0	0	0	0	0	0	0	8.15e-06	0	0	0	8.15e-06
Chordopoxvirus A15 protein	0	0	0	0	0	0	0	0	0	0	0	0	0	0	0	0	0	0	8.15e-06	0	0	0	8.15e-06
Protein of unknown function (DUF2539)	0	0	0	0	0	0	0	0	0	0	0	0	0	0	0	0	0	0	8.15e-06	0	0	0	8.15e-06
Protein of unknown function (DUF3215)	0	0	0	0	0	0	0	0	0	0	0	0	0	0	0	0	0	0	8.15e-06	0	0	0	8.15e-06
Protein of unknown function (DUF1322)	0	0	0	0	0	0	0	0	0	0	0	0	0	0	0	0	0	0	8.15e-06	0	0	0	8.15e-06
XPA protein C-terminus	0	0	0	0	0	0	0	0	0	0	0	0	0	0	0	0	0	0	8.15e-06	0	0	0	8.15e-06
Cathelicidin	0	0	0	0	0	0	0	0	0	0	0	0	0	0	0	0	0	0	8.15e-06	0	0	0	8.15e-06
Cytokine interleukin-12p40 C-terminus	0	0	0	0	0	0	0	0	0	0	0	0	0	0	0	0	0	0	8.15e-06	0	0	0	8.15e-06
E4 protein	0	0	0	0	0	0	0	0	0	0	0	0	0	0	0	0	0	0	8.15e-06	0	0	0	8.15e-06
Associated with zinc fingers	0	0	0	0	0	0	0	0	0	0	0	0	0	0	0	0	0	0	8.15e-06	0	0	0	8.15e-06
HrpF protein	0	0	0	0	0	0	0	0	0	0	0	0	0	0	0	0	0	0	8.15e-06	0	0	0	8.15e-06
flt3 ligand	0	0	0	0	0	0	0	0	0	0	0	0	0	0	0	0	0	0	8.15e-06	0	0	0	8.15e-06
Uncharacterized conserved domain (SAYSvFN)	0	0	0	0	0	0	0	0	0	0	0	0	0	0	0	0	0	0	8.15e-06	0	0	0	8.15e-06
Protein of unknown function (DUF1363)	0	0	0	0	0	0	0	0	0	0	0	0	0	0	0	0	0	0	8.15e-06	0	0	0	8.15e-06
Complementary sex determiner protein	0	0	0	0	0	0	0	0	0	0	0	0	0	0	0	0	0	0	8.15e-06	0	0	0	8.15e-06
Suppressor of Fused Gli/Ci N terminal binding domain	0	0	0	0	0	0	0	0	0	0	0	0	0	0	0	0	0	0	8.15e-06	0	0	0	8.15e-06
Alpha-haemoglobin stabilising protein	0	0	0	0	0	0	0	0	0	0	0	0	0	0	0	0	0	0	8.15e-06	0	0	0	8.15e-06
Beta-2-glycoprotein-1 fifth domain	0	0	0	0	0	0	0	0	0	0	0	0	0	0	0	0	0	0	8.15e-06	0	0	0	8.15e-06
DM DNA binding domain	0	0	0	0	0	0	0	0	0	0	0	0	0	0	0	0	0	0	8.15e-06	0	0	0	8.15e-06
EB-1 Binding Domain	0	0	0	0	0	0	0	0	0	0	0	0	0	0	0	0	0	0	0	0	8.42e-06	0	8.42e-06
Putative bacteriophage terminase small subunit	0	0	0	0	0	0	0	0	0	0	0	0	0	0	0	0	0	0	0	0	8.42e-06	0	8.42e-06
Beta barrel domain of bacteriophage endosialidase	0	0	0	0	0	0	0	0	0	0	0	0	0	0	0	0	0	0	0	0	8.42e-06	0	8.42e-06
Runx inhibition domain	0	0	0	0	0	0	0	0	0	0	0	0	0	0	0	0	0	0	0	0	8.42e-06	0	8.42e-06
Alphavirus glycoprotein J	0	0	0	0	0	0	0	0	0	0	0	0	0	0	0	0	0	0	0	0	8.42e-06	0	8.42e-06
Platelet-derived growth factor; N terminal region	0	0	0	0	0	0	0	0	0	0	0	0	0	0	0	0	0	0	0	0	8.42e-06	0	8.42e-06
Motilin/ghrelin-associated peptide	0	0	0	0	0	0	0	0	0	0	0	0	0	0	0	0	0	0	0	0	8.42e-06	0	8.42e-06
Origin of replication binding protein	0	0	0	0	0	0	0	0	0	0	0	0	0	0	0	0	0	0	0	0	8.42e-06	0	8.42e-06
Rev protein of equine infectious anaemia virus	0	0	0	0	0	0	0	0	0	0	0	0	0	0	0	0	0	0	0	0	8.42e-06	0	8.42e-06
Cytochrome c oxidase subunit Vc (COX5C)	0	0	0	0	0	0	0	0	0	0	0	0	0	0	0	0	0	0	0	0	8.42e-06	0	8.42e-06
Protein of unknown function (DUF1024)	0	0	0	0	0	0	0	0	0	0	0	0	0	0	0	0	0	0	0	0	8.42e-06	0	8.42e-06
NADH:ubiquinone oxidoreductase subunit B14.5a (Complex I-B14.5a)	0	0	0	0	0	0	0	0	0	0	0	0	0	0	0	0	0	0	0	0	8.42e-06	0	8.42e-06
Endomucin	0	0	0	0	0	0	0	0	0	0	0	0	0	0	0	0	0	0	0	0	8.42e-06	0	8.42e-06
Trimeric coiled-coil oligomerisation domain of matrilin	0	0	0	0	0	0	0	0	0	0	0	0	0	0	0	0	0	0	0	0	8.42e-06	0	8.42e-06
Ribosome receptor lysine/proline rich region	0	0	0	0	0	0	0	0	0	0	0	0	0	0	0	0	0	0	0	0	8.42e-06	0	8.42e-06
NMDA receptor-regulated protein 1	0	0	0	0	0	0	0	0	0	0	0	0	0	0	0	0	0	0	0	0	8.42e-06	0	8.42e-06
Domain of unknown function (DUF1912)	0	0	0	0	0	0	0	0	0	0	0	0	0	0	0	0	0	0	0	0	8.42e-06	0	8.42e-06
Kinase associated domain 1	0	0	0	0	0	0	0	0	0	0	0	0	0	0	0	0	0	0	0	0	8.42e-06	0	8.42e-06
Protein of unknown function (DUF575)	0	0	0	0	0	0	0	0	0	0	0	0	0	0	0	0	0	0	0	0	8.42e-06	0	8.42e-06
Neurohypophysial hormones; C-terminal Domain	0	0	0	0	0	0	0	0	0	0	0	0	0	0	0	0	0	0	0	0	8.42e-06	0	8.42e-06
Cell-wall adhesin ligand-binding C-terminal	0	0	0	0	0	0	0	0	0	0	0	0	0	0	0	0	0	0	0	0	8.42e-06	0	8.42e-06
Plasmid conjugative transfer protein PilI	0	0	0	0	0	0	0	0	0	0	0	0	0	0	0	0	0	0	0	0	8.42e-06	0	8.42e-06
S-100/ICaBP type calcium binding domain	0	0	0	0	0	0	0	0	0	0	0	0	0	0	0	0	0	0	0	0	8.42e-06	0	8.42e-06
Salmonella surface presentation of antigen gene type M protein	0	0	0	0	0	0	0	0	0	0	0	0	0	0	0	0	0	0	0	0	8.42e-06	0	8.42e-06
Protein of unknown function (DUF3092)	0	0	0	0	0	0	0	0	0	0	0	0	0	0	0	0	0	0	0	0	8.42e-06	0	8.42e-06
Dickkopf N-terminal cysteine-rich region	0	0	0	0	0	0	0	0	0	0	0	0	0	0	0	0	0	0	0	0	8.42e-06	0	8.42e-06
Fibroin P25	0	0	0	0	0	0	0	0	0	0	0	0	0	0	0	0	0	0	0	0	8.42e-06	0	8.42e-06
Carbohydrate binding	0	0	0	0	0	0	0	0	0	0	0	0	0	0	0	0	0	0	0	0	8.42e-06	0	8.42e-06
Protein of unknown function (DUF2705)	0	0	0	0	0	0	0	0	0	0	0	0	0	0	0	0	0	0	0	0	8.42e-06	0	8.42e-06
RCSD region	0	0	0	0	0	0	0	0	0	0	0	0	0	0	0	0	0	0	0	0	8.42e-06	0	8.42e-06
Protein of unknown function (DUF2627)	0	0	0	0	0	0	0	0	0	0	0	0	0	0	0	0	0	0	0	0	8.42e-06	0	8.42e-06
Protein of unknown function (DUF999)	0	0	0	0	0	0	0	0	0	0	0	0	0	0	0	0	0	0	0	0	8.42e-06	0	8.42e-06
Peptidase C16 family	0	0	0	0	0	0	0	0	0	0	0	0	0	0	0	0	0	0	0	0	8.42e-06	0	8.42e-06
Herpesvirus UL56 protein	0	0	0	0	0	0	0	0	0	0	0	0	0	0	0	0	0	0	0	0	8.42e-06	0	8.42e-06
MARCKS family	0	0	0	0	0	0	0	0	0	0	0	0	0	0	0	0	0	0	0	0	8.42e-06	0	8.42e-06
Domain of Unknown Function (DUF1547)	0	0	0	0	0	0	0	0	0	0	0	0	0	0	0	0	0	0	0	0	8.42e-06	0	8.42e-06
["(Mareks disease-like virus SORF3 protein)"	0	0	0	0	0	0	0	0	0	0	0	0	0	0	0	0	0	0	0	0	8.42e-06	0	8.42e-06
Transactivating regulatory protein (Tat)	0	0	0	0	0	0	0	0	0	0	0	0	0	0	0	0	0	0	0	0	8.42e-06	0	8.42e-06
Cell-cell adhesion domain	0	0	0	0	0	0	0	0	0	0	0	0	0	0	0	0	0	0	0	0	8.42e-06	0	8.42e-06
Pilot protein MxiM	0	0	0	0	0	0	0	0	0	0	0	0	0	0	0	0	0	0	0	0	8.42e-06	0	8.42e-06
DltD N-terminal region	0	0	0	0	0	0	0	0	0	0	0	0	0	0	0	0	0	0	0	0	8.42e-06	0	8.42e-06
Borrelia outer surface protein D (OspD)	0	0	0	0	0	0	0	0	0	0	0	0	0	0	0	0	0	0	0	0	8.42e-06	0	8.42e-06
E10-like protein conserved region	0	0	0	0	0	0	0	0	0	0	0	0	0	0	0	0	0	0	0	0	8.42e-06	0	8.42e-06
Bacillus PapR protein	0	0	0	0	0	0	0	0	0	0	0	0	0	0	0	0	0	0	0	0	8.42e-06	0	8.42e-06
DASH complex subunit Ask1	0	0	0	0	0	0	0	0	0	0	0	0	0	0	0	0	0	0	0	0	8.42e-06	0	8.42e-06
Protein of unknown function (DUF2741)	0	0	0	0	0	0	0	0	0	0	0	0	0	0	0	0	0	0	0	0	8.42e-06	0	8.42e-06
RPAP1-like; N-terminal	0	0	0	0	0	0	0	0	0	0	0	0	0	0	0	0	0	0	0	0	8.42e-06	0	8.42e-06
Coronavirus non-structural protein NS2	0	0	0	0	0	0	0	0	0	0	0	0	0	0	0	0	0	0	0	0	8.42e-06	0	8.42e-06
Bacterial membrane-spanning protein N-terminus	0	0	0	0	0	0	0	0	0	0	0	0	0	0	0	0	0	0	0	0	8.42e-06	0	8.42e-06
Protein of unknown function (DUF2554)	0	0	0	0	0	0	0	0	0	0	0	0	0	0	0	0	0	0	0	0	8.42e-06	0	8.42e-06
Protein of unknown function (DUF2929)	0	0	0	0	0	0	0	0	0	0	0	0	0	0	0	0	0	0	0	0	8.42e-06	0	8.42e-06
PaRep2a protein	0	0	0	0	0	0	0	0	0	0	8.96e-06	0	0	0	0	0	0	0	0	0	0	0	8.96e-06
Herpesvirus UL49 tegument protein	0	0	0	0	0	0	0	0	0	0	8.96e-06	0	0	0	0	0	0	0	0	0	0	0	8.96e-06
Suppressor of RNA silencing P21-like	0	0	0	0	0	0	0	0	0	0	8.96e-06	0	0	0	0	0	0	0	0	0	0	0	8.96e-06
Protein of unknown function (DUF2731)	0	0	0	0	0	0	0	0	0	0	8.96e-06	0	0	0	0	0	0	0	0	0	0	0	8.96e-06
ATP synthase subunit H	0	0	0	0	0	0	0	0	0	0	8.96e-06	0	0	0	0	0	0	0	0	0	0	0	8.96e-06
Paramyxovirus non-structural protein c	0	0	0	0	0	0	0	0	0	0	8.96e-06	0	0	0	0	0	0	0	0	0	0	0	8.96e-06
TMEM9	0	0	0	0	0	0	0	0	0	0	8.96e-06	0	0	0	0	0	0	0	0	0	0	0	8.96e-06
RNA polymerase I specific transcription initiation factor	0	0	0	0	0	0	0	0	0	0	8.96e-06	0	0	0	0	0	0	0	0	0	0	0	8.96e-06
Domain of unknown function (DUF1880)	0	0	0	0	0	0	0	0	0	0	8.96e-06	0	0	0	0	0	0	0	0	0	0	0	8.96e-06
Mitochondrial export protein Som1	0	0	0	0	0	0	0	0	0	0	8.96e-06	0	0	0	0	0	0	0	0	0	0	0	8.96e-06
Fushi tarazu (FTZ); N-terminal region	0	0	0	0	0	0	0	0	0	0	8.96e-06	0	0	0	0	0	0	0	0	0	0	0	8.96e-06
Mitochondrial ribosomal protein (VAR1)	0	0	0	0	0	0	0	0	0	0	8.96e-06	0	0	0	0	0	0	0	0	0	0	0	8.96e-06
Central core of the bacterial effector protein AvrPto	0	0	0	0	0	0	0	0	0	0	8.96e-06	0	0	0	0	0	0	0	0	0	0	0	8.96e-06
Poxvirus P21 membrane protein	0	0	0	0	0	0	0	0	0	0	8.96e-06	0	0	0	0	0	0	0	0	0	0	0	8.96e-06
Protein of unknown function (DUF3139)	0	0	0	0	0	0	0	0	0	0	8.96e-06	0	0	0	0	0	0	0	0	0	0	0	8.96e-06
Fibronectin-binding repeat	0	0	0	0	0	0	0	0	0	0	8.96e-06	0	0	0	0	0	0	0	0	0	0	0	8.96e-06
Protein of unknown function (DUF2981)	0	0	0	0	0	0	0	0	0	0	8.96e-06	0	0	0	0	0	0	0	0	0	0	0	8.96e-06
Protein of unknown function (DUF2742)	0	0	0	0	0	0	0	0	0	0	8.96e-06	0	0	0	0	0	0	0	0	0	0	0	8.96e-06
LcrG protein	0	0	0	0	0	0	0	0	0	0	8.96e-06	0	0	0	0	0	0	0	0	0	0	0	8.96e-06
Epstein Barr virus nuclear antigen-1; DNA-binding domain	0	0	0	0	0	0	0	0	0	0	8.96e-06	0	0	0	0	0	0	0	0	0	0	0	8.96e-06
MAP7 (E-MAP-115) family	0	0	0	0	0	0	0	0	0	0	8.96e-06	0	0	0	0	0	0	0	0	0	0	0	8.96e-06
Protein of unknown function (DUF2856)	0	0	0	0	0	0	0	0	0	0	8.96e-06	0	0	0	0	0	0	0	0	0	0	0	8.96e-06
Nuclear receptor co-activator NRIF3	0	0	0	0	0	0	0	0	0	0	8.96e-06	0	0	0	0	0	0	0	0	0	0	0	8.96e-06
Chordopoxvirus DNA-directed RNA polymerase 7 kDa polypeptide (RPO7)	0	0	0	0	0	0	0	0	0	0	8.96e-06	0	0	0	0	0	0	0	0	0	0	0	8.96e-06
Protein of unknown function (DUF3051)	0	0	0	0	0	0	0	0	0	0	8.96e-06	0	0	0	0	0	0	0	0	0	0	0	8.96e-06
Repeat of unknown function (DUF1103)	0	0	0	0	0	0	0	0	0	0	8.96e-06	0	0	0	0	0	0	0	0	0	0	0	8.96e-06
WW domain-binding protein 1	0	0	0	0	0	0	0	0	0	0	8.96e-06	0	0	0	0	0	0	0	0	0	0	0	8.96e-06
ATP synthase complex subunit h	0	0	0	0	0	0	0	0	0	0	8.96e-06	0	0	0	0	0	0	0	0	0	0	0	8.96e-06
Caenorhabditis elegans protein of unknown function (DUF870)	0	0	0	0	0	0	0	0	0	0	8.96e-06	0	0	0	0	0	0	0	0	0	0	0	8.96e-06
Alphavirus E3 glycoprotein	0	0	0	9.57e-06	0	0	0	0	0	0	0	0	0	0	0	0	0	0	0	0	0	0	9.57e-06
Domain of unknown function (DUF1865)	0	0	0	9.57e-06	0	0	0	0	0	0	0	0	0	0	0	0	0	0	0	0	0	0	9.57e-06
SEF14-like adhesin	0	0	0	9.57e-06	0	0	0	0	0	0	0	0	0	0	0	0	0	0	0	0	0	0	9.57e-06
HSV U79 / HCMV P34	0	0	0	9.57e-06	0	0	0	0	0	0	0	0	0	0	0	0	0	0	0	0	0	0	9.57e-06
Poxvirus protein I5	0	0	0	9.57e-06	0	0	0	0	0	0	0	0	0	0	0	0	0	0	0	0	0	0	9.57e-06
SKI/SNO/DAC family	0	0	0	9.57e-06	0	0	0	0	0	0	0	0	0	0	0	0	0	0	0	0	0	0	9.57e-06
Casein kinase 1 gamma C terminal	0	0	0	9.57e-06	0	0	0	0	0	0	0	0	0	0	0	0	0	0	0	0	0	0	9.57e-06
Staphylococcus protein of unknown function (DUF950)	0	0	0	9.57e-06	0	0	0	0	0	0	0	0	0	0	0	0	0	0	0	0	0	0	9.57e-06
Geminivirus putative movement protein	0	0	0	9.57e-06	0	0	0	0	0	0	0	0	0	0	0	0	0	0	0	0	0	0	9.57e-06
PSP	0	0	0	9.57e-06	0	0	0	0	0	0	0	0	0	0	0	0	0	0	0	0	0	0	9.57e-06
Protein of unknown function (DUF2538)	0	0	0	9.57e-06	0	0	0	0	0	0	0	0	0	0	0	0	0	0	0	0	0	0	9.57e-06
Protein of unknown function (DUF3720)	0	0	0	9.57e-06	0	0	0	0	0	0	0	0	0	0	0	0	0	0	0	0	0	0	9.57e-06
UL97	0	0	0	9.57e-06	0	0	0	0	0	0	0	0	0	0	0	0	0	0	0	0	0	0	9.57e-06
Viral hemorrhagic septicemia virus non-virion protein	0	0	0	9.57e-06	0	0	0	0	0	0	0	0	0	0	0	0	0	0	0	0	0	0	9.57e-06
DREPP plasma membrane polypeptide	0	0	0	9.57e-06	0	0	0	0	0	0	0	0	0	0	0	0	0	0	0	0	0	0	9.57e-06
Thrombin inhibitor Madanin	0	0	0	9.57e-06	0	0	0	0	0	0	0	0	0	0	0	0	0	0	0	0	0	0	9.57e-06
Human Cytomegalovirus UL139 protein	0	0	0	9.57e-06	0	0	0	0	0	0	0	0	0	0	0	0	0	0	0	0	0	0	9.57e-06
Protein of unknown function (DUF3624)	0	0	0	9.57e-06	0	0	0	0	0	0	0	0	0	0	0	0	0	0	0	0	0	0	9.57e-06
Chordopoxvirus A13L protein	0	0	0	9.57e-06	0	0	0	0	0	0	0	0	0	0	0	0	0	0	0	0	0	0	9.57e-06
Short repeats of unknown function	0	0	0	9.57e-06	0	0	0	0	0	0	0	0	0	0	0	0	0	0	0	0	0	0	9.57e-06
Protein of unknown function (DUF2476)	0	0	0	9.57e-06	0	0	0	0	0	0	0	0	0	0	0	0	0	0	0	0	0	0	9.57e-06
Inner centromere protein; ARK binding region	0	0	0	9.57e-06	0	0	0	0	0	0	0	0	0	0	0	0	0	0	0	0	0	0	9.57e-06
ProSAAS precursor	0	0	0	9.57e-06	0	0	0	0	0	0	0	0	0	0	0	0	0	0	0	0	0	0	9.57e-06
Adenomatous polyposis coli tumour suppressor protein	0	0	0	9.57e-06	0	0	0	0	0	0	0	0	0	0	0	0	0	0	0	0	0	0	9.57e-06
Ectropic viral integration site 2A protein (EVI2A)	0	0	0	9.57e-06	0	0	0	0	0	0	0	0	0	0	0	0	0	0	0	0	0	0	9.57e-06
Tapetum specific protein TAP35/TAP44	0	0	0	9.57e-06	0	0	0	0	0	0	0	0	0	0	0	0	0	0	0	0	0	0	9.57e-06
Protein of unknown function (DUF1076)	0	0	0	9.57e-06	0	0	0	0	0	0	0	0	0	0	0	0	0	0	0	0	0	0	9.57e-06
BphX-like	0	0	0	9.57e-06	0	0	0	0	0	0	0	0	0	0	0	0	0	0	0	0	0	0	9.57e-06
APC basic domain	0	0	0	9.57e-06	0	0	0	0	0	0	0	0	0	0	0	0	0	0	0	0	0	0	9.57e-06
Chordopoxvirus L2 protein	0	0	0	9.57e-06	0	0	0	0	0	0	0	0	0	0	0	0	0	0	0	0	0	0	9.57e-06
NOTCH protein	0	0	0	9.57e-06	0	0	0	0	0	0	0	0	0	0	0	0	0	0	0	0	0	0	9.57e-06
Seed maturation protein	0	0	0	9.57e-06	0	0	0	0	0	0	0	0	0	0	0	0	0	0	0	0	0	0	9.57e-06
GPI-GlcNAc transferase complex; PIG-H component	0	0	0	9.57e-06	0	0	0	0	0	0	0	0	0	0	0	0	0	0	0	0	0	0	9.57e-06
Insulin-like growth factor binding protein	0	0	0	9.57e-06	0	0	0	0	0	0	0	0	0	0	0	0	0	0	0	0	0	0	9.57e-06
Protein of unknown function (DUF1163)	0	0	0	9.57e-06	0	0	0	0	0	0	0	0	0	0	0	0	0	0	0	0	0	0	9.57e-06
2-cysteine adaptor domain	0	0	0	9.57e-06	0	0	0	0	0	0	0	0	0	0	0	0	0	0	0	0	0	0	9.57e-06
RSC complex; Rsc14/Ldb7 subunit	0	0	0	9.57e-06	0	0	0	0	0	0	0	0	0	0	0	0	0	0	0	0	0	0	9.57e-06
IBV 3C protein	0	0	0	9.57e-06	0	0	0	0	0	0	0	0	0	0	0	0	0	0	0	0	0	0	9.57e-06
Salmonella type III secretion SopE effector N-terminus	0	0	0	0	0	0	0	0	0	0	0	0	0	0	0	0	9.61e-06	0	0	0	0	0	9.61e-06
Metaviral_G glycoprotein	0	0	0	0	0	0	0	0	0	0	0	0	0	0	0	0	9.61e-06	0	0	0	0	0	9.61e-06
Male accessory gland secretory protein	0	0	0	0	0	0	0	0	0	0	0	0	0	0	0	0	9.61e-06	0	0	0	0	0	9.61e-06
Nuclear factor I protein pre-N-terminus	0	0	0	0	0	0	0	0	0	0	0	0	0	0	0	0	9.61e-06	0	0	0	0	0	9.61e-06
Ste50p; sterile alpha motif	0	0	0	0	0	0	0	0	0	0	0	0	0	0	0	0	9.61e-06	0	0	0	0	0	9.61e-06
Protein of unknown function (DUF562)	0	0	0	0	0	0	0	0	0	0	0	0	0	0	0	0	9.61e-06	0	0	0	0	0	9.61e-06
Protein of unknown function (DUF3242)	0	0	0	0	0	0	0	0	0	0	0	0	0	0	0	0	9.61e-06	0	0	0	0	0	9.61e-06
Resistin	0	0	0	0	0	0	0	0	0	0	0	0	0	0	0	0	9.61e-06	0	0	0	0	0	9.61e-06
Zein seed storage protein	0	0	0	0	0	0	0	0	0	0	0	0	0	0	0	0	9.61e-06	0	0	0	0	0	9.61e-06
Protein of unknown function (DUF3214)	0	0	0	0	0	0	0	0	0	0	0	0	0	0	0	0	9.61e-06	0	0	0	0	0	9.61e-06
Interferon-related protein conserved region	0	0	0	0	0	0	0	0	0	0	0	0	0	0	0	0	9.61e-06	0	0	0	0	0	9.61e-06
Lipoprotein	0	0	0	0	0	0	0	0	0	0	0	0	0	0	0	0	9.61e-06	0	0	0	0	0	9.61e-06
FerA (NUC095) domain	0	0	0	0	0	0	0	0	0	0	0	0	0	0	0	0	9.61e-06	0	0	0	0	0	9.61e-06
Beta-microseminoprotein (PSP-94)	0	0	0	0	0	0	0	0	0	0	0	0	0	0	0	0	9.61e-06	0	0	0	0	0	9.61e-06
Protein of unknown function (DUF3217)	0	0	0	0	0	0	0	0	0	0	0	0	0	0	0	0	9.61e-06	0	0	0	0	0	9.61e-06
Protein of unknown function (DUF3745)	0	0	0	0	0	0	0	0	0	0	0	0	0	0	0	0	9.61e-06	0	0	0	0	0	9.61e-06
Beta-catenin-interacting protein ICAT	0	0	0	0	1.01e-05	0	0	0	0	0	0	0	0	0	0	0	0	0	0	0	0	0	1.01e-05
IBV 3B protein	0	0	0	0	1.01e-05	0	0	0	0	0	0	0	0	0	0	0	0	0	0	0	0	0	1.01e-05
T-antigen specific domain	0	0	0	0	1.01e-05	0	0	0	0	0	0	0	0	0	0	0	0	0	0	0	0	0	1.01e-05
Regulatory subunit of type II PKA R-subunit	0	0	0	0	1.01e-05	0	0	0	0	0	0	0	0	0	0	0	0	0	0	0	0	0	1.01e-05
Late embryogenesis abundant (LEA) group 1	0	0	0	0	1.01e-05	0	0	0	0	0	0	0	0	0	0	0	0	0	0	0	0	0	1.01e-05
Repeat of unknown function (DUF1126)	0	0	0	0	1.01e-05	0	0	0	0	0	0	0	0	0	0	0	0	0	0	0	0	0	1.01e-05
Interleukin 2	0	0	0	0	1.01e-05	0	0	0	0	0	0	0	0	0	0	0	0	0	0	0	0	0	1.01e-05
Protein of unknown function (DUF2536)	0	0	0	0	1.01e-05	0	0	0	0	0	0	0	0	0	0	0	0	0	0	0	0	0	1.01e-05
FATC domain	0	0	0	0	1.01e-05	0	0	0	0	0	0	0	0	0	0	0	0	0	0	0	0	0	1.01e-05
Corticotropin ACTH domain	0	0	0	0	1.01e-05	0	0	0	0	0	0	0	0	0	0	0	0	0	0	0	0	0	1.01e-05
Plectrovirus spv1-c74 ORF 12 transmembrane protein	0	0	0	0	1.01e-05	0	0	0	0	0	0	0	0	0	0	0	0	0	0	0	0	0	1.01e-05
Hepatitis delta virus delta antigen	0	0	0	0	1.01e-05	0	0	0	0	0	0	0	0	0	0	0	0	0	0	0	0	0	1.01e-05
Orexin receptor type 2	0	0	0	0	1.01e-05	0	0	0	0	0	0	0	0	0	0	0	0	0	0	0	0	0	1.01e-05
Gag protein p15	0	0	0	0	1.01e-05	0	0	0	0	0	0	0	0	0	0	0	0	0	0	0	0	0	1.01e-05
Protein of unknown function (DUF3155)	0	0	0	0	1.01e-05	0	0	0	0	0	0	0	0	0	0	0	0	0	0	0	0	0	1.01e-05
Ubiquinol-cytochrome C reductase; UQCRX/QCR9 like	0	0	0	0	1.01e-05	0	0	0	0	0	0	0	0	0	0	0	0	0	0	0	0	0	1.01e-05
Domain of unknown function (DUF1964)	0	0	0	0	1.01e-05	0	0	0	0	0	0	0	0	0	0	0	0	0	0	0	0	0	1.01e-05
Protein of unknown function (DUF3763)	0	0	0	0	1.01e-05	0	0	0	0	0	0	0	0	0	0	0	0	0	0	0	0	0	1.01e-05
PI3-kinase family; p85-binding domain	0	0	0	0	1.01e-05	0	0	0	0	0	0	0	0	0	0	0	0	0	0	0	0	0	1.01e-05
SNAP-25 family	0	0	0	0	1.01e-05	0	0	0	0	0	0	0	0	0	0	0	0	0	0	0	0	0	1.01e-05
DNA binding domain of the motility gene repressor (MogR)	0	0	0	0	1.01e-05	0	0	0	0	0	0	0	0	0	0	0	0	0	0	0	0	0	1.01e-05
Protein of unknown function (DUF1154)	0	0	0	0	1.01e-05	0	0	0	0	0	0	0	0	0	0	0	0	0	0	0	0	0	1.01e-05
Adenoviral core protein VII	0	0	0	0	1.01e-05	0	0	0	0	0	0	0	0	0	0	0	0	0	0	0	0	0	1.01e-05
Glutaminyl-tRNA synthetase; non-specific RNA binding region part 2	0	0	0	0	1.01e-05	0	0	0	0	0	0	0	0	0	0	0	0	0	0	0	0	0	1.01e-05
Herpesvirus glycoprotein U47	0	0	0	0	1.01e-05	0	0	0	0	0	0	0	0	0	0	0	0	0	0	0	0	0	1.01e-05
Protein of unknown function (DUF3776)	0	0	0	0	1.01e-05	0	0	0	0	0	0	0	0	0	0	0	0	0	0	0	0	0	1.01e-05
eIF2-alpha phosphatase phosphorylation constitutive repressor	0	0	0	0	1.01e-05	0	0	0	0	0	0	0	0	0	0	0	0	0	0	0	0	0	1.01e-05
BAF1 / ABF1 chromatin reorganising factor	0	0	0	0	1.01e-05	0	0	0	0	0	0	0	0	0	0	0	0	0	0	0	0	0	1.01e-05
Transient receptor ion channel II	0	0	0	0	1.01e-05	0	0	0	0	0	0	0	0	0	0	0	0	0	0	0	0	0	1.01e-05
Fijivirus P9-2 protein	0	0	0	0	1.01e-05	0	0	0	0	0	0	0	0	0	0	0	0	0	0	0	0	0	1.01e-05
Proteasome regulatory subunit C-terminal	0	0	0	0	1.01e-05	0	0	0	0	0	0	0	0	0	0	0	0	0	0	0	0	0	1.01e-05
Neuromodulin	0	0	0	0	1.01e-05	0	0	0	0	0	0	0	0	0	0	0	0	0	0	0	0	0	1.01e-05
Viral domain of unknown function	0	0	0	0	1.01e-05	0	0	0	0	0	0	0	0	0	0	0	0	0	0	0	0	0	1.01e-05
Spindle body associated protein C-terminus	0	0	0	0	1.01e-05	0	0	0	0	0	0	0	0	0	0	0	0	0	0	0	0	0	1.01e-05
Inner spore coat protein D	0	0	0	0	1.01e-05	0	0	0	0	0	0	0	0	0	0	0	0	0	0	0	0	0	1.01e-05
HCMV glycoprotein pUL130	0	0	0	0	1.01e-05	0	0	0	0	0	0	0	0	0	0	0	0	0	0	0	0	0	1.01e-05
Polyubiquitination (PEST) N-terminal domain of MAGUK	0	0	0	0	1.01e-05	0	0	0	0	0	0	0	0	0	0	0	0	0	0	0	0	0	1.01e-05
beta-amyloid precursor protein C-terminus	0	0	0	0	1.01e-05	0	0	0	0	0	0	0	0	0	0	0	0	0	0	0	0	0	1.01e-05
Targeting protein for Xklp2 (TPX2)	0	0	0	0	1.01e-05	0	0	0	0	0	0	0	0	0	0	0	0	0	0	0	0	0	1.01e-05
Phi-29-like late genes activator (early protein GP4)	0	0	0	0	1.01e-05	0	0	0	0	0	0	0	0	0	0	0	0	0	0	0	0	0	1.01e-05
SepQ protein	0	0	0	0	1.01e-05	0	0	0	0	0	0	0	0	0	0	0	0	0	0	0	0	0	1.01e-05
Nodulin	0	0	0	0	1.01e-05	0	0	0	0	0	0	0	0	0	0	0	0	0	0	0	0	0	1.01e-05
Mg296 protein	0	0	0	0	1.01e-05	0	0	0	0	0	0	0	0	0	0	0	0	0	0	0	0	0	1.01e-05
Pneumovirus attachment glycoprotein G	0	0	0	0	1.01e-05	0	0	0	0	0	0	0	0	0	0	0	0	0	0	0	0	0	1.01e-05
Latarcin precursor	0	0	0	0	1.01e-05	0	0	0	0	0	0	0	0	0	0	0	0	0	0	0	0	0	1.01e-05
Sprouty protein (Spry)	0	0	0	0	1.01e-05	0	0	0	0	0	0	0	0	0	0	0	0	0	0	0	0	0	1.01e-05
4F5 protein family	0	0	0	0	1.01e-05	0	0	0	0	0	0	0	0	0	0	0	0	0	0	0	0	0	1.01e-05
SAB domain	0	0	0	0	1.01e-05	0	0	0	0	0	0	0	0	0	0	0	0	0	0	0	0	0	1.01e-05
Orthopoxvirus A47 protein	0	0	0	0	1.01e-05	0	0	0	0	0	0	0	0	0	0	0	0	0	0	0	0	0	1.01e-05
Protein of unknown function (DUF2718)	0	0	0	0	1.01e-05	0	0	0	0	0	0	0	0	0	0	0	0	0	0	0	0	0	1.01e-05
Rad4 beta-hairpin domain 1	0	0	0	0	1.01e-05	0	0	0	0	0	0	0	0	0	0	0	0	0	0	0	0	0	1.01e-05
Anaphase-promoting complex APC subunit	0	0	0	0	1.01e-05	0	0	0	0	0	0	0	0	0	0	0	0	0	0	0	0	0	1.01e-05
Tis11B like protein; N terminus	0	0	0	0	1.01e-05	0	0	0	0	0	0	0	0	0	0	0	0	0	0	0	0	0	1.01e-05
TCL1/MTCP1 family	0	0	0	0	1.01e-05	0	0	0	0	0	0	0	0	0	0	0	0	0	0	0	0	0	1.01e-05
Domain of unknown function (DUF1958)	0	0	0	0	1.01e-05	0	0	0	0	0	0	0	0	0	0	0	0	0	0	0	0	0	1.01e-05
Outer membrane protein TOM13	0	0	0	0	0	1.15e-05	0	0	0	0	0	0	0	0	0	0	0	0	0	0	0	0	1.15e-05
YukD	0	0	0	0	0	1.15e-05	0	0	0	0	0	0	0	0	0	0	0	0	0	0	0	0	1.15e-05
Domain of unknown function (DUF3454)	0	0	0	0	0	1.15e-05	0	0	0	0	0	0	0	0	0	0	0	0	0	0	0	0	1.15e-05
Diphtheria toxin; R domain	0	0	0	0	0	1.15e-05	0	0	0	0	0	0	0	0	0	0	0	0	0	0	0	0	1.15e-05
Trefoil (P-type) domain	0	0	0	0	0	1.15e-05	0	0	0	0	0	0	0	0	0	0	0	0	0	0	0	0	1.15e-05
SRR1	0	0	0	0	0	1.15e-05	0	0	0	0	0	0	0	0	0	0	0	0	0	0	0	0	1.15e-05
Nebulin repeat	0	0	0	0	0	1.15e-05	0	0	0	0	0	0	0	0	0	0	0	0	0	0	0	0	1.15e-05
Thymopoietin protein	0	0	0	0	0	1.15e-05	0	0	0	0	0	0	0	0	0	0	0	0	0	0	0	0	1.15e-05
GTP cyclohydrolase I feedback regulatory protein (GFRP)	0	0	0	0	0	1.15e-05	0	0	0	0	0	0	0	0	0	0	0	0	0	0	0	0	1.15e-05
Chlamydia polymorphic membrane protein (Chlamydia_PMP)	0	0	0	0	0	1.15e-05	0	0	0	0	0	0	0	0	0	0	0	0	0	0	0	0	1.15e-05
Single-minded protein C-terminus	0	0	0	0	0	1.15e-05	0	0	0	0	0	0	0	0	0	0	0	0	0	0	0	0	1.15e-05
C5HC2 zinc finger	0	0	0	0	0	1.15e-05	0	0	0	0	0	0	0	0	0	0	0	0	0	0	0	0	1.15e-05
Protein of unknown function (DUF2749)	0	0	0	0	0	1.15e-05	0	0	0	0	0	0	0	0	0	0	0	0	0	0	0	0	1.15e-05
Penaeidin	0	0	0	0	0	1.15e-05	0	0	0	0	0	0	0	0	0	0	0	0	0	0	0	0	1.15e-05
Olfactory marker protein	0	0	0	0	0	1.15e-05	0	0	0	0	0	0	0	0	0	0	0	0	0	0	0	0	1.15e-05
Poxvirus A31 protein	0	0	0	0	0	1.15e-05	0	0	0	0	0	0	0	0	0	0	0	0	0	0	0	0	1.15e-05
Melampsora lini avirulence protein AvrL567-A	0	0	0	0	0	1.15e-05	0	0	0	0	0	0	0	0	0	0	0	0	0	0	0	0	1.15e-05
Recombinase Flp protein N-terminus	0	0	0	0	0	1.15e-05	0	0	0	0	0	0	0	0	0	0	0	0	0	0	0	0	1.15e-05
Thiostrepton-resistance methylase; N terminus	0	0	0	0	0	1.15e-05	0	0	0	0	0	0	0	0	0	0	0	0	0	0	0	0	1.15e-05
Protein of unknown function (DUF3017)	0	0	0	0	0	1.15e-05	0	0	0	0	0	0	0	0	0	0	0	0	0	0	0	0	1.15e-05
Aft1 HRA domain	0	0	0	0	0	1.15e-05	0	0	0	0	0	0	0	0	0	0	0	0	0	0	0	0	1.15e-05
TRADD; N-terminal domain	0	0	0	0	0	1.15e-05	0	0	0	0	0	0	0	0	0	0	0	0	0	0	0	0	1.15e-05
Anti-Sigma Factor A	0	0	0	0	0	1.15e-05	0	0	0	0	0	0	0	0	0	0	0	0	0	0	0	0	1.15e-05
Borrelia burgdorferi BBR25 lipoprotein	0	0	0	0	0	1.15e-05	0	0	0	0	0	0	0	0	0	0	0	0	0	0	0	0	1.15e-05
NUC153 domain	0	0	0	0	0	1.15e-05	0	0	0	0	0	0	0	0	0	0	0	0	0	0	0	0	1.15e-05
Omega Transcriptional Repressor	0	0	0	0	0	1.15e-05	0	0	0	0	0	0	0	0	0	0	0	0	0	0	0	0	1.15e-05
Orthopoxvirus A36R protein	0	0	0	0	0	1.15e-05	0	0	0	0	0	0	0	0	0	0	0	0	0	0	0	0	1.15e-05
Phage lysis protein; holin	0	0	0	0	0	0	0	0	0	1.18e-05	0	0	0	0	0	0	0	0	0	0	0	0	1.18e-05
Brain acid soluble protein 1 (BASP1 protein)	0	0	0	0	0	0	0	0	0	1.18e-05	0	0	0	0	0	0	0	0	0	0	0	0	1.18e-05
Protein of unknown function (DUF2960)	0	0	0	0	0	0	0	0	0	1.18e-05	0	0	0	0	0	0	0	0	0	0	0	0	1.18e-05
Fibritin C-terminal region	0	0	0	0	0	0	0	0	0	1.18e-05	0	0	0	0	0	0	0	0	0	0	0	0	1.18e-05
Protein of unknown function; DUF622	0	0	0	0	0	0	0	0	0	1.18e-05	0	0	0	0	0	0	0	0	0	0	0	0	1.18e-05
Streptomyces killer toxin-like	0	0	0	0	0	0	0	0	0	1.18e-05	0	0	0	0	0	0	0	0	0	0	0	0	1.18e-05
NADH dehydrogenase transmembrane subunit	0	0	0	0	0	0	0	0	0	1.18e-05	0	0	0	0	0	0	0	0	0	0	0	0	1.18e-05
Putative Sin3 binding protein	0	0	0	0	0	0	0	0	0	1.18e-05	0	0	0	0	0	0	0	0	0	0	0	0	1.18e-05
Protein of unknown function (DUF3762)	0	0	0	0	0	0	0	0	0	1.18e-05	0	0	0	0	0	0	0	0	0	0	0	0	1.18e-05
Protein of unknown function (DUF2456)	0	0	0	0	0	0	0	0	0	1.18e-05	0	0	0	0	0	0	0	0	0	0	0	0	1.18e-05
Protein of unknown function (DUF678)	0	0	0	0	0	0	0	0	0	1.18e-05	0	0	0	0	0	0	0	0	0	0	0	0	1.18e-05
Protein of unknown function (DUF3285)	0	0	0	0	0	0	0	0	0	1.18e-05	0	0	0	0	0	0	0	0	0	0	0	0	1.18e-05
Protein of unknown function (DUF2706)	0	0	0	0	0	0	0	0	0	1.18e-05	0	0	0	0	0	0	0	0	0	0	0	0	1.18e-05
Ebola virus-specific transcription factor VP30	0	0	0	0	0	0	0	0	0	1.18e-05	0	0	0	0	0	0	0	0	0	0	0	0	1.18e-05
Centromere protein M (CENP-M)	0	0	0	0	0	0	0	0	0	1.18e-05	0	0	0	0	0	0	0	0	0	0	0	0	1.18e-05
Protein of unknown function (DUF2418)	0	0	0	0	0	0	0	0	0	1.18e-05	0	0	0	0	0	0	0	0	0	0	0	0	1.18e-05
Staphostatin B	0	0	0	0	0	0	0	0	0	1.18e-05	0	0	0	0	0	0	0	0	0	0	0	0	1.18e-05
Apolipoprotein C-I (ApoC-1)	0	0	0	0	0	0	0	0	0	1.18e-05	0	0	0	0	0	0	0	0	0	0	0	0	1.18e-05
Ubiquitin associated domain (UBA)	0	0	0	0	0	0	0	0	0	1.18e-05	0	0	0	0	0	0	0	0	0	0	0	0	1.18e-05
Vacuolar R-SNARE Nyv1 N terminal	0	0	0	0	0	0	0	0	0	1.18e-05	0	0	0	0	0	0	0	0	0	0	0	0	1.18e-05
Fruit fly transformer protein	0	0	0	0	0	0	0	0	0	1.18e-05	0	0	0	0	0	0	0	0	0	0	0	0	1.18e-05
Delta serrate ligand	0	0	0	0	0	0	0	0	0	1.18e-05	0	0	0	0	0	0	0	0	0	0	0	0	1.18e-05
Protein of unknown function (DUF3091)	0	0	0	0	0	0	0	0	0	1.18e-05	0	0	0	0	0	0	0	0	0	0	0	0	1.18e-05
Protein of unknown function (DUF2677)	0	0	0	0	0	0	0	0	0	1.18e-05	0	0	0	0	0	0	0	0	0	0	0	0	1.18e-05
Domain of unknown function (DUF1763)	0	0	0	0	0	0	0	0	0	1.18e-05	0	0	0	0	0	0	0	0	0	0	0	0	1.18e-05
