# Supplementary material for: Exploration of Noncoding Sequences in Metagenomes
Source: PLoS One. 2013 Mar 25;8(3):e59488. doi: 10.1371/journal.pone.0059488 (PMC3607601; doi:10.1371/journal.pone.0059488)
Supplement: Table S7 — This file contains the taxonomic classes from complete bacterial genomes associated to NCS, based on BLAST hits. (XLS) [file pone.0059488.s008.xls]

## Sheet: CodingSeq
Geno/Meta	ADC	AMD	ANASDB	AOM	AVCYCH	AVCYNL	EMR	MEGM	MLWSF	MLWSFD	MLWSME	MLWSML	MLWSMO	OAEMD	OAEMG	OHSY	SAU	SMF	SUS	UCG	WTDBR
Gammaproteobacteria	0.015453	0.0201363	0.020138	0.0221382	0.0173833	0.0147818	0.0280758	0.0187504	0.0170133	0.0166712	0.0163967	0.0155803	0.0165056	0.0261567	0.0186229	0.0129738	0.0203547	0.0159385	0.0210559	0.0219415	0.0186525
Bacilli	0.017783	0.0298069	0.022332	0.0321423	0.0215766	0.0095038	0.0273107	0.0297399	0.00492912	0.0119246	0.00972772	0.0152902	0.0093025	0.0300269	0.0125638	0.0129285	0.0144622	0.0105602	0.00995516	0.00724239	0.0247598
Alphaproteobacteria	0.0077918	0.00708337	0.0114088	0.00732743	0.00702928	0.0105073	0.0199894	0.00590359	0.0201794	0.0141715	0.0150571	0.00875872	0.016087	0.0106958	0.00992852	0.010961	0.0157008	0.0142551	0.0207627	0.0213282	0.00814347
Actinobacteria	0.00547523	0.00378082	0.00826392	0.00346525	0.00476221	0.00908033	0.0158502	0.00301435	0.0191832	0.012421	0.0136234	0.00721054	0.0146539	0.00687829	0.00755572	0.00976925	0.0129605	0.0124066	0.0182622	0.0183506	0.00533383
Betaproteobacteria	0.00484591	0.00298078	0.00747035	0.00311285	0.00470855	0.0094628	0.0150878	0.0028438	0.0183834	0.0119868	0.0129667	0.0066726	0.0139032	0.00608453	0.00804932	0.00758134	0.0133555	0.0125132	0.0187486	0.019927	0.00474222
Spirochaetia	0.00771445	0.0152294	0.0105582	0.0136936	0.00915726	0.00330034	0.0120856	0.0151148	0.00123418	0.00481524	0.0031355	0.00583477	0.00306953	0.0106649	0.00461998	0.00528816	0.00618389	0.003672	0.00367551	0.00118987	0.0123349
Clostridia	0.00590188	0.0123149	0.00794406	0.0104844	0.00744452	0.00310765	0.00874829	0.0108713	0.00107712	0.00355185	0.00253017	0.00449092	0.00247333	0.00845246	0.003007	0.00464981	0.00444323	0.00290819	0.00273375	0.00142676	0.00926828
Mollicutes	0.00421932	0.00775962	0.00542671	0.00770512	0.0046968	0.00198387	0.00660204	0.00799822	0.000508946	0.0024974	0.00174887	0.00381017	0.00169333	0.00580953	0.00235189	0.00322857	0.00330858	0.00188723	0.00184326	0.000695855	0.00651472
Epsilonproteobacteria	0.00358882	0.00630397	0.00479952	0.00700733	0.00466453	0.00228353	0.00591134	0.00677994	0.000722176	0.00234841	0.00197786	0.00344265	0.00171088	0.0073022	0.00239947	0.00284093	0.00320944	0.00213393	0.00195955	0.00116874	0.00556097
Deinococci	0.00107251	0.000910833	0.00190248	0.000574982	0.000821358	0.00163164	0.00265168	0.000552123	0.00308381	0.00206305	0.00226388	0.00120173	0.0023271	0.00133292	0.00139644	0.00203618	0.00206899	0.00194661	0.00294455	0.00270604	0.00113283
Deltaproteobacteria	0.00102767	0.000882762	0.00163101	0.000793249	0.000940373	0.00156102	0.00246223	0.000679684	0.00275458	0.00188455	0.00198936	0.00111454	0.00212771	0.00134509	0.00119372	0.00146809	0.0019437	0.00182903	0.00266778	0.00277756	0.00105517
Chlamydiia	0.0013772	0.00240623	0.00175182	0.00307289	0.00171962	0.000815635	0.00233716	0.00220697	0.000402589	0.000951661	0.000806758	0.00113298	0.000752863	0.00250096	0.00111058	0.00118627	0.001187	0.00100309	0.000789203	0.000620253	0.0020474
Bacteroidia	0.000576756	0.00085703	0.000738193	0.00133202	0.000757908	0.000497454	0.000915583	0.000846754	0.00034608	0.000471165	0.00042293	0.000466816	0.000424286	0.000954809	0.000445319	0.000496806	0.000557425	0.000475326	0.000484959	0.000464979	0.000799132
Thermotogae	0.000610337	0.00106336	0.000786068	0.00121253	0.000745529	0.000399061	0.000959168	0.000972861	0.000210289	0.000420267	0.000346515	0.00042482	0.000343511	0.00101753	0.000373021	0.000476071	0.00049804	0.000410736	0.0003752	0.000269991	0.000876697
Flavobacteriia	0.000581864	0.00101874	0.000743506	0.00102844	0.00070104	0.000300719	0.000884512	0.00101892	0.000125246	0.000369085	0.000284225	0.00047454	0.000272961	0.000990439	0.000360098	0.000417617	0.000463338	0.000313161	0.000306758	0.000178516	0.000849242
Fusobacteriia	0.000406016	0.000826142	0.000549618	0.00067298	0.000436086	0.000140475	0.000567315	0.000754642	3.60729e-05	0.000210247	0.000138948	0.000274488	0.000128804	0.000515423	0.000157708	0.000344939	0.000279125	0.000166119	0.00015128	4.94757e-05	0.000637943
Chlorobia	0.000258788	0.000323608	0.000336999	0.000323463	0.000266106	0.000269287	0.000448632	0.000254088	0.000296936	0.00027718	0.000277865	0.000217381	0.000286324	0.0004435	0.000277835	0.000208368	0.000330057	0.000283182	0.000350136	0.00037403	0.000299658
Sphingobacteriia	0.000206884	0.00024587	0.000288641	0.000254928	0.000176258	0.000223916	0.000375283	0.000212835	0.000299658	0.000254781	0.000254898	0.000192849	0.000267372	0.000301573	0.000207353	0.000215064	0.000299896	0.000244646	0.000352354	0.000331977	0.000244475
Chloroflexi	0.000150434	0.000124602	0.000207884	0.000170008	0.000120213	0.000191802	0.000348353	0.000118236	0.000331185	0.000254101	0.000265477	0.000174989	0.000268636	0.000292397	0.000212207	0.00012969	0.000295506	0.000251445	0.0003604	0.000399496	0.000163092
Aquificae	0.000161192	0.000297447	0.000219021	0.000366575	0.000220237	9.18048e-05	0.000253969	0.000315532	2.35123e-05	9.40748e-05	7.1025e-05	0.00012773	6.57994e-05	0.000258338	8.32229e-05	0.000139741	0.00012467	8.47917e-05	7.93262e-05	3.43667e-05	0.000258529
Cytophagia	0.000148228	0.000198493	0.000181863	0.000168799	0.000176352	0.000101461	0.000230884	0.000182922	0.000111834	0.000138073	0.000117111	0.000127332	0.000126767	0.000275057	0.000154388	0.000101186	0.0001584	0.000126293	0.000153466	0.000112048	0.000179919
Dehalococcoidetes	0.000161247	0.000182152	0.000182976	0.000186337	0.000152838	0.000138593	0.000206827	0.000147856	8.36615e-05	0.000109144	0.000103929	0.000105023	9.79384e-05	0.000230068	0.000137375	0.000111759	0.000134186	0.000101199	0.000120505	0.000113584	0.000164929
Dictyoglomia	0.00010867	0.000213842	0.000154644	0.000234196	0.000140411	5.02943e-05	0.00017147	0.000205472	1.52671e-05	6.50341e-05	4.55453e-05	7.88319e-05	4.22984e-05	0.00016192	5.31949e-05	0.000101297	8.14944e-05	6.04481e-05	4.92572e-05	2.14413e-05	0.000181141
Thermomicrobia	5.53684e-05	2.97853e-05	8.29066e-05	2.64108e-05	3.72493e-05	0.000111886	0.000157025	2.19082e-05	0.000209598	0.00012924	0.000145613	7.38684e-05	0.000161643	5.60753e-05	7.27248e-05	8.73456e-05	0.000138211	0.000133028	0.000198375	0.000192095	5.00351e-05
Negativicutes	8.21734e-05	0.000124718	0.000117267	0.000103811	0.00010082	7.78581e-05	0.000127993	9.97337e-05	7.28186e-05	7.58341e-05	7.10494e-05	6.65101e-05	7.13148e-05	0.000148238	8.15213e-05	6.41609e-05	8.63778e-05	7.21811e-05	8.75777e-05	8.48932e-05	0.000107458
Planctomycetia	5.41551e-05	4.48931e-05	6.48372e-05	8.66431e-05	6.22232e-05	4.18626e-05	9.4983e-05	3.97816e-05	8.4576e-05	7.27427e-05	8.03204e-05	4.02365e-05	7.86209e-05	0.000132059	6.90836e-05	3.6647e-05	7.33794e-05	7.21082e-05	9.32668e-05	9.33009e-05	5.36527e-05
Opitutae	2.49945e-05	1.18891e-05	3.83765e-05	1.49275e-05	2.09893e-05	4.14202e-05	8.65819e-05	1.17607e-05	0.000103475	6.80036e-05	7.57837e-05	3.5371e-05	7.95558e-05	3.76862e-05	3.9834e-05	4.48425e-05	7.00902e-05	7.16717e-05	9.7273e-05	0.000105476	2.37896e-05
Elusimicrobia	5.424e-05	8.33905e-05	6.92582e-05	9.82398e-05	6.44729e-05	2.6074e-05	8.06249e-05	9.00025e-05	1.5035e-05	3.55124e-05	2.94197e-05	4.31467e-05	2.72094e-05	8.74003e-05	3.20059e-05	3.72229e-05	4.63077e-05	3.13019e-05	3.2217e-05	2.34355e-05	7.81927e-05
Verrucomicrobiae	2.83096e-05	3.57002e-05	3.94473e-05	2.37441e-05	2.90772e-05	2.71934e-05	4.73623e-05	1.9737e-05	3.84954e-05	3.24317e-05	3.28977e-05	2.16446e-05	3.33605e-05	3.88333e-05	2.57034e-05	3.09318e-05	3.39109e-05	3.07675e-05	4.43458e-05	4.92172e-05	2.89045e-05
Deferribacteres	3.08036e-05	4.90854e-05	3.84797e-05	5.46662e-05	3.74536e-05	1.45713e-05	4.55681e-05	4.49735e-05	1.30607e-05	2.04206e-05	1.92286e-05	2.37437e-05	1.78228e-05	4.43071e-05	2.90963e-05	1.98778e-05	2.63692e-05	2.06294e-05	1.92004e-05	1.63354e-05	4.29181e-05
Synergistia	2.19948e-05	2.65014e-05	3.60317e-05	1.20036e-05	1.78846e-05	2.485e-05	4.7971e-05	1.05683e-05	4.57329e-05	3.17947e-05	3.59513e-05	1.93141e-05	3.5637e-05	2.68345e-05	1.43093e-05	4.33548e-05	3.32169e-05	3.04497e-05	4.3329e-05	3.72117e-05	2.41996e-05

## Sheet: WholeGenomes
Geno/Meta	ADC	AMD	ANASDB	AOM	AVCYCH	AVCYNL	EMR	MEGM	MLWSF	MLWSFD	MLWSME	MLWSML	MLWSMO	OAEMD	OAEMG	OHSY	SAU	SMF	SUS	UCG	WTDBR
Gammaproteobacteria	0.0434642	0.0321684	0.0770474	0.0125174	0.0079929	0.00664452	0.149418	0.13311	0.0433745	0.0305118	0.0196633	0.0372639	0.0420881	0.0586443	0.045728	0.056513	0.0762099	0.0356338	0.0686775	0.096137	0.0406924
Bacilli	0.0796393	0.0255885	0.0868212	0.0278164	0.0106572	0.00498339	0.0712134	0.118831	0.00780742	0.0128209	0.0784203	0.100501	0.0160732	0.02041	0.0874448	0.00641283	0.0996857	0.0104095	0.0397699	0.0277923	0.115153
Alphaproteobacteria	0.0130123	0.00877321	0.0224245	0.0125174	0.0071048	0.0116279	0.108847	0.0163233	0.0478204	0.0206725	0.0254192	0.0229355	0.0240405	0.00895826	0.0541516	0.0152305	0.0273099	0.0228663	0.044617	0.0302395	0.0139994
Betaproteobacteria	0.0164138	0.0169615	0.0231339	0.00625869	0.0017762	0.00498339	0.019077	0.030123	0.10681	0.0193142	0.0198297	0.0238975	0.0185326	0.0057259	0.00802246	0.0164329	0.0270585	0.0142512	0.0381639	0.0412515	0.0133313
Clostridia	0.0145241	0.0353853	0.0331048	0.0139082	0.0035524	0.00166113	0.0136849	0.0331576	0.020386	0.00626139	0.0249201	0.0488077	0.00904115	0.0148689	0.0264741	0.00561122	0.0225644	0.00167932	0.0207317	0.0234225	0.0339508
Actinobacteria	0.00604719	0.00979675	0.0137936	0.00417246	0.0035524	0.00332226	0.0154327	0.0245967	0.0253741	0.0144774	0.0212936	0.0179738	0.0239712	0.00757296	0.0449258	0.0316633	0.0245129	0.0151484	0.0254037	0.0211501	0.0187974
Spirochaetia	0.0206792	0.0309987	0.0256168	0.0299026	0.0186501	0.00166113	0.0235395	0.0396422	0.00216873	0.0116283	0.00568938	0.0145815	0.00620064	0.0214259	0.0128359	0.00601202	0.0141106	0.00813205	0.00846789	0.00576822	0.0269359
Epsilonproteobacteria	0.0121484	0.027197	0.00784267	0.0257302	0.0026643	0	0.00509464	0.0141192	0.0107352	0.00851416	0.00731967	0.0131133	0.00554247	0.00443295	0.0224629	0.00160321	0.0133878	0.00268001	0.00548953	0.0097885	0.0132706
Mollicutes	0.00539928	0.0124287	0.011429	0.0125174	0.0053286	0	0.00691681	0.0160997	0.00108436	0.00473745	0.00469124	0.00592375	0.00491894	0.00544884	0.00722022	0.0124248	0.0114079	0.00284104	0.00543113	0.00594302	0.0131187
Deinococci	0.00232169	0.00994297	0.00437456	0.038943	0.000888099	0.00166113	0.00364434	0.0053985	0.00553025	0.00304787	0.00399255	0.00329097	0.00211307	0.00323236	0.00481348	0.0104208	0.00496543	0.00216241	0.00496394	0.00384548	0.0121773
Chlamydiia	0.00934075	0.00906565	0.0071727	0	0.0026643	0	0.0017478	0.014183	0.00216873	0.00152394	0.00302768	0.00278467	0.00138562	0.00230883	0.0268753	0	0.00615965	0.00256499	0.00367915	0.0132844	0.0040085
Deltaproteobacteria	0.00712704	0.000438661	0.00748798	0.00417246	0	0	0.00226842	0.00281105	0.000759054	0.00132516	0.00232899	0.00227837	0.00190522	0.00517178	0.00882471	0.00561122	0.00226273	0.00125374	0.00540193	0.00297151	0.00297601
Bacteroidia	0.00345554	0.00409417	0.00208875	0.00069541	0	0	0.00122718	0.00862482	0.000433745	0.00109326	0.000465797	0.000708825	0.00193986	0.00175471	0.00882471	0	0.00307982	0.00089717	0.00198558	0.00122356	0.00133617
Fusobacteriia	0.000701906	0.00175464	0.00145819	0.0166898	0	0	0.000371872	0.00313049	0	0.00033129	0.000565611	0.000911346	0.000519606	0.00110824	0.00641797	0	0.000691389	0.000172533	0.000175198	0.000699178	0.000971758
Thermotogae	0.000917877	0.0014622	0.00169465	0	0.000888099	0	0.000855305	0.000958313	0.000759054	0.00119265	0.00113122	0.000303782	0.00079673	0.00110824	0.000802246	0.00440882	0.00166562	0.000655625	0.00166438	0.00174795	0.00340115
Dehalococcoidetes	0.0129043	0.000731101	0.00177347	0	0	0	0	0.000447213	0.000759054	0.000198774	0.000399255	0.000202521	3.46404e-05	0.000554119	0	0	0.000439975	0	0.000700791	0.000873973	0.000151837
Chlorobia	0.00107986	0	0.00267991	0	0	0	0.00100405	0.0033541	0.000433745	6.62581e-05	0.000232899	0.000101261	0.0016281	0.000461766	0.00120337	0	0.00226273	0.000299057	0.00102199	0.00192274	0.00185241
Chloroflexi	0	0.00190086	0.000354694	0	0	0	0.000111561	0.000734707	0.00336153	0.000596323	0.000898323	0.000556934	0.00242483	0.000369413	0.00240674	0	0.00301697	0.000885668	0.000350396	0.00139836	0.000364409
Flavobacteriia	0.000323957	0.000877321	0.000709388	0	0	0	0.000557807	0.00265133	0.000216873	0.00033129	0.000632153	0.000759455	0.000450326	0.000738825	0.00320899	0	0.00194846	0.000644122	0.00373755	0.000699178	0.000880656
Sphingobacteriia	0.00129583	0	0.000472925	0	0	0	0.000557807	0.00111803	0.000867491	0.000430677	0.000765238	5.06303e-05	0.000658168	0.00101588	0.0052146	0	0.00226273	0.000276052	0.000525593	0.00104877	0.000516247
Thermomicrobia	0.000107986	0	0.000275873	0	0	0	0.000892492	0	0.00216873	0.00178897	0.00133085	0.000556934	0.00083137	0	0	0.000400802	0.00138278	0.00146078	0.000233597	0.000699178	0.000151837
Aquificae	0.000377949	0.000731101	0.000275873	0.00208623	0	0	7.43743e-05	0.000447213	0	0.000198774	0.000199627	0.000303782	0.000277123	0.000277059	0.000401123	0.00521042	0.000377121	0.000149528	0.000467194	0.000349589	0.000273307
Negativicutes	0.000809891	0.000438661	0.000433515	0	0	0	0.000557807	0.00223606	0	0.000265032	0.000332712	5.06303e-05	6.92809e-05	0	0.00240674	0	0.000565682	3.45066e-05	0.00119719	0.00104877	0.000455512
Cytophagia	0.000323957	0.00029244	0.000394104	0	0	0	0.00026031	0.000447213	0.000325309	0.000265032	0.000199627	0.000354412	0.000173202	0.000646472	0.000401123	0.000400802	0.000754243	0.000299057	0.000583993	0.000174795	0.000303674
Elusimicrobia	0	0	7.88208e-05	0	0	0	0.000409059	0.000415269	0.000325309	0.000231903	0.000399255	0.000455673	0.000381045	0	0.00200562	0	6.28536e-05	0.000287555	0.00081759	0.000174795	0.000394777
Planctomycetia	0.000107986	0.00029244	0.000157642	0.00208623	0	0	0.000223123	0.000191663	0	9.93871e-05	0.000199627	0	0	0.000184706	0.000802246	0.000801603	0.000251414	8.05153e-05	0.000525593	0	6.07349e-05
Dictyoglomia	0.000269964	0.000584881	0.000394104	0	0	0	0.000446246	0.0005111	0.000216873	0.000165645	6.65425e-05	0.000303782	0.000173202	9.23532e-05	0	0	0.000188561	0.000138026	0	0	0.000516247
Verrucomicrobiae	0.000269964	0	3.94104e-05	0	0	0	7.43743e-05	0.000127775	0.000108436	6.62581e-05	0.000166356	0.000151891	6.92809e-05	0	0.000401123	0.000400802	0.000377121	6.90131e-05	0.000175198	0.000174795	0.000151837
Synergistia	0	0	0.000197052	0	0	0	0.000111561	0	0.000108436	0	0.000166356	0	0	0	0	0	0.000125707	6.90131e-05	5.83993e-05	0.000174795	6.07349e-05
Opitutae	0	0	0.000197052	0	0	0	0	3.19438e-05	0	0	9.98137e-05	0.000151891	6.92809e-05	0	0	0	0	4.60087e-05	5.83993e-05	0	9.11023e-05
Deferribacteres	5.39928e-05	0	0	0	0	0	0	6.38876e-05	0	3.3129e-05	0	0	0	0	0.000401123	0	0.000125707	2.30044e-05	0	0	0
