# Supplementary material for: Exploration of Noncoding Sequences in Metagenomes
Source: PLoS One. 2013 Mar 25;8(3):e59488. doi: 10.1371/journal.pone.0059488 (PMC3607601; doi:10.1371/journal.pone.0059488)
Supplement: Table S8 — This file contains the (G+C) contents measured for complete bacterial genomes from the NCBI. (XLS) [file pone.0059488.s009.xls]

## Sheet: all_after_scrip.txt
Seqname	length	Ns	(G+C)content
na NC_0170921	8406	1950	33.714
Anaplasma centrale NC_0135321	1206806	0	49.9849
Anaplasma marginale NC_0048421	1197687	0	49.7627
Anaplasma marginale NC_0120261	1202435	0	49.7745
Prevotella ruminicola NC_0140331	3619559	0	47.6855
Corynebacterium pseudotuberculosis NC_0169321	2310415	0	52.1492
Corynebacterium pseudotuberculosis NC_0177301	2297010	0	52.164
Corynebacterium pseudotuberculosis NC_0173071	2320595	0	52.1449
Corynebacterium pseudotuberculosis NC_0179451	2314404	0	52.1453
Corynebacterium pseudotuberculosis NC_0174621	2337628	0	52.1866
Corynebacterium pseudotuberculosis NC_0180191	2293464	0	52.1746
Corynebacterium pseudotuberculosis NC_0170311	2337657	0	52.1852
Corynebacterium pseudotuberculosis NC_0173031	2337730	0	52.1852
Corynebacterium pseudotuberculosis NC_0143291	2337913	0	52.1852
Corynebacterium pseudotuberculosis NC_0173061	2337606	0	52.1858
Corynebacterium pseudotuberculosis NC_0173051	2335323	0	52.1882
Corynebacterium pseudotuberculosis NC_0167811	2337938	0	52.1847
Corynebacterium pseudotuberculosis NC_0173011	2328208	0	52.1892
Corynebacterium pseudotuberculosis NC_0173001	2335113	0	52.1919
Corynebacterium pseudotuberculosis NC_0173081	2279118	0	52.1926
Halalkalicoccus jeotgali NC_0143021	23727	0	47.6419
Nitrosomonas eutropha NC_0083441	2661057	0	48.4863
Nitrosomonas europaea NC_0047571	2812094	0	50.7182
Prosthecochloris aestuarii NC_0110611	66772	0	50.4807
Aeromonas salmonicida NC_0093491	166749	0	52.7979
Klebsiella pneumoniae NC_0066251	224152	0	50.1682
Klebsiella pneumoniae NC_0175411	202852	0	50.1696
Prochlorococcus marinus NC_0088201	2682675	0	50.0076
Enterobacter sp. NC_0094251	157749	0	50.5702
Synechocystis sp. NC_0052311	44343	0	48.6187
Escherichia coli NC_0176591	147060	0	50.9207
Enterobacter cloacae NC_0165151	63653	0	49.2985
Klebsiella pneumoniae NC_0112811	91096	0	51.0923
Candidatus Nitrososphaera NC_0187191	2833868	0	48.3472
Cyanothece sp. NC_0118851	179973	0	49.0929
Desulfomonile tiedjei NC_0180251	6500104	0	50.0775
Yersinia pestis NC_0101581	114570	0	49.9791
Haloquadratum walsbyi NC_0082121	3132494	0	47.8639
Haloquadratum walsbyi NC_0174591	3148033	0	47.7826
Rahnella sp. NC_0150631	133486	0	48.3377
Yersinia pestis NC_0171691	96210	0	50.2276
Yersinia pestis NC_0031341	96210	0	50.2276
Escherichia coli NC_0176531	94015	0	48.0742
Corynebacterium ulcerans NC_0173171	2502095	0	53.3027
Corynebacterium ulcerans NC_0181011	2579188	0	53.3576
Nitrosomonas eutropha NC_0083411	65132	0	49.8035
Escherichia fergusonii NC_0117431	55150	0	48.5168
Selenomonas ruminantium NC_0170681	3003680	0	50.6781
Corynebacterium ulcerans NC_0156831	2606374	0	53.3997
Escherichia coli NC_0133701	97897	0	48.1639
Pantoea sp. NC_0148391	394054	0	51.0006
Pelobacter propionicus NC_0086071	202397	0	48.0966
Klebsiella pneumoniae NC_0096491	175879	0	51.6907
Marinobacter adhaerens NC_0175071	187465	0	50.9957
Yersinia pestis NC_0081201	96471	0	50.24
Escherichia coli NC_0098371	174241	0	49.6456
Nitrosospira multiformis NC_0076171	14159	0	49.6292
Acaryochloris marina NC_0099261	374161	0	47.3483
Yersinia pestis NC_0171581	96046	0	50.2301
Escherichia coli NC_0097901	74224	0	49.8491
Xylella fastidiosa NC_0105791	38297	0	49.2049
Cronobacter turicensis NC_0132851	53842	0	50.039
Yersinia pestis NC_0171551	94249	0	50.2032
Prevotella denticola NC_0153111	2937589	0	50.3607
Yersinia pestis NC_0140221	94251	0	50.2042
Yersinia pestis NC_0081181	100918	0	50.1625
Shewanella sediminis NC_0098311	5517674	0	46.0779
Escherichia coli NC_0176391	81883	0	49.4694
Yersinia pestis NC_0172661	99286	0	50.1531
Spirochaeta sp. NC_0151521	3316466	0	48.8743
Cyanothece sp. NC_0118801	196837	0	48.8643
Yersinia pestis NC_0048381	100990	0	50.1624
Escherichia coli NC_0117471	133853	0	49.2929
Klebsiella pneumoniae NC_0112821	187922	0	47.1515
Methanocorpusculum labreanum NC_0089421	1804962	0	50.0066
Yersinia pestis NC_0058151	106642	0	50.3113
Xylella fastidiosa NC_0175621	2491203	1	51.7813
Xylella fastidiosa NC_0105771	2535690	0	51.7568
Salmonella enterica NC_0068561	138742	0	51.3089
Salmonella enterica NT_1871351	81965	0	48.7562
Xylella fastidiosa NC_0045561	2519802	0	51.7764
Syntrophothermus lipocalidus NC_0142201	2405559	0	50.9894
Porphyromonas gingivalis NC_0029501	2343476	0	48.2879
Nitrosococcus oceani NC_0074831	40420	0	52.4344
Porphyromonas gingivalis NC_0107291	2354886	0	48.3593
Spirochaeta coccoides NC_0154361	2227296	0	50.558
Bacillus selenitireducens NC_0142191	3592487	0	48.67
Escherichia coli NC_0097881	70609	0	50.2061
Acaryochloris marina NC_0099251	6503724	0	47.2539
Erwinia tasmaniensis NC_0106931	46159	0	48.985
Porphyromonas gingivalis NC_0155711	2339898	1	48.3426
Prosthecochloris aestuarii NC_0110591	2512923	0	50.0951
Roseburia hominis NC_0159771	3592125	0	48.4968
Xylella fastidiosa NC_0105131	2475130	0	51.9175
Granulicella tundricola NC_0150591	115493	0	53.2794
Klebsiella oxytoca NC_0181071	353865	0	47.5198
Tolumonas auensis NC_0126911	3471292	0	49.027
Prochlorococcus marinus NC_0050711	2410873	1	50.7398
Paenibacillus terrae NC_0166411	6083395	0	46.7701
Escherichia coli NC_0104881	130440	0	50.8119
Escherichia coli NC_0133541	75546	0	49.1118
Escherichia coli NC_0176571	66078	0	48.9134
Shewanella loihica NC_0090921	4602594	0	53.667
Escherichia coli NC_0139421	66001	0	48.872
Thermobaculum terrenum NC_0135251	2026947	0	48.0728
Acetobacter pasteurianus NC_0132111	182940	0	53.4968
Acetobacter pasteurianus NC_0171051	182940	0	53.4968
Acetobacter pasteurianus NC_0171131	182940	0	53.4968
Acetobacter pasteurianus NC_0171181	182940	0	53.4968
Acetobacter pasteurianus NC_0171221	182940	0	53.4968
Acetobacter pasteurianus NC_0171261	182940	0	53.4968
Acetobacter pasteurianus NC_0171311	182940	0	53.4968
Acetobacter pasteurianus NC_0171491	182940	0	53.4968
Corynebacterium aurimucosum NC_0108131	29037	0	53.3182
Paenibacillus sp. NC_0134061	7121665	0	51.2395
Enterobacter cloacae NC_0141071	199562	0	52.4669
Salmonella enterica NC_0033841	218160	0	47.5811
Acetobacter pasteurianus NC_0132101	191799	0	53.3621
Acetobacter pasteurianus NC_0171041	191799	0	53.3621
Acetobacter pasteurianus NC_0171361	191411	0	53.3663
Acetobacter pasteurianus NC_0171301	191419	0	53.3662
Acetobacter pasteurianus NC_0171011	191427	0	53.366
Acetobacter pasteurianus NC_0171171	191427	0	53.366
Acetobacter pasteurianus NC_0171431	191427	0	53.366
Acetobacter pasteurianus NC_0171341	191443	0	53.3658
Klebsiella pneumoniae NC_0168381	122799	0	49.4613
Pantoea sp. NC_0148401	321080	0	51.9553
Enterobacter asburiae NC_0159631	166725	0	52.1577
Escherichia coli NC_0176541	12068	0	48.9311
Marinobacter aquaeolei NC_0087391	213290	0	53.1572
Yersinia pestis NC_0093781	137010	0	52.0057
Acaryochloris marina NC_0099311	172728	1	47.1261
Escherichia coli NC_0176471	54289	0	49.2089
Erwinia amylovora NC_0139721	28243	0	50.2425
Erwinia amylovora NC_0139571	28259	0	50.2353
Spirosoma linguale NC_0137311	189452	0	49.185
Selenomonas ruminantium NC_0170781	285449	0	49.9508
Rothia dentocariosa NC_0146431	2506025	0	53.6877
Microcoleus sp. NC_0197411	38468	0	47.6604
Rahnella aquatilis NC_0168191	115487	0	50.6932
Methylovorus glucosetrophus NC_0129721	9816	0	47.4022
Yersinia pestis NC_0081501	4702289	0	47.7012
Cyanothece sp. NC_0118841	5374574	0	50.7885
Pectobacterium wasabiae NC_0134211	5063892	0	50.4774
Escherichia coli NC_0114191	100021	0	50.4604
Corynebacterium jeikeium NC_0030801	14323	0	53.7737
Tropheryma whipplei NC_0045721	927303	0	46.332
Tropheryma whipplei NC_0045511	925938	0	46.314
Shigella boydii NC_0076081	126697	0	47.41
Pantoea vagans NC_0145631	165693	0	51.1452
Rahnella aquatilis NC_0177731	75160	0	48.6748
Cryptobacterium curtum NC_0131701	1617804	0	50.9115
Nitrosospira multiformis NC_0076161	17036	0	49.9707
Yersinia pestis NC_0140291	4553586	0	47.6789
Yersinia pestis NC_0031431	4653728	0	47.6361
Allochromatium vinosum NC_0138621	39929	0	53.4699
Acetobacter pasteurianus NC_0132121	49961	0	53.882
Acetobacter pasteurianus NC_0171101	49961	0	53.882
Acetobacter pasteurianus NC_0171141	49961	0	53.882
Acetobacter pasteurianus NC_0171191	49961	0	53.882
Acetobacter pasteurianus NC_0171271	49961	0	53.882
Acetobacter pasteurianus NC_0171351	49961	0	53.882
Acetobacter pasteurianus NC_0171471	49961	0	53.882
Acetobacter pasteurianus NC_0171511	49961	0	53.882
Yersinia pestis NC_0040881	4600755	0	47.6412
Edwardsiella tarda NC_0173181	44194	0	51.4346
Corynebacterium diphtheriae NC_0167821	2426551	0	53.4335
Corynebacterium diphtheriae NC_0167861	2427149	0	53.4342
Yersinia pestis NC_0101591	4504254	0	47.598
Nitrosococcus oceani NC_0074841	3481691	0	50.3176
Yersinia pestis NC_0058101	4595065	0	47.6501
Escherichia coli NC_0133651	204604	0	46.9859
Corynebacterium diphtheriae NC_0167881	2484332	0	53.4535
Yersinia pestis NC_0171681	4553770	0	47.5825
Nitrosococcus watsonii NC_0143151	3328570	0	50.1175
Erwinia pyrifoliae NC_0173921	35901	9	49.8565
Yersinia pestis NC_0171541	4640720	0	47.626
Corynebacterium diphtheriae NC_0167901	2395441	0	53.4374
Corynebacterium diphtheriae NC_0029351	2488635	0	53.4785
Escherichia coli NC_0186621	75573	0	47.1676
Yersinia pestis NC_0081491	4534590	0	47.584
Yersinia pestis NC_0171601	4626944	0	47.6319
Erwinia pyrifoliae NC_0132631	35909	0	49.8872
Yersinia pestis NC_0172651	4532063	0	47.5887
Corynebacterium diphtheriae NC_0167871	2478364	0	53.5029
Exiguobacterium sp. NC_0126731	2999895	0	48.4626
Escherichia coli NC_0169041	103795	0	49.9754
Escherichia coli NC_0176651	102535	0	49.9468
Escherichia coli NC_0176371	102536	0	49.9464
Salmonella enterica NC_0091401	176473	0	52.8177
Corynebacterium diphtheriae NC_0168001	2485519	0	53.5561
Synechococcus sp. NC_0083191	2606748	0	52.4473
Corynebacterium diphtheriae NC_0168011	2499189	0	53.5034
Nitrosococcus watsoni NC_0143161	39105	0	51.354
Salmonella enterica NC_0176751	86908	0	50.1864
Salmonella enterica NC_0177181	86908	0	50.1864
Corynebacterium diphtheriae NC_0167991	2535346	0	53.6212
Shewanella sp. NC_0085771	4972204	0	48.055
Escherichia coli NC_0133691	85167	0	47.4785
Escherichia coli NC_0176301	114550	0	50.9271
Enterobacter cloacae NC_0141081	84653	0	46.8442
Pectobacterium atrosepticum NC_0045471	5064019	0	50.9673
Yersinia pestis NC_0093811	4517345	0	47.6439
Escherichia coli NC_0176451	160573	0	52.5861
Cronobacter turicensis NC_0132841	22448	0	49.2204
Escherichia coli NC_0186661	74217	0	47.0943
Escherichia coli NC_0114161	60555	0	48.5889
Yersinia pseudotuberculosis NC_0097081	4723306	0	47.5376
Nitrosospira multiformis NC_0076151	18871	0	49.5363
Coraliomargarita akajimensis NC_0140081	3750771	0	53.6018
Klebsiella pneumoniae NC_0168391	105974	0	52.4591
Escherichia coli NC_0186541	74213	0	47.0807
Pyrobaculum islandicum NC_0087011	1826402	0	49.599
Corynebacterium diphtheriae NC_0167851	2433326	0	53.5927
Shewanella sp. NC_0083221	4792610	0	47.8658
Yersinia pseudotuberculosis NC_0061551	4744671	0	47.6104
Shewanella sp. NC_0083211	4706287	0	47.8945
Corynebacterium diphtheriae NC_0167831	2449071	0	53.6509
Escherichia coli NC_0176271	113346	0	49.5483
Chlorobium phaeobacteroides NC_0108311	2736403	0	48.9271
Erwinia sp. NC_0174421	30866	0	49.9125
Pseudovibrio sp. NC_0166461	441112	0	52.6059
Yersinia pseudotuberculosis NC_0106341	4695619	0	47.5289
Corynebacterium diphtheriae NC_0167891	2530683	0	53.705
Escherichia coli NC_0176421	90868	0	50.3368
Yersinia pseudotuberculosis NC_0104651	4689441	0	47.5304
Nitrosococcus halophilus NC_0139581	65833	0	52.9613
Paenibacillus polymyxa NC_0144831	5394884	0	45.7901
Escherichia coli NC_0116031	97978	0	48.0128
Corynebacterium diphtheriae NC_0168021	2468612	0	53.7114
Escherichia coli NC_0186591	88544	0	49.7289
Salmonella enterica NT_1871071	52810	0	49.6819
Brevibacillus brevis NC_0124911	6296436	0	47.2736
Salmonella enterica NC_0110811	91374	0	50.3185
Deinococcus gobiensis NC_0177931	53428	0	54.7222
na NT_1870921	3248	0	47.4446
Spirosoma linguale NC_0137321	146936	0	51.2951
Cronobacter sakazakii NC_0097791	31208	0	51.5829
na NC_0104861	4074	0	49.5582
Erwinia billingiae NC_0143041	102323	0	51.744
Escherichia coli NC_0117491	122301	53	50.4632
Escherichia coli NC_0133661	77690	0	49.9949
Escherichia coli NC_0136551	122345	0	51.0401
Nitrosomonas eutropha NC_0083421	55635	0	49.681
Methanocella conradii NC_0170341	2378438	0	52.7402
Pelodictyon phaeoclathratiforme NC_0110601	3018238	0	48.0776
Cyanothece sp. NC_0118821	34726	0	47.1347
Spirosoma linguale NC_0137301	8078757	0	50.1928
Methanosaeta concilii NC_0154161	3008626	0	51.0304
Escherichia fergusonii NC_0117401	4588711	0	49.9364
Escherichia coli NC_0026551	5528445	4228	50.383
Salmonella enterica NC_0068551	49558	0	52.1147
Escherichia coli NC_0098381	241387	0	46.4341
Herpetosiphon aurantiacus NC_0099731	339639	0	53.6767
Geobacter lovleyi NC_0108151	77113	0	52.9651
Aeromonas salmonicida NC_0093501	155098	0	54.3315
na NC_0114071	6929	0	48.0012
Herpetosiphon aurantiacus NC_0099741	99204	0	53.0704
Salmonella enterica NT_1871281	2143	0	47.5502
Nitrosococcus halophilus NC_0139601	4079427	0	51.584
Haloquadratum walsbyi NC_0082131	46867	0	47.6732
Thermosphaera aggregans NC_0141601	1316595	0	46.7343
Hyperthermus butylicus NC_0088181	1667163	0	53.7367
Escherichia coli NC_0114131	91158	0	50.237
Escherichia coli NC_0177241	94797	0	46.9129
na NT_1871251	4695	0	50.0319
Acaryochloris marina NC_0099291	226680	0	45.877
Escherichia coli NC_0079411	114230	0	51.0251
Corynebacterium glutamicum NC_0034501	3309401	0	53.8103
Erwinia billingiae NC_0143051	169778	0	52.3389
Salmonella enterica NC_0033851	106516	0	50.6065
Selenomonas ruminantium NC_0170771	29781	0	48.3765
Nitrosospira multiformis NC_0076141	3184243	0	53.9426
Escherichia coli NC_0044311	5231428	87	50.4748
Escherichia coli NC_0176401	81475	0	50.3737
Escherichia coli NC_0133611	5697240	0	50.6848
Corynebacterium glutamicum NC_0069581	3282708	0	53.8418
Escherichia coli NC_0133531	5449314	0	50.6552
Escherichia coli NC_0113531	5572075	0	50.5225
Escherichia coli NC_0130081	5528136	0	50.5068
Chlorobium phaeovibrioides NC_0093371	1966858	0	52.9917
Escherichia coli NC_0133641	5371077	0	50.6171
Pantoea ananatis NC_0168171	302599	0	51.4681
Escherichia coli NC_0026951	5498450	0	50.5371
Escherichia coli NC_0186611	5312586	0	50.7192
Escherichia coli NC_0176311	5131397	0	50.5839
Salmonella enterica NC_0168251	181431	0	46.4298
Xylella fastidiosa NC_0024881	2679306	1	52.6741
Escherichia coli NC_0117451	5209548	100	50.7328
Escherichia coli NC_0179061	5386223	2	50.5124
Shewanella violacea NC_0140121	4962103	5	44.7163
Yersinia enterocolitica NC_0088001	4615899	0	47.2711
Escherichia coli NC_0186581	5273097	0	50.7143
Escherichia coli NC_0097861	79237	0	47.2721
Shigella flexneri NC_0173281	4650856	1	50.8501
Escherichia coli NC_0186501	5253138	0	50.7449
Shigella sonnei NC_0168221	4988504	0	50.9834
Paenibacillus polymyxa NC_0146221	5731816	0	45.2423
Escherichia coli NC_0082531	4938920	0	50.5175
Xenorhabdus nematophila NC_0141701	155327	0	45.9759
Escherichia coli NC_0176521	5038386	0	50.5593
Escherichia coli NC_0176511	5038386	0	50.5593
Citrobacter rodentium NC_0137171	54449	0	47.1616
Shigella sonnei NC_0073841	4825265	0	51.0098
Escherichia coli NC_0117481	5154862	0	50.6563
Escherichia coli NC_0139411	5386352	0	50.5231
Shigella flexneri NC_0043371	4607202	6	50.8895
Anaerobaculum mobile NC_0180241	2160700	0	47.9681
na NC_0137381	6072	0	48.3531
Escherichia coli NC_0177221	66681	0	51.028
Acinetobacter baumannii NC_0171721	20301	0	47.3868
Synechococcus elongatus NC_0075951	46366	0	52.8879
Shigella flexneri NC_0047411	4599354	1	50.9057
na NC_0097891	6199	0	52.573
Escherichia coli NC_0116011	4965553	0	50.5662
na NC_0176581	6211	0	52.5197
Xylella fastidiosa NC_0024901	51158	0	49.568
Escherichia coli NC_0176461	5313531	0	50.558
Escherichia coli NC_0176561	5263980	0	50.4646
Escherichia coli NC_0176411	5186416	0	50.7228
Escherichia coli NC_0117501	5132068	0	50.6305
Escherichia coli NC_0176321	4993013	8	50.5794
Escherichia coli NC_0085631	5082025	1	50.5473
Shigella flexneri NC_0082581	4574284	0	50.9177
Shigella boydii NC_0106581	4615997	0	51.3327
Escherichia coli NC_0079461	5065741	0	50.6042
Escherichia coli NC_0176331	5153435	0	50.7573
Escherichia coli NC_0176261	5241977	0	50.563
Planctomyces limnophilus NC_0141481	5423075	0	53.6616
Paenibacillus polymyxa NC_0175421	5864546	0	45.159
Shigella flexneri NC_0173291	6200	0	52.5806
Spirosoma linguale NC_0137341	9965	0	47.8374
Escherichia coli NC_0117421	5032268	0	50.681
Methylovorus glucosetrophus NC_0129701	76680	0	45.7121
Escherichia coli NC_0176281	5108383	0	50.6995
Microcoleus sp. NC_0197381	7470429	0	46.2148
Methanoplanus petrolearius NC_0145071	2843290	0	47.3992
Salmonella enterica NC_0121241	55414	0	52.7502
Cellvibrio japonicus NC_0109951	4576573	0	51.9912
Pantoea ananatis NC_0175331	321744	0	51.9665
Corynebacterium glutamicum NC_0093421	3314179	5	54.133
Thermoplasma acidophilum NC_0025781	1564906	0	45.9944
Shigella boydii NC_0076131	4519823	0	51.2128
Shigella boydii NC_0106601	210919	0	46.0717
Thermosynechococcus elongatus NC_0041131	2593857	0	53.9179
Pseudomonas syringae NC_0072741	131950	0	54.1084
Halalkalicoccus jeotgali NC_0142991	363534	0	54.1633
Escherichia coli NC_0104981	5068389	0	50.4967
Shewanella amazonensis NC_0087001	4306142	0	53.5864
Escherichia coli NC_0098011	4979619	0	50.6216
Yersinia enterocolitica NC_0152241	4552107	3	47.0006
Yersinia enterocolitica NC_0175641	4553420	0	47.0149
Arcanobacterium haemolyticum NC_0142181	1986154	0	53.1332
Shigella dysenteriae NC_0076061	4369232	0	51.2497
Candidatus Puniceispirillum NC_0140101	2753527	0	48.8537
Escherichia coli NC_0117511	5202090	0	50.7163
Salmonella enterica NC_0112041	74551	0	48.6338
Desulfomonile tiedjei NC_0180261	26923	0	52.6836
Pseudovibrio sp. NC_0166421	5475670	34	52.3729
Escherichia coli NC_0130101	94601	0	47.8938
Geobacter sp. NC_0119791	4304501	0	53.472
Sodalis glossinidius NC_0077151	10810	0	47.7706
Escherichia coli NC_0176631	4935294	0	50.8882
Escherichia coli NC_0113501	94644	0	47.8868
Desulfovibrio salexigens NC_0128811	4289847	0	47.0928
na NC_0116021	6147	0	52.7574
Microcoleus sp. NC_0197601	93032	0	47.0999
Yersinia pestis NC_0058141	21742	0	49.0663
Methanocella arvoryzae NC_0094641	3179916	0	54.603
Chlorobium phaeobacteroides NC_0086391	3133902	0	48.3514
Escherichia coli NC_0176441	4971461	0	51.1663
Pyrobaculum aerophilum NC_0033641	2222430	0	51.3625
Escherichia coli NC_0136541	4717338	0	50.7384
na NT_1870851	7643	0	48.7767
Escherichia coli NC_0119931	4773108	0	50.6956
Pectobacterium carotovorum NC_0129171	4862913	0	51.9318
Escherichia coli NC_0176341	4747819	0	50.6803
Escherichia coli NC_0176601	5021812	0	50.7848
Corynebacterium efficiens NC_0043191	23743	0	54.416
Acaryochloris marina NC_0099321	155110	0	45.5909
Escherichia coli NC_0114151	4887515	0	50.7965
Chlorobium limicola NC_0108031	2763181	0	51.3168
Escherichia coli NC_0098001	4643538	0	50.8196
Escherichia coli NC_0104731	4686137	0	50.7813
Escherichia coli NC_0114111	4082	0	49.4366
Anabaena variabilis NC_0140001	37151	0	46.4617
Desulfurococcus mucosus NC_0149611	1314639	0	53.1417
Klebsiella pneumoniae NC_0096501	107576	0	53.4404
Vibrio cholerae NC_0172701	2791729	0	48.1376
Acaryochloris marina NC_0099281	273121	0	45.1902
Escherichia coli NC_0077791	4646332	0	50.7996
Escherichia coli NC_0127591	4578159	0	50.7907
Escherichia coli NC_0129671	4629812	0	50.7694
Escherichia coli NC_0117411	4700560	0	50.7937
Escherichia coli NC_0009131	4639675	0	50.7897
Escherichia coli NC_0176251	4630707	0	50.8099
Escherichia coli NC_0176381	4621430	0	50.8292
Vibrio cholerae NC_0169441	3007450	0	47.6567
Vibrio cholerae NC_0164451	3031375	0	47.6706
Escherichia coli NC_0169021	4920168	0	50.8379
Escherichia coli NC_0176351	4900968	1	50.8436
Escherichia coli NC_0104681	4746218	0	50.8665
Escherichia coli NC_0176641	4897452	0	50.8473
Vibrio cholerae NC_0094571	3024069	0	47.7801
Vibrio cholerae NC_0125821	3024078	0	47.78
Escherichia coli NC_0128921	4558947	0	50.8326
Escherichia coli NC_0129711	4558953	0	50.8326
Shigella flexneri NC_0173191	223364	0	45.9004
Escherichia coli NC_0129471	4570938	0	50.8405
Shewanella sp. NC_0085731	278942	0	45.6694
Vibrio cholerae NC_0025051	2961149	2	47.6948
Desulfotalea psychrophila NC_0061381	3523383	0	46.8112
Vibrio cholerae NC_0125781	2892523	0	47.8319
Teredinibacter turnerae NC_0129971	5193164	0	50.8907
Salmonella enterica NT_1871081	17569	0	48.3408
Klebsiella pneumoniae NC_0168461	111195	0	53.3055
Escherichia coli NC_0021281	92721	0	47.5998
Vibrio cholerae NC_0126681	3149584	0	47.517
Spirochaeta smaragdinae NC_0143641	4653970	0	48.9651
Acaryochloris marina NC_0099271	356087	0	45.3367
Escherichia coli NC_0179071	92728	0	47.6005
Escherichia coli NC_0074141	92077	0	47.6351
Microcoleus sp. NC_0197621	25982	0	46.7631
Pantoea ananatis NC_0175531	280753	0	52.2509
Chitinophaga pinensis NC_0131321	9127347	0	45.2271
Alteromonas macleodii NC_0186801	45406	0	49.7247
Haloarcula marismortui NC_0063891	33303	0	54.2534
Shigella flexneri NC_0048511	221618	0	45.767
Geobacter uraniireducens NC_0094831	5136364	0	54.2382
Paenibacillus sp. NC_0129141	7184930	0	50.2781
Advenella kashmirensis NC_0179651	57884	0	46.7141
Oscillatoria acuminata NC_0196941	50699	0	49.2968
Pectobacterium carotovorum NC_0185251	4842771	0	52.1838
Yersinia pestis NC_0093771	71507	0	44.8893
Yersinia pestis NC_0031311	70305	0	44.8361
Methylophaga sp. NC_0178561	2697465	0	47.7974
Sodalis glossinidius NC_0077131	83306	0	48.8812
Klebsiella pneumoniae NC_0096511	88582	0	53.8168
Yersinia pestis NC_0058131	70159	0	44.8467
Nitrosomonas sp. NC_0152211	63790	0	45.3911
Yersinia pestis NC_0081221	70299	0	44.8328
Bacteroides salanitronis NC_0151641	4242803	0	46.6487
Microcoleus sp. NC_0197401	92471	0	46.6168
Escherichia coli NC_0097871	34367	0	51.6164
Shewanella baltica NC_0169011	5288069	0	46.3128
Shewanella baltica NC_0099971	5347283	0	46.2833
Agrobacterium radiobacter NC_0119941	44420	0	53.5367
Synechococcus sp. NC_0075131	2234828	0	54.1645
Shewanella baltica NC_0116631	5145902	0	46.3142
Anaerolinea thermophila NC_0149601	3532378	0	53.8497
Shewanella baltica NC_0096651	5229686	0	46.3125
Vibrio cholerae NC_0172691	946986	0	47.5541
Desulfitobacterium hafniense NC_0118301	5279134	0	47.5373
Salmonella enterica NT_1870941	64694	0	51.7637
Shewanella baltica NC_0090521	5127376	0	46.2834
Acaryochloris marina NC_0099331	120693	0	45.4185
Shewanella baltica NC_0175791	5242964	0	46.2429
Shewanella baltica NC_0175711	5066051	0	46.1918
Microcoleus sp. NC_0197421	28816	0	46.5852
Xylella fastidiosa NC_0175611	26180	0	49.3354
Tannerella forsythia NC_0166101	3405521	0	46.976
Yersinia pestis NC_0171571	69665	0	44.7197
Erwinia tasmaniensis NC_0106991	44694	0	50.7988
Yersinia pseudotuberculosis NC_0106351	69812	0	44.6886
Pantoea sp. NC_0148411	318111	0	53.3801
Gluconobacter oxydans NC_0066751	13223	0	54.375
Pyrobaculum arsenaticum NC_0093761	2121076	0	55.0509
Salmonella enterica NC_0168611	106510	0	53.4692
Clostridium sp. NC_0157371	2835737	0	50.7405
Exiguobacterium antarcticum NC_0186651	2815863	0	47.481
Oscillibacter valericigenes NC_0160481	4410036	0	53.3212
Atopobium parvulum NC_0132031	1543805	0	45.6866
Yersinia pestis NC_0101571	68190	0	44.6414
Beijerinckia indica NC_0105781	66727	0	54.3183
Yersinia pestis NC_0171531	68342	0	44.6431
Yersinia pestis NC_0140171	68342	0	44.6417
Pyrobaculum oguniense NC_0168851	2436033	0	55.082
Alicyclobacillus acidocaldarius NC_0132061	91726	0	54.1351
Yersinia pestis NC_0172631	68552	0	44.6304
na NC_0137361	7683	0	47.3253
Salmonella enterica NC_0168641	93277	0	53.0291
Desulfitobacterium hafniense NC_0079071	5727534	0	47.3599
Syntrophus aciditrophicus NC_0077591	3179300	0	51.46
na NC_0049251	5247	0	52.2013
Yersinia pseudotuberculosis NC_0061531	68525	0	44.5983
Shewanella oneidensis NC_0043471	4969811	0	45.9609
Oscillatoria acuminata NC_0197001	64128	0	47.6157
Vibrio cholerae NC_0164461	1046365	0	47.0187
Vibrio cholerae NC_0125801	1046382	0	47.036
Shewanella denitrificans NC_0079541	4545906	0	45.1492
Salmonella enterica NC_0170541	93877	0	53.1035
Shewanella pealeana NC_0099011	5174581	0	44.662
Salmonella enterica NC_0168581	93842	0	53.1116
Salmonella enterica NC_0177201	93842	0	53.1116
Salmonella enterica NC_0168551	93832	0	53.1151
Salmonella typhimurium NC_0032771	93939	0	53.1281
Pantoea vagans NC_0145611	167983	0	52.9571
Methanolobus psychrophilus NC_0188761	3072769	0	44.6109
Methanoregula boonei NC_0097121	2542943	0	54.5136
Haloarcula marismortui NC_0063931	132678	0	54.4823
Porphyromonas asaccharolytica NC_0155011	2186370	0	52.4682
Vibrio cholerae NC_0126671	1086784	0	46.7481
Synechococcus sp. NC_0196811	23223	0	46.5745
Vibrio cholerae NC_0169451	1072136	0	46.9191
Vibrio cholerae NC_0094561	1108250	0	46.8845
Selenomonas ruminantium NC_0170761	94348	0	46.0836
na NC_0145481	8528	0	55.5347
Vibrio cholerae NC_0025061	1072315	0	46.9135
Acaryochloris marina NC_0099301	177162	0	44.6755
Vibrio cholerae NC_0125831	1111222	0	46.8673
Shigella sonnei NC_0073851	214396	0	45.2662
Alcanivorax borkumensis NC_0082601	3120143	0	54.7278
na NC_0174601	6129	0	51.0524
Enterobacter asburiae NC_0159691	32574	0	53.0024
Acidaminococcus intestini NC_0160771	2487765	0	50.0206
Shewanella halifaxensis NC_0103341	5226917	0	44.5909
Salmonella enterica NT_1871191	28804	0	50.7985
Pyrolobus fumarii NC_0159311	1843267	0	54.9041
Rahnella sp. NC_0150621	616549	0	52.0534
na NC_0097911	5033	0	49.6324
Vibrio vulnificus NC_0149661	1813536	0	47.3949
Salmonella bongori NC_0157611	4460105	0	51.3297
Salmonella enterica NC_0110921	110227	0	53.9841
Methanosphaerula palustris NC_0118321	2922917	0	55.3537
Idiomarina loihiensis NC_0065121	2839318	0	47.0402
Lactobacillus fermentum NC_0174651	2100449	2	51.3994
Rahnella aquatilis NC_0170601	570951	0	52.0197
Archaeoglobus veneficus NC_0153201	1901943	0	47.049
Escherichia coli NC_0176431	65549	0	51.894
Dickeya dadantii NC_0135921	4818394	0	53.6391
Shigella sonnei NC_0168331	215774	0	45.1954
Rahnella aquatilis NC_0168181	4861101	0	52.1211
Thermococcus onnurineus NC_0115291	1847607	0	51.2727
Pseudanabaena sp. NC_0196901	328634	0	44.9643
Rahnella aquatilis NC_0170471	4962173	0	52.1889
Pseudanabaena sp. NC_0197011	4557046	0	46.3148
Salmonella enterica NT_1870731	85076	0	51.414
Shewanella baltica NC_0090351	116763	0	46.6826
Geobacter lovleyi NC_0108141	3917761	0	54.7705
Vibrio vulnificus NC_0051401	1857073	0	47.2141
Gallionella capsiferriformans NC_0143941	3162471	0	52.7548
Polynucleobacter necessarius NC_0105311	1560469	0	45.5574
Exiguobacterium sibiricum NC_0105561	3034136	0	47.7183
Xenorhabdus bovienii NC_0138921	4225498	0	44.9676
Vibrio vulnificus NC_0044601	1844830	0	47.1185
Lactobacillus brevis NC_0084971	2291220	0	46.2189
Acetobacter pasteurianus NC_0171461	2907309	0	53.0376
Acetobacter pasteurianus NC_0171001	2907287	0	53.0376
Acetobacter pasteurianus NC_0171251	2907267	0	53.0375
Acetobacter pasteurianus NC_0132091	2907495	0	53.0368
Acetobacter pasteurianus NC_0171211	2906044	0	53.0355
Acetobacter pasteurianus NC_0171111	2904642	0	53.0342
Acetobacter pasteurianus NC_0171081	2904624	0	53.0342
Pseudomonas syringae NC_0046331	73661	0	55.1459
Vibrio vulnificus NC_0149651	3194232	0	46.6682
Enterobacter asburiae NC_0159681	4812833	0	53.8504
na NC_0104761	4809	0	49.0331
Hahella chejuensis NC_0076451	7215267	0	53.8697
Synechococcus sp. NC_0196801	3697276	0	48.5168
Shewanella woodyi NC_0105061	5935403	0	43.701
Nitrosomonas sp. NC_0157311	3783444	0	45.4431
Desulfobacca acetoxidans NC_0153881	3282536	0	52.8911
Acetobacter pasteurianus NC_0171501	2815241	0	53.0855
Roseobacter litoralis NC_0157291	63532	0	55.2383
Ochrobactrum anthropi NC_0096711	93589	0	54.2703
Microcoleus sp. NC_0197391	146045	0	45.2703
Treponema pallidum NC_0107411	1139457	421	52.7603
Parabacteroides distasonis NC_0096151	4811379	0	45.0596
Shigella dysenteriae NC_0076071	182726	0	44.8042
Methanospirillum hungatei NC_0077961	3544738	0	45.149
Rahnella sp. NC_0150611	4864217	0	52.3475
Treponema pallidum NC_0172681	1139281	420	52.7654
Vibrio furnissii NC_0166021	3294546	0	50.7347
Treponema pallidum NC_0168421	1139330	230	52.7703
Treponema pallidum NC_0187221	1140038	324	52.7817
Vibrio vulnificus NC_0051391	3354505	0	46.4113
Treponema pallidum NC_0009191	1138011	1	52.7721
Treponema pallidum NC_0168431	1139417	105	52.7829
Mobiluncus curtisii NC_0142461	2146480	0	55.4133
Vibrio harveyi NC_0097831	3765351	0	45.5465
Treponema pallidum NC_0168481	1139744	96	52.7844
na NC_0133671	8140	0	49.6437
na NC_0173881	3070	0	48.9577
Vibrio vulnificus NC_0044591	3281866	5	46.4506
Treponema paraluiscuniculi NC_0157141	1133390	0	52.736
Treponema pallidum NC_0168441	1139971	64	52.7923
Megasphaera elsdenii NC_0158731	2474718	9835	52.5881
Ruegeria sp. NC_0080421	130973	0	55.6962
Vibrio sp. NC_0166131	3478307	0	45.0324
Polynucleobacter necessarius NC_0093791	2159490	0	44.8341
Psychrobacter sp. NC_0095241	2978976	0	44.8749
Serratia proteamaculans NC_0098291	46804	0	49.2308
na NC_0132641	3070	0	48.9577
Methanosaeta thermophila NC_0085531	1879471	0	53.5453
Thermacetogenium phaeum NC_0188701	2939057	0	53.8841
Lactobacillus fermentum NC_0106101	2098685	0	51.469
Haloterrigena turkmenica NC_0137461	180781	0	54.7298
Synechococcus sp. NC_0104741	186459	0	47.2678
Oscillatoria acuminata NC_0196931	7689443	0	47.6011
Bacteroides helcogenes NC_0149331	3998906	0	44.7175
Salmonella enterica NT_1871271	353015	0	51.5463
Rahnella aquatilis NC_0168351	463906	0	52.286
Methanocella paludicola NC_0136651	2957635	0	54.9169
Halorubrum lacusprofundi NC_0120301	431338	0	54.8609
Corynebacterium efficiens NC_0043201	48672	0	56.4041
Yersinia enterocolitica NC_0154751	69704	0	44.217
Erwinia pyrifoliae NC_0173901	4026286	1001	53.4078
na NC_0177211	5175	0	48.3865
Salmonella enterica NC_0100671	4600800	0	51.3767
Magnetococcus marinus NC_0085761	4719581	0	54.1675
Pantoea ananatis NC_0168161	4605545	0	53.4475
Vibrio harveyi NC_0097841	2204018	0	45.2712
Pantoea vagans NC_0142581	529676	0	53.8669
Deinococcus radiodurans NC_0009591	45704	14	56.1483
Desulfurispirillum indicum NC_0148361	2928377	0	56.1087
Microcoleus sp. NC_0197431	20803	0	46.4548
Erwinia pyrifoliae NC_0122141	4026322	0	53.4216
Bdellovibrio bacteriovorus NC_0053631	3782950	0	50.6455
Desulfurococcus kamchatkensis NC_0117661	1365223	0	45.3391
Halalkalicoccus jeotgali NC_0142981	406285	0	55.2656
Synechococcus sp. NC_0104751	3008047	0	49.631
Sphaerochaeta pleomorpha NC_0166331	3590853	0	46.1973
Marinobacter aquaeolei NC_0087381	239623	0	54.0516
Hirschia baltica NC_0129821	3455622	0	45.2301
Escherichia coli NC_0186511	109274	0	45.3072
Bdellovibrio bacteriovorus NC_0195671	3988594	0	49.859
Oscillatoria nigro-viridis NC_0197311	150927	0	45.5074
Rhodoferax ferrireducens NC_0079011	257447	0	54.4104
na NT_1871311	3300	0	51.1515
Vibrio sp. NC_0166141	1974339	0	44.568
Dyadobacter fermentans NC_0130371	6967790	0	51.545
Shewanella sp. NC_0087501	4708380	0	44.6333
Erwinia tasmaniensis NC_0106941	3883467	0	53.7318
Nitratifractor salsuginis NC_0149351	2101285	0	53.9119
na NC_0174441	2691	0	50.2044
Enterobacter sp. NC_0094361	4518712	0	52.9818
Pantoea ananatis NC_0175541	4586378	0	53.6565
Yersinia enterocolitica NC_0087911	67721	0	43.9214
na NC_0137371	7308	0	47.5506
Erwinia amylovora NC_0139711	3805874	0	53.6002
Erwinia amylovora NC_0139611	3805573	0	53.6019
Chroococcidiopsis thermalis NC_0196991	370830	0	45.0638
Erwinia pyrifoliae NC_0173891	4960	2	53.125
Methanothermobacter marburgensis NC_0144081	1634695	1	48.6494
Erwinia sp. NC_0174451	3909168	0	53.6408
Salmonella enterica NT_1870831	29449	0	50.8404
Vibrio furnissii NC_0166281	1621862	0	50.5459
Salmonella enterica NT_1871221	48780	0	52.2427
Halalkalicoccus jeotgali NC_0143011	44459	0	54.9113
na NC_0181971	3020	0	55.4636
Erwinia pyrifoliae NC_0132651	4955	0	53.1584
Pantoea ananatis NC_0139561	4703373	0	53.6908
Pantoea ananatis NC_0175311	4555536	0	53.7611
Dehalococcoides sp. NC_0138901	1360154	0	47.3145
Methylobacillus flagellatus NC_0079471	2971517	0	55.7191
Lactobacillus casei NC_0085261	2895264	0	46.6195
Yersinia enterocolitica NC_0175651	72460	0	43.9884
Salmonella enterica NT_1871121	27329	0	50.7885
Eubacterium limosum NC_0146241	4316707	0	47.4975
Spirosoma linguale NC_0137331	36434	0	44.2581
Nitrosomonas sp. NC_0152221	3180526	0	44.8351
Shewanella putrefaciens NC_0175661	4840251	0	44.4962
Shewanella putrefaciens NC_0094381	4659220	0	44.4516
Salmonella enterica NT_1870741	67379	0	50.9016
Citrobacter koseri NC_0097941	5601	0	51.2766
Methylovorus glucosetrophus NC_0129691	2995511	0	54.8604
Lactobacillus casei NC_0186411	3075780	1	46.3392
Lactobacillus casei NC_0109991	3079196	0	46.3357
Lactobacillus casei NC_0174741	3069926	1	46.3381
Lactobacillus delbrueckii NC_0147271	2125753	0	49.5577
Ruminococcus albus NC_0148251	352646	0	44.37
Methanothermobacter thermautotrophicus NC_0009161	1751377	0	49.5439
Salmonella enterica NT_1871021	388271	0	50.6061
Lactobacillus casei NC_0174731	3039042	0	46.3604
Roseobacter denitrificans NC_0083881	16575	0	55.0287
Marinobacter sp. NC_0182681	4063864	0	54.1347
Haloquadratum walsbyi NC_0174571	100258	0	43.8568
Salmonella enterica NT_1870981	131230	0	51.5682
Enterobacter cloacae NC_0165141	4734438	0	54.6124
Corynebacterium glutamicum NC_0093431	49120	0	53.9271
Salmonella enterica NC_0031981	4809037	0	52.0927
Methylophaga sp. NC_0178571	3137192	0	44.7486
Salmonella enterica NC_0046311	4791961	0	52.0516
Salmonella enterica NC_0168321	4768352	0	52.0639
Rahnella aquatilis NC_0178071	48515	0	54.2245
Escherichia coli NC_0133621	63365	0	52.5006
Ruminococcus albus NC_0148331	3685408	0	44.2052
Lactobacillus casei NC_0143341	2861848	0	46.5108
Dehalococcoides sp. NC_0135521	1413462	0	47.2714
Shewanella baltica NC_0116651	59223	0	46.7268
Fibrobacter succinogenes NC_0134101	3842635	0	48.0518
Fibrobacter succinogenes NC_0174481	3843004	0	48.0491
Salmonella enterica NT_1871001	107078	0	50.7107
Enterobacter cloacae NC_0141211	5314581	1	54.7867
na NT_1870861	6058	0	46.2529
Dehalococcoides sp. NC_0094551	1341892	0	47.1726
Microcoleus sp. NC_0197611	50464	0	44.6536
Vibrio sp. NC_0134561	3259580	0	44.8788
Methylotenera mobilis NC_0129681	2547570	0	45.5102
Salmonella enterica NC_0110831	4888768	0	52.0866
Dehalococcoides ethenogenes NC_0029361	1469720	0	48.8503
Salmonella enterica NC_0101021	4858887	0	52.1098
na NC_0140271	9609	0	45.2805
na NC_0171591	9608	0	45.2852
na NC_0196851	6361	0	45.3545
Yersinia pestis NC_0172641	9600	0	45.2917
na NC_0171561	9611	0	45.2814
na NC_0058161	9609	0	45.2597
Lactobacillus rhamnosus NC_0174821	3005051	0	46.6919
Lactobacillus rhamnosus NC_0131981	3010111	0	46.69
Oscillatoria nigro-viridis NC_0197631	300164	0	45.1267
na NT_1870891	5247	0	48.9423
Yersinia pestis NC_0081211	10777	0	45.4394
Coprothermobacter proteolyticus NC_0112951	1424912	0	44.7701
Lactobacillus rhamnosus NC_0131991	2968598	0	46.7443
na NC_0031321	9612	0	45.2663
Methylophaga sp. NC_0178581	47825	0	54.597
Gluconobacter oxydans NC_0193971	213808	0	56.1448
Pantoea sp. NC_0148421	116877	0	54.7593
Vibrio sp. NC_0134571	1829445	0	44.9477
Salmonella enterica NC_0168601	4954814	0	52.2081
Yersinia pestis NC_0081191	10778	0	45.4351
Chroococcidiopsis thermalis NC_0196951	6315792	0	44.4403
Desulfurococcus fermentans NC_0180011	1384116	0	44.8288
Lactobacillus rhamnosus NC_0174911	2960339	0	46.7635
Zymomonas mobilis NC_0171831	32283	0	45.414
Thioalkalimicrobium cyclicum NC_0155811	1932455	0	46.9802
Salmonella enterica NT_1870881	78136	0	52.616
Salmonella enterica NC_0069051	4755700	0	52.1567
Salmonella enterica NC_0121251	4833080	0	52.1632
Salmonella enterica NC_0110941	4709075	0	52.1741
Haloarcula marismortui NC_0063901	33452	0	55.626
Dehalococcoides sp. NC_0073561	1395502	0	47.0259
Lactobacillus delbrueckii NC_0080541	1864998	0	49.719
Salmonella enterica NC_0112051	4842908	0	52.1796
Archaeoglobus fulgidus NC_0009171	2178400	0	48.5817
Salmonella enterica NC_0168541	4879400	0	52.1901
Salmonella enterica NC_0111491	4798660	0	52.0842
Salmonella enterica NC_0168561	4870265	0	52.1964
Salmonella enterica NC_0170461	4876219	0	52.177
Salmonella enterica NC_0168101	4878012	0	52.1833
Salmonella enterica NC_0168571	4878013	0	52.1834
na NC_0160291	4615	0	51.1809
Spirochaeta caldaria NC_0157321	3239340	0	45.5759
Salmonella enterica NC_0031971	4857432	0	52.2215
Vibrio parahaemolyticus NC_0046031	3288558	0	45.3856
na NC_0106951	9299	0	47.0481
Salmonella enterica NC_0168631	4817868	0	52.2063
Lactobacillus delbrueckii NC_0174691	1872918	0	49.6801
Thermococcus kodakarensis NC_0066241	2088737	0	51.9955
na NC_0167471	4245	0	54.4405
Salmonella enterica NC_0065111	4585229	0	52.1644
Lactobacillus delbrueckii NC_0085291	1856951	0	49.6863
Salmonella enterica NC_0110801	4827641	0	52.2167
Salmonella enterica NC_0111471	4581797	0	52.1837
Salmonella enterica NC_0176231	4750465	14	52.189
Gluconobacter oxydans NC_0193961	3602424	0	56.2471
Granulicella tundricola NC_0150581	188167	0	55.9434
Marinobacter adhaerens NC_0175081	42349	0	53.5644
Pseudoalteromonas atlantica NC_0082281	5187005	0	44.6161
Salmonella enterica NC_0112741	4658697	0	52.2046
Thermovirga lienii NC_0161481	1967774	0	47.0576
Salmonella enterica NC_0168311	4637962	0	52.2092
Salmonella enterica NC_0112941	4685848	0	52.1673
Pelobacter carbinolicus NC_0074981	3665893	0	55.1137
Halothiobacillus neapolitanus NC_0134221	2582886	0	54.7136
na NC_0106721	7437	0	49.1058
Salmonella enterica NT_1870871	32990	0	51.5944
Alteromonas macleodii NC_0186781	4601785	0	44.8126
Enterobacter cloacae NC_0180791	4968248	0	55.0566
Desulfitobacterium dehalogenans NC_0180171	4321753	0	44.9692
Gluconobacter oxydans NC_0066731	26568	0	56.1051
Treponema azotonutricium NC_0155771	3855671	0	49.7975
Alteromonas macleodii NC_0193931	4643844	0	44.8951
Xenorhabdus nematophila NC_0142281	4432590	80	44.152
Shewanella baltica NC_0169051	80698	0	44.6579
Salmonella enterica NT_1871011	39232	0	50.2447
Pseudomonas syringae NC_0072751	51711	0	55.9591
na NC_0197321	7645	0	47.5867
na NC_0176291	1564	1	50.8951
Alteromonas macleodii NC_0186921	4480507	0	44.6078
Sinorhizobium fredii NC_0181841	10134	0	55.5062
Escherichia coli NC_0177231	5800	0	48.8793
na NC_0174461	5296	0	54.966
Vibrio anguillarum NC_0156331	3063912	7	44.6477
Selenomonas ruminantium NC_0170691	72893	0	45.6587
Escherichia coli NC_0133681	6673	0	50.2023
Salmonella enterica NT_1871301	149763	0	51.7711
Alteromonas macleodii NC_0186321	4653851	0	44.7086
Alteromonas macleodii NC_0111381	4448980	11	44.8853
Marinomonas mediterranea NC_0152761	4684316	0	44.1275
Salmonella enterica NT_1871241	145936	0	52.2777
Vibrio splendidus NC_0117531	3299303	0	44.0437
Escherichia coli NC_0104851	8909	0	46.8403
Sinorhizobium fredii NC_0183041	9999	0	55.5356
na NC_0167461	8462	0	54.9634
Salmonella enterica NT_1871181	44575	0	51.8632
Alteromonas macleodii NC_0186791	4629479	0	44.63
Marinomonas posidonica NC_0155591	3899940	0	44.2851
na NC_0083891	5824	0	55.5975
Shigella flexneri NC_0173211	4042	0	52.6225
Methylovorus sp. NC_0147331	2862391	0	55.4381
Vibrio parahaemolyticus NC_0046051	1877212	0	45.3515
Thermogladius cellulolyticus NC_0179541	1356318	0	55.6412
Desulfobacterium autotrophicum NC_0121081	5589073	0	48.847
Pyrococcus yayanosii NC_0156801	1716818	0	51.6375
Salmonella enterica NT_1871031	118417	0	51.898
Shewanella oneidensis NC_0043491	161613	0	43.6883
Enterobacter cloacae NC_0184051	4726582	0	55.0659
Syntrophobotulus glycolicus NC_0151721	3406739	0	46.3502
Kangiella koreensis NC_0131661	2852073	0	43.6871
Pseudomonas syringae NC_0046321	67473	0	56.1662
na NT_1871291	5732	0	44.993
Synechococcus elongatus NC_0065761	2696255	0	55.4843
Synechococcus elongatus NC_0076041	2695903	0	55.47
Acidithiobacillus ferrivorans NC_0159421	3207552	0	56.5943
Selenomonas ruminantium NC_0170731	73380	0	44.816
Vulcanisaeta distributa NC_0145371	2374137	0	45.4277
Alicyclobacillus acidocaldarius NC_0132071	87298	0	55.424
Pantoea sp. NC_0148381	793953	0	54.5802
Thermoproteus tenax NC_0160701	1841542	0	55.1283
Bacteroides fragilis NC_0167761	5373121	0	43.415
Salmonella enterica NT_1870781	100719	0	51.6665
Shewanella piezotolerans NC_0115661	5396476	0	43.2918
Salmonella enterica NT_1871261	63517	0	53.3668
Citrobacter koseri NC_0097921	4720462	0	53.8278
Klebsiella pneumoniae NC_0168401	3751	0	52.1728
na NC_0093451	8401	0	55.4101
Halophilic archaeon NC_0159551	705810	0	56.1498
Oscillatoria nigro-viridis NC_0197291	7479014	0	45.8677
Oscillatoria nigro-viridis NC_0197301	260268	0	44.609
Secondary endosymbiont NC_0184191	1441139	0	43.2902
Salmonella enterica NT_1870801	11212	0	46.6108
Salmonella enterica NT_1871171	253936	0	52.4546
na NC_0049241	5616	0	54.5228
Escherichia coli NC_0176551	5954	0	45.8011
Advenella kashmirensis NC_0179641	4365995	0	54.8832
Gamma proteobacterium NC_0143661	4587455	0	53.2586
Pantoea sp. NC_0148371	4368708	0	54.8206
Leptolyngbya sp. NC_0196831	5125950	0	43.8674
Salmonella enterica NT_1871141	54435	0	52.3762
Vibrio splendidus NC_0117441	1675515	0	43.6424
na NT_1870971	5983	0	43.9245
Metallosphaera sedula NC_0094401	2191517	0	46.2253
Lactobacillus plantarum NC_0129841	3197759	3	44.6609
na NC_0137351	8651	0	44.2492
Lactobacillus plantarum NC_0145541	3254376	0	44.5766
Dickeya zeae NC_0129121	4813854	0	54.5173
Salmonella enterica NT_1871151	298790	0	52.3679
Haloferax volcanii NC_0139681	85092	0	55.4988
Granulicella tundricola NC_0150601	115221	0	56.3543
Chloroflexus sp. NC_0120321	5268950	0	56.6819
Glaciecola sp. NC_0154971	5052309	0	44.1749
Chloroflexus aurantiacus NC_0101751	5258541	0	56.6972
Synechococcus sp. NC_0104801	124030	0	45.073
Bacteroides fragilis NC_0063471	5277274	0	43.266
Geobacillus thermodenitrificans NC_0093281	3550319	0	49.0097
Corynebacterium kroppenstedtii NC_0127041	2446804	0	57.4599
Lactobacillus plantarum NC_0045671	3308273	0	44.4669
Salmonella enterica NT_1870911	96329	0	51.9657
Roseobacter denitrificans NC_0083861	106469	0	55.9938
Shewanella baltica NC_0116641	88311	0	44.3625
Sodalis glossinidius NC_0077141	27240	0	44.6623
Corynebacterium resistens NC_0156731	2601311	0	57.0919
Herpetosiphon aurantiacus NC_0099721	6346587	0	50.7157
na NC_0137191	3910	0	50.9974
Salmonella enterica NT_1871051	293530	0	51.9719
Bacteroides fragilis NC_0032281	5205140	0	43.1906
Thermococcus gammatolerans NC_0128041	2045438	0	53.5615
Prevotella intermedia NC_0178601	579647	0	44.7681
Aminobacterium colombiense NC_0140111	1980592	0	45.3069
Methylomicrobium alcaliphilum NC_0161121	4668296	0	48.7459
na NC_0106591	5114	0	46.3629
Acidithiobacillus caldus NC_0158511	251782	0	57.2042
Pseudomonas sp. NC_0052441	101858	0	56.9646
Vibrio harveyi NC_0097771	89008	0	43.7893
Geobacillus sp. NC_0134121	45057	0	45.3071
Janthinobacterium sp. NC_0096591	4110251	0	54.2342
na NC_0176501	1549	0	51.0652
Geobacillus sp. NC_0149161	45057	0	45.3026
Leptospirillum ferrooxidans NC_0170941	2559538	0	50.0475
Dehalogenimonas lykanthroporepellens NC_0143141	1686510	0	55.0444
Sulfurovum sp. NC_0096631	2562277	0	43.8715
Halogeometricum borinquense NC_0147361	210350	0	56.4559
Serratia proteamaculans NC_0098321	5448853	0	55.0736
Candidatus Moranella NC_0157351	538294	0	43.5188
na NC_0133631	5686	0	46.2188
Halogeometricum borinquense NC_0147351	362194	0	56.1017
Erwinia billingiae NC_0143061	5100167	0	55.1972
Salmonella enterica NT_1870751	86645	0	52.7313
Pusillimonas sp. NC_0154591	41205	0	56.0078
na NC_0114081	5366	0	46.2169
Shewanella baltica NC_0099991	75508	0	44.1159
Photobacterium profundum NC_0058711	80033	0	44.0268
na NC_0176361	5360	0	46.0261
na NC_0176621	5360	0	46.0261
na NC_0176611	5360	0	46.0075
na NC_0176481	5163	0	47.4918
Sulfobacillus acidophilus NC_0168881	84933	0	56.3268
Pyrobaculum sp. NC_0166451	2467972	0	56.9668
Dehalobacter sp. NC_0188661	3069953	0	44.6066
Vibrio anguillarum NC_0156371	988135	0	44.09
Synechococcus sp. NC_0104771	16103	0	45.9417
Desulfotalea psychrophila NC_0061391	121587	0	43.6066
Salmonella enterica NT_1871101	11127	0	53.6533
Ochrobactrum anthropi NC_0096721	57138	0	55.2837
Dickeya dadantii NC_0128801	4679450	0	55.0151
Methylomonas methanica NC_0155721	5051681	0	51.31
Shigella sonnei NC_0093461	5153	0	45.7598
na NC_0096531	3478	0	45.6584
na NC_0169031	5360	0	46.0261
Geobacillus kaustophilus NC_0065091	47890	0	44.1512
na NC_0168231	5153	0	45.7403
Bacteroides thetaiotaomicron NC_0046631	6260361	0	42.8372
Lactobacillus rhamnosus NC_0132001	64508	0	43.5
Gluconacetobacter xylinus NC_0160211	76071	0	56.931
Agrobacterium vitis NC_0119911	130435	0	56.2311
Sodalis glossinidius NC_0077121	4171146	0	54.699
Clostridium saccharolyticum NC_0143761	4662871	0	45.0047
Pleurocapsa sp. NC_0196891	4986817	0	45.1933
na NC_0170351	5360	0	47.4813
Saccharophagus degradans NC_0079121	5057531	0	45.8261
Mesotoga prima NC_0179341	2974229	0	45.4511
Pyrobaculum calidifontis NC_0090731	2009313	0	57.1508
Salmonella enterica NT_1870841	31901	0	52.6284
Alteromonas sp. NC_0155541	4972148	0	43.5068
Marinobacter adhaerens NC_0175061	4421911	0	57.14
Sulfuricurvum kujiense NC_0147621	2574824	0	44.9943
na NC_0093471	2101	0	47.1204
Yersinia pestis NC_0171701	8431	0	44.0161
Salmonella enterica NT_1871211	32931	0	53.2082
Bacillus subtilis NC_0171961	4091591	90340	42.6213
Nitrosomonas sp. NC_0152231	92707	0	42.8447
Zymomonas mobilis NC_0133551	2124771	0	46.8289
na NC_0160791	4050	0	56.0988
na NC_0168241	2089	0	47.1996
Dehalobacter sp. NC_0188671	3092048	0	44.3081
Salmonella enterica NT_1871131	49242	0	54.1591
Polaromonas sp. NC_0079491	360405	0	56.906
Shigella boydii NC_0106561	2089	0	47.1517
Gluconacetobacter diazotrophicus NC_0101241	38818	0	56.8061
Escherichia coli NC_0186631	1549	0	50.807
Haloarcula hispanica NC_0159431	488918	0	57.0055
Pyrobaculum oguniense NC_0168861	16887	0	50.5774
Syntrophomonas wolfei NC_0083461	2936195	0	44.8659
Thermosediminibacter oceani NC_0143771	2280035	0	46.8201
Treponema primitia NC_0155781	4059867	0	50.8375
Cenarchaeum symbiosum NC_0148201	2045086	230	57.3734
Bacillus halodurans NC_0025701	4202352	0	43.6855
na NC_0186521	1549	0	50.807
na NC_0139541	2590	0	44.9035
Erwinia amylovora NC_0139731	71487	0	55.7024
Gluconobacter oxydans NC_0066741	14547	0	55.9703
Beijerinckia indica NC_0105801	181736	0	56.1958
Selenomonas ruminantium NC_0170741	35182	0	46.6716
na NC_0186601	1549	0	50.807
Salmonella enterica NT_1870811	157051	0	52.7345
Erwinia tasmaniensis NC_0106971	48751	0	43.7345
Zymomonas mobilis NC_0171801	32479	0	43.4589
Salmonella enterica NT_1871231	91979	0	53.0143
na NC_0032411	5584	0	44.1798
Lactobacillus casei NC_0174761	57362	0	43.7014
Shewanella baltica NC_0116681	65448	0	44.6309
Pelobacter propionicus NC_0086081	30722	0	56.3179
Pantoea vagans NC_0145621	4024986	0	55.5479
Lactobacillus buchneri NC_0186101	2500564	0	44.3692
Aeromonas salmonicida NC_0049231	5424	0	57.0243
Lactobacillus buchneri NC_0154281	2506301	0	44.4157
Hirschia baltica NC_0129831	84492	0	43.5402
Chlorobium luteolum NC_0075121	2364842	0	57.33
Agrobacterium vitis NC_0119811	631775	0	56.5652
Photorhabdus luminescens NC_0051261	5688987	0	42.8254
Shewanella baltica NC_0096611	83224	0	43.7374
Salmonella enterica NT_1870931	17669	0	53.8514
Neisseria gonorrhoeae NC_0175101	39054	0	48.6685
Natrialba magadii NC_0139241	254950	0	56.8233
Anaplasma phagocytophilum NC_0077971	1471282	0	41.6359
Marinobacter aquaeolei NC_0087401	4326849	0	57.2721
Salmonella enterica NT_1871201	358802	0	53.364
Zymomonas mobilis NC_0172621	2021773	0	46.2207
Haloarcula marismortui NC_0063971	288050	0	57.229
Zymomonas mobilis NC_0065261	2056363	0	46.3281
Spirochaeta africana NC_0170981	3285855	0	57.7662
Chloroflexus aggregans NC_0118311	4684931	0	56.4285
Runella slithyformis NC_0157031	6568739	0	46.5897
Citrobacter rodentium NC_0137161	5346659	0	54.7222
Synechocystis sp. NC_0170381	3570004	0	47.7354
Synechocystis sp. NC_0170521	3570103	0	47.7353
Synechocystis sp. NC_0170391	3570114	0	47.7352
Synechocystis sp. NC_0172771	3571103	0	47.7304
Synechocystis sp. NC_0009111	3573470	0	47.7203
Simiduia agarivorans NC_0188681	4309711	0	55.8609
Zymomonas mobilis NC_0181451	1961306	0	46.2115
Haliscomenobacter hydrossis NC_0155111	164019	0	46.2264
Herminiimonas arsenicoxydans NC_0091381	3424307	0	54.2949
Haliscomenobacter hydrossis NC_0155101	8371686	0	47.1331
Niastella koreensis NC_0166091	9033684	0	44.8697
Sinorhizobium fredii NC_0181941	10193	0	56.8233
Haliscomenobacter hydrossis NC_0155121	143757	0	46.4332
Salmonella enterica NT_1871061	107917	0	53.3493
Ochrobactrum anthropi NC_0096691	170351	0	56.1576
na NC_0110931	4585	0	47.4809
Marinobacter hydrocarbonoclasticus NC_0170671	3989480	0	57.4253
Zymomonas mobilis NC_0157161	34161	0	43.9975
Chlorobaculum parvum NC_0110271	2289249	0	55.7961
Salmonella enterica NT_1870721	227697	0	53.6792
Eggerthella sp. NC_0157381	3123671	0	56.2005
na NC_0087641	6459	0	52.1288
Synechococcus sp. NC_0104781	31972	0	44.1011
Streptococcus sanguinis NC_0090091	2388435	0	43.4002
na NC_0109411	4236	0	48.0878
Bacillus amyloliquefaciens NC_0198421	3961368	0	46.5873
na NC_0173201	6850	0	44.0292
Asticcacaulis excentricus NC_0148191	160346	0	57.2581
Bacillus amyloliquefaciens NC_0167841	4019861	0	46.5065
Methanohalophilus mahii NC_0140021	2012424	0	42.6182
Heliobacterium modesticaldum NC_0103371	3075407	0	56.9752
Bacillus amyloliquefaciens NC_0097251	3918589	0	46.4757
Desulfotomaculum carboxydivorans NC_0155651	2892255	0	46.6258
Agrobacterium vitis NC_0119821	258824	0	56.6574
Agrobacterium tumefaciens NC_0030651	214233	0	56.6696
Agrobacterium vitis NC_0119861	78730	0	56.7611
Planctomyces brasiliensis NC_0151741	6006602	0	56.4486
na NC_0174581	6056	0	52.031
Bacillus amyloliquefaciens NC_0145511	3980199	0	46.0823
Renibacterium salmoninarum NC_0101681	3155250	0	56.2713
Escherichia blattae NC_0179101	4158725	0	56.5083
Jannaschia sp. NC_0078011	86072	0	57.8144
Synechocystis sp. NC_0052301	103307	0	44.4791
Thermococcus sp. NC_0158651	2011320	0	56.0788
Desulfotomaculum ruminis NC_0155891	3969014	0	47.243
Acidilobus saccharovorans NC_0143741	1496453	0	57.2174
Shewanella baltica NC_0175701	72392	0	43.6126
Halorubrum lacusprofundi NC_0120281	525943	0	57.1416
Thermococcus sp. NC_0160511	2086428	0	54.781
Pseudomonas putida NC_0187461	117003	0	57.813
Oscillatoria nigro-viridis NC_0197641	74236	0	44.5633
Robiginitalea biformata NC_0132221	3530383	0	55.2933
Haloarcula marismortui NC_0063921	50060	0	57.3492
Psychrobacter arcticus NC_0072041	2650701	0	42.8002
na NC_0132081	7907	0	54.3443
Bacillus amyloliquefaciens NC_0170611	4242774	0	45.8547
na NC_0132141	3035	0	55.7825
na NC_0171031	3035	0	55.7825
na NC_0171071	3035	0	55.7825
na NC_0171161	3035	0	55.7825
Acetobacter pasteurianus NC_0171201	3035	0	55.7825
Acetobacter pasteurianus NC_0171281	3035	0	55.7825
Acetobacter pasteurianus NC_0171441	3035	0	55.7825
na NC_0171481	3035	0	55.7825
Bacillus clausii NC_0065821	4303871	0	44.7533
Bacteroides thetaiotaomicron NC_0047031	33038	0	47.2395
Bacillus amyloliquefaciens NC_0179121	4238624	0	45.8543
Natronomonas pharaonis NC_0074271	130989	0	57.2216
Halogeometricum borinquense NC_0147311	339010	0	57.2576
Methanosaeta concilii NC_0154301	18019	0	43.8815
Shewanella baltica NC_0175801	91728	0	42.8702
Terriglobus saanensis NC_0149631	5095226	0	57.3355
na NT_1871161	2255	0	49.0909
Aeromonas salmonicida NC_0093481	4702402	0	58.5112
Denitrovibrio acetiphilus NC_0139431	3222077	0	42.5366
Thermovirga lienii NC_0161491	31872	0	47.286
Bacillus amyloliquefaciens NC_0171901	3995227	0	45.7054
Bacillus amyloliquefaciens NC_0171881	3937511	0	45.8253
Bacillus amyloliquefaciens NC_0171911	3939203	0	45.821
Shewanella baltica NC_0175721	60958	0	43.6448
Enterobacter aerogenes NC_0156631	5280350	1	54.8471
Rhodopirellula baltica NC_0050271	7145576	0	55.4033
Thermincola potens NC_0141521	3157416	0	45.8825
Zymomonas mobilis NC_0133571	40818	0	43.7969
Calothrix sp. NC_0196821	7023215	0	42.2472
Nostoc punctiforme NC_0106291	26419	0	42.3294
na NC_0173911	2610	1	44.7126
Photorhabdus asymbiotica, NC_0129621	5064808	0	42.1526
Haloferax mediterranei NC_0179421	129210	0	57.5575
Glaciecola sp. NC_0154981	341282	0	42.0172
Bacteroides salanitronis NC_0151681	19280	0	43.2417
Marinomonas sp. NC_0096541	5100344	0	42.5941
Micavibrio aeruginosavorus NC_0160261	2481983	0	54.713
Thermofilum pendens NC_0086961	31504	0	56.542
na NC_0181951	6694	0	57.5739
Thermococcus sp. NC_0180151	1950313	0	55.8175
Granulicella mallensis NC_0166311	6237577	0	57.9099
Ochrobactrum anthropi NC_0096681	1895911	0	56.2229
Vibrio vulnificus NC_0051281	48508	0	44.9266
Methanosaeta harundinacea NC_0166371	11991	0	53.9738
Salmonella enterica NT_1871091	107084	0	54.0137
Gluconacetobacter xylinus NC_0160371	255866	0	57.976
Desulfosporosinus orientis NC_0165841	5863081	0	42.8549
Salmonella enterica NT_1870761	196931	0	53.1343
Pusillimonas sp. NC_0154581	3883605	0	56.9201
Turneriella parva NC_0180201	4384015	0	53.6348
Wolinella succinogenes NC_0050901	2110355	0	48.458
Polaromonas naphthalenivorans NC_0087591	171866	0	56.8932
Ethanoligenens harbinense NC_0148281	3008576	0	55.5585
Turneriella parva NC_0180211	25287	0	53.0984
Prevotella intermedia NC_0178611	2119790	0	43.1256
na NC_0075041	1852	0	56.5875
Halobacterium salinarum NC_0103661	147625	0	57.4483
Desulfatibacillum alkenivorans NC_0117681	6517073	0	54.4846
Photobacterium profundum NC_0063701	4085304	10	41.9689
Agrobacterium radiobacter NC_0119871	388169	0	57.0084
Pyrococcus abyssi NC_0008681	1765118	0	44.7139
Salmonella enterica NT_1871111	105723	0	53.6676
Candidatus Methylomirabilis NC_0132601	2752854	0	58.5816
Yersinia pseudotuberculosis NC_0061541	27702	0	44.5852
Bacillus subtilis NC_0144791	4027676	2	43.8906
Lactobacillus casei NC_0174751	38392	0	42.6365
Serratia sp. NC_0175731	5442549	0	55.9606
Serratia plymuthica NC_0155671	5442880	0	55.9611
Serratia sp. NC_0155661	5443009	0	55.9614
Bacteroides vulgatus NC_0096141	5163189	0	42.2015
Bacillus sp. NC_0177431	4120406	0	43.9268
Aeropyrum pernix NC_0008541	1669696	0	56.3113
na NC_0181861	6448	0	57.3356
Bacillus subtilis NC_0160471	4207222	0	43.8235
Desulfohalobium retbaense NC_0132231	2864304	0	57.5401
Bacillus subtilis NC_0149761	4093599	0	43.8473
Psychrobacter cryohalolentis NC_0079691	3059876	0	42.2913
Bacillus licheniformis NC_0063221	4222645	0	46.1947
Mycobacterium leprae NC_0026771	3268203	0	57.7967
Bacillus licheniformis NC_0062701	4222597	0	46.1944
Bacillus subtilis NC_0171951	4011949	0	43.8666
Mycobacterium leprae NC_0118961	3268071	2	57.7975
Edwardsiella ictaluri NC_0127791	3812301	0	57.4369
Planctomyces limnophilus NC_0141491	37010	0	57.0305
Streptococcus equi NC_0111341	2024171	0	41.8397
Shewanella baltica NC_0090371	16762	0	46.0685
Prevotella melaninogenica NC_0143711	1371874	0	41.0661
na NC_0099341	2133	0	42.5223
Haloferax mediterranei NC_0179441	504705	0	57.5102
Zymomonas mobilis NC_0157091	1989865	0	44.0945
Odoribacter splanchnicus NC_0151601	4392288	0	43.3585
Shewanella baltica NC_0100001	49148	0	42.897
Zymomonas mobilis NC_0171811	31692	0	43.2286
Pelotomaculum thermopropionicum NC_0094541	3025375	0	52.9611
Aeromonas veronii NC_0154241	4551783	0	58.719
Geobacillus kaustophilus NC_0065101	3544776	0	52.0862
Thermocrinis albus NC_0138941	1500577	0	46.9305
Edwardsiella tarda NC_0135091	43703	0	57.3256
Agrobacterium sp. NC_0151841	601551	0	57.4184
Azoarcus sp. NC_0068231	207355	0	57.633
na NC_0151891	5178	0	57.5898
Geobacillus thermoleovorans NC_0165931	3596620	0	52.2752
Clostridiales genomosp. NC_0138951	1809746	0	44.2113
Anabaena variabilis NC_0074121	300758	0	41.9533
Agrobacterium tumefaciens NC_0030641	542868	0	57.3316
Desulfotomaculum kuznetsovii NC_0155731	3601386	0	54.8845
Shewanella baltica NC_0090361	74000	0	42.4176
Saprospira grandis NC_0169401	4345237	0	46.36
Bacillus subtilis NC_0185201	4146839	0	43.6073
Haliscomenobacter hydrossis NC_0155131	92189	0	46.9785
Gluconobacter oxydans NC_0066721	163186	0	58.3242
Prevotella melaninogenica NC_0143701	1796408	0	40.9201
Streptococcus equi NC_0175821	2167264	0	41.6455
Candidatus Hamiltonella NC_0127521	59032	53	45.2466
Chlorobium tepidum NC_0029321	2154946	0	56.5296
na NC_0139651	6359	0	56.0623
Ochrobactrum anthropi NC_0096671	2887297	0	56.0509
Eubacterium rectale NC_0127811	3449685	0	41.4812
Bacillus subtilis NC_0009641	4215606	0	43.5144
Alistipes finegoldii NC_0180111	3734239	0	56.6457
Geobacillus sp. NC_0149151	3628883	0	52.4259
Phaeobacter gallaeciensis NC_0182911	261820	0	57.9948
Geobacillus sp. NC_0142061	3650813	0	52.4942
Geobacter metallireducens NC_0075151	13762	0	52.4778
Thermovibrio ammonificans NC_0149261	1682965	0	52.1149
Akkermansia muciniphila NC_0106551	2664102	0	55.7624
Sideroxydans lithotrophicus NC_0139591	3003656	0	57.5417
Halobacterium salinarum NC_0103671	40894	0	57.9107
na NC_0160301	2218	0	57.1235
Methylotenera versatilis NC_0142071	3059871	0	42.6351
Salinibacter ruber NC_0076781	35505	0	57.9411
Roseobacter litoralis NC_0157301	4505211	0	57.2062
Chlorobium chlorochromatii NC_0075141	2572079	0	44.2782
na NC_0196961	2779	0	44.0806
Pelobacter propionicus NC_0086091	4008000	0	59.0242
Nostoc sp. NC_0196841	6635030	0	41.5322
Streptococcus equi NC_0124701	2149868	0	41.5324
Rhodothermus marinus NC_0135021	125133	0	58.2252
na NC_0110821	3373	0	55.1141
Geobacillus sp. NC_0134111	3622844	0	52.422
Nostoc sp. NC_0032731	55414	0	41.6104
Halobacterium sp. NC_0018691	191346	0	57.9087
Shewanella baltica NC_0175781	71173	0	42.2126
Dickeya dadantii NC_0145001	4922802	1	56.2963
Mahella australiensis NC_0155201	3135972	0	43.4519
Sulfobacillus acidophilus NC_0157571	3551206	0	56.7621
na NC_0097931	9294	0	55.1754
Glaciecola nitratireducens NC_0160411	4134229	0	42.2986
Acidithiobacillus caldus NC_0158531	14110	0	57.7108
Arthrobacter arilaitensis NC_0145491	50407	0	58.7756
Runella slithyformis NC_0156931	106999	0	46.2621
Lactobacillus casei NC_0085021	29061	0	42.163
Alteromonas macleodii NC_0193941	303282	0	41.4317
Sulfobacillus acidophilus NC_0168841	3472898	0	56.7651
Ignicoccus hospitalis NC_0097761	1297538	0	56.5203
na NC_0083201	6499	0	43.0528
Desulfosporosinus meridiei NC_0185151	4873567	0	41.7841
Halothece sp. NC_0197791	4179170	0	42.9225
Klebsiella oxytoca NC_0181061	6097032	0	56.015
Synechocystis sp. NC_0052291	119895	0	42.9501
Haloferax mediterranei NC_0179431	321908	0	57.8985
Leptospirillum ferriphilum NC_0186491	2406157	0	54.5508
Methanococcoides burtonii NC_0079551	2575032	0	40.7581
Paenibacillus mucilaginosus NC_0176721	8770140	0	58.2383
Halobacillus halophilus NC_0176681	4150632	0	41.8231
Helicobacter bizzozeronii NC_0156741	1755458	9124	45.7604
na NC_0181871	5600	0	56.5536
Selenomonas ruminantium NC_0170701	29913	0	42.0419
Candidatus Nitrospira NC_0143551	4317083	0	59.0266
Shewanella baltica NC_0099981	75605	0	42.6625
Neisseria meningitidis NC_0175151	2250449	0	51.4049
Neisseria meningitidis NC_0175171	2287777	0	51.4988
Phaeobacter gallaeciensis NC_0184211	237766	0	58.4028
Haloarcula marismortui NC_0063941	155300	0	58.3329
Neisseria meningitidis NC_0175011	2277550	0	51.4255
Alicycliphilus denitrificans NC_0149081	119718	0	58.3003
Klebsiella oxytoca NC_0166121	5974109	1	56.0486
Desulfosporosinus acidiphilus NC_0180681	4926837	0	42.1426
Ralstonia pickettii NC_0128551	389779	0	58.4195
Synechococcus sp. NC_0077761	3046682	0	58.4503
Zymomonas mobilis NC_0181481	13742	0	44.2148
Rhizobium etli NC_0109961	429111	0	57.7594
Neisseria meningitidis NC_0175181	2248966	0	51.3339
Rhizobium leguminosarum NC_0083821	151564	0	57.6219
Anabaena variabilis NC_0074131	6365727	0	41.4214
Polaromonas naphthalenivorans NC_0087571	353291	0	57.546
Paenibacillus mucilaginosus NC_0169351	8739048	0	58.3095
Neisseria meningitidis NC_0175141	2223518	0	51.4371
Photobacterium profundum NC_0063711	2237943	16	41.2227
Neisseria meningitidis NC_0175161	2240883	0	51.4464
Shewanella baltica NC_0175771	120153	0	41.3931
Vulcanisaeta moutnovskia NC_0151511	2298983	0	42.387
Geitlerinema sp. NC_0197031	4681111	0	58.4631
na NC_0169001	4255	0	57.7908
Streptococcus equi NC_0124711	2253793	0	41.2825
na NC_0110791	3605	0	43.0236
Neisseria meningitidis NC_0031121	2272360	0	51.5278
Deinococcus proteolyticus NC_0151631	97188	0	59.2059
na NC_0173301	3180	0	45.0314
Synechococcus sp. NC_0104791	38515	0	42.6483
Neisseria meningitidis NC_0175131	2184862	0	51.6821
Neisseria meningitidis NC_0087671	2194961	0	51.6237
Thermofilum pendens NC_0086981	1781889	0	57.6657
na NC_0094741	4909	0	58.6881
Paenibacillus mucilaginosus NC_0156901	8663821	0	58.3832
Bacillus atrophaeus NC_0146391	4168266	0	43.2193
Nostoc punctiforme NC_0106331	65940	0	41.4528
Acidithiobacillus caldus NC_0158541	29704	0	58.8305
Haloterrigena turkmenica NC_0137491	15815	0	58.1473
Nostoc sp. NC_0032721	6413771	0	41.3475
Agrobacterium vitis NC_0119881	1283187	0	57.5185
Beijerinckia indica NC_0105811	4170153	0	57.0599
Neisseria meningitidis NC_0101201	2153416	0	51.7003
Neisseria meningitidis NC_0175051	2242947	0	51.6902
Nostoc punctiforme NC_0106281	8234322	0	41.415
Rhizobium leguminosarum NC_0113701	308747	0	57.9011
Synechococcus sp. NC_0075161	2510659	0	59.2176
Acidithiobacillus ferrooxidans NC_0117611	2982397	0	58.7725
Rhizobium etli NC_0040411	371254	0	57.8159
Zymomonas mobilis NC_0133561	53380	0	42.3211
Neorickettsia risticii NC_0130091	879977	0	41.2713
Metallosphaera cuprina NC_0154351	1840348	0	41.9946
Acidithiobacillus ferrooxidans NC_0112061	2885038	0	58.8505
Streptococcus suis NC_0179501	2034321	0	41.416
Cycloclasticus sp. NC_0186971	2363215	0	41.9989
Neisseria meningitidis NC_0175121	2227255	0	51.8431
Neisseria meningitidis NC_0130161	2145295	0	51.9472
Neisseria meningitidis NC_0031161	2184406	0	51.8091
Salmonella enterica NT_1870821	12386	0	55.2963
Jonesia denitrificans NC_0131741	2749646	0	58.4167
Sinorhizobium meliloti NC_0155921	70499	0	57.91
Streptococcus suis NC_0176171	2038034	0	41.4425
Klebsiella pneumoniae NC_0112831	5641239	0	57.2861
Pseudomonas syringae NC_0057731	5928787	0	58.015
Archaeoglobus profundus NC_0137411	1560622	0	42.0084
Streptococcus suis NC_0185261	1980887	0	41.3997
Agrobacterium vitis NC_0119891	3726375	0	57.6576
Granulicella tundricola NC_0150651	300292	0	59.4102
Neorickettsia sennetsu NC_0077981	859006	0	41.0843
Desulfomicrobium baculatum NC_0131731	3942657	0	58.647
Nostoc sp. NC_0032671	101965	0	41.0258
na NC_0181881	3697	0	57.3167
Synechococcus sp. NC_0050701	2434428	0	59.4126
Burkholderia rhizoxinica NC_0147231	172525	0	57.4195
Desulfohalobium retbaense NC_0132241	45263	0	44.089
Thiomicrospira crunogena NC_0075201	2427734	0	43.13
Sinorhizobium fredii NC_0181791	155004	0	58.112
Waddlia chondrophila NC_0142251	2116312	0	43.7802
Bifidobacterium breve NC_0172181	2327492	0	58.727
Polaromonas naphthalenivorans NC_0087621	21611	0	55.6707
Streptococcus suis NC_0154331	2028815	0	41.2995
Calothrix sp. NC_0197521	55337	0	41.896
Roseobacter litoralis NC_0157281	83129	0	58.8182
Streptococcus suis NC_0176211	2183059	0	41.3223
Helicobacter felis NC_0148101	1672681	1	44.5086
Streptococcus suis NC_0129251	2007491	0	41.2995
Granulicella tundricola NC_0150571	475658	0	59.5649
Rhizobium etli NC_0077621	194229	0	58.0027
Streptococcus suis NC_0176221	2038409	0	41.2475
Streptococcus suis NC_0176181	2137435	0	41.221
Shewanella frigidimarina NC_0083451	4845257	0	41.5841
Streptococcus suis NC_0176191	2096866	0	41.2358
Hydrogenobacter thermophilus NC_0137991	1743135	0	44.0003
Hydrogenobacter thermophilus NC_0171611	1742932	0	44.0009
na NC_0181901	3566	0	58.3847
Desulfobacterium autotrophicum NC_0121091	68709	0	41.9829
Crinalium epipsammum NC_0197361	39142	0	41.1144
na NC_0170721	2614	0	45.4858
Providencia stuartii NC_0177311	4402109	0	41.2655
na NT_1871341	1149	0	55.7006
Moorella thermoacetica NC_0076441	2628784	0	55.7915
Acidaminococcus fermentans NC_0137401	2329769	0	55.8427
Streptococcus parasanguinis NC_0156781	2153652	0	41.7245
Gardnerella vaginalis NC_0137211	1617545	0	42.0163
Zymomonas mobilis NC_0181471	14947	0	42.1891
Bifidobacterium dentium NC_0137141	2636367	2	58.5367
Synechococcus sp. NC_0196911	63272	0	40.8933
na NC_0132151	1815	0	58.5675
na NC_0171091	1815	0	58.5675
na NC_0171121	1815	0	58.5675
na NC_0171241	1815	0	58.5675
na NC_0171291	1815	0	58.5675
na NC_0171331	1815	0	58.5675
na NC_0171371	1815	0	58.5675
na NC_0171521	1815	0	58.5675
Nostoc punctiforme NC_0106301	123028	0	40.9248
Streptococcus suis NC_0094431	2095698	0	41.1134
Nostoc sp. NC_0196771	77478	0	41.1188
Candidatus Tremblaya NC_0172931	138931	0	58.8314
Candidatus Tremblaya NC_0157361	138927	0	58.8316
Klebsiella pneumoniae NC_0185221	5386705	0	57.4139
Aerococcus urinae NC_0152781	2080974	0	41.8829
Streptococcus suis NC_0129241	2095898	0	41.1068
Streptococcus suis NC_0094421	2096309	0	41.1097
Desulfococcus oleovorans NC_0099431	3944167	0	56.1686
Halobacterium salinarum NC_0103691	194963	0	58.5901
Desulfotomaculum reducens NC_0092531	3608104	0	42.2753
Streptococcus suis NC_0129261	2146229	0	41.0648
Propionibacterium acnes NC_0060851	2560265	0	60.0107
Propionibacterium acnes NC_0175351	2560282	0	60.0101
Klebsiella variicola NC_0138501	5458505	0	57.5781
Streptococcus parasanguinis NC_0179051	2171609	8	41.6153
Propionibacterium acnes NC_0175341	2494578	1	60.0276
Granulibacter bethesdensis NC_0083431	2708355	0	59.0721
Propionibacterium acnes NC_0165111	2498766	0	60.0336
Pyrococcus sp. NC_0154741	1861320	0	42.7403
Rothia mucilaginosa NC_0137151	2264603	0	59.6223
Propionibacterium acnes NC_0165161	2489623	7	60.0423
Desulfobulbus propionicus NC_0149721	3851869	0	58.9276
Propionibacterium acnes NC_0187071	2519002	0	60.0592
Klebsiella pneumoniae NC_0168451	5333942	1	57.4848
Klebsiella pneumoniae NC_0096481	5315120	0	57.4786
Dactylococcopsis salina NC_0197801	3781008	0	42.4384
Propionibacterium acnes NC_0165121	2522885	0	60.0732
Streptococcus suis NC_0176201	2177656	0	40.9884
Methanosarcina acetivorans NC_0035521	5751492	0	42.6809
Roseobacter litoralis NC_0157411	93578	0	58.3748
Propionibacterium acnes NC_0175501	2488626	0	60.04
Desulfovibrio alaskensis NC_0075191	3730232	0	57.8361
Cyanothece sp. NC_0105411	31856	0	41.4584
Neisseria lactamica NC_0147521	2220606	0	52.275
na NC_0094731	5629	0	57.5058
Propionibacterium acnes NC_0140391	2495334	0	60.1039
na NC_0104871	3565	0	43.0295
Klebsiella pneumoniae NC_0175401	5259571	6	57.5515
Burkholderia vietnamiensis NC_0092301	397868	0	58.2437
Polaromonas naphthalenivorans NC_0087581	190172	0	58.0112
Crinalium epipsammum NC_0197331	54978	0	40.94
Haloarcula marismortui NC_0063951	410554	0	59.1191
Bacillus coagulans NC_0160231	3552226	0	46.4871
Geobacter metallireducens NC_0075171	3997420	0	59.5095
Pseudomonas syringae NC_0045781	6397126	0	58.3989
Butyrivibrio proteoclasticus NC_0143871	3554804	9	40.2125
Sinorhizobium fredii NC_0009141	536165	0	58.4932
Neisseria gonorrhoeae NC_0110351	2232025	0	52.3665
Natrinema sp. NC_0182251	95989	0	58.6046
Enterobacter cloacae NC_0146181	4814049	0	57.0181
Bacillus pumilus NC_0098481	3704465	0	41.2869
Geobacillus thermoglucosidasius NC_0156651	80849	0	43.9535
Arthrobacter arilaitensis NC_0145501	3859257	0	59.2865
Runella slithyformis NC_0156951	38784	0	44.1832
Polaromonas naphthalenivorans NC_0087631	9898	0	57.0519
Nostoc sp. NC_0032761	408101	0	40.5142
Nostoc punctiforme NC_0106321	254918	0	40.6546
na NC_0182931	6634	0	57.748
Brucella pinnipedialis NC_0158581	1260926	0	57.2406
na NC_0168471	3353	0	42.8273
Halalkalicoccus jeotgali NC_0143001	44576	0	58.9017
Pyrococcus sp. NC_0179461	1736885	0	42.2933
Caldilinea aerophila NC_0170791	5144873	0	58.7671
Crinalium epipsammum NC_0197371	28455	0	40.3444
Klebsiella pneumoniae NC_0127311	5248520	0	57.6767
Bacillus coagulans NC_0156341	3073079	1	47.292
na NC_0132131	3204	0	53.7453
Acetobacter pasteurianus NC_0171021	3204	0	53.7453
na NC_0171061	3204	0	53.7453
na NC_0171151	3204	0	53.7453
na NC_0171231	3204	0	53.7453
na NC_0171321	3204	0	53.7453
Acetobacter pasteurianus NC_0171421	3204	0	53.7453
na NC_0171451	3204	0	53.7453
Gardnerella vaginalis NC_0146441	1667350	0	41.3631
Brucella ovis NC_0095041	1164220	0	57.2255
Desulfovibrio magneticus NC_0127971	58704	0	58.025
Pirellula staleyi NC_0137201	6196199	0	57.4647
Rhodothermus marinus NC_0159701	105449	0	59.4847
Crinalium epipsammum NC_0197351	44285	0	40.5578
na NC_0147281	6223	0	44.6569
Kyrpidia tusciae NC_0140981	3384766	0	59.1141
Brucella canis NC_0167961	1170489	0	57.2935
Thermotoga neapolitana NC_0119781	1884562	0	46.9424
Halobacterium sp. NC_0026081	365425	0	59.2242
Sinorhizobium fredii NC_0168131	24036	0	58.2127
Anabaena variabilis NC_0074101	366354	0	40.5332
Gardnerella vaginalis NC_0174561	1726519	0	41.2296
Brucella canis NC_0101041	1206800	0	57.3037
Neisseria gonorrhoeae NC_0175111	2154835	0	52.5611
Bacillus pseudofirmus NC_0137911	3858997	0	40.2674
Brucella microti NC_0131181	1220319	3	57.3044
Nostoc sp. NC_0032701	40340	0	40.8552
Brucella suis NC_0043111	1207381	0	57.3164
Brucella suis NC_0172501	1207380	0	57.3163
Brucella suis NC_0167751	1207451	0	57.3171
Methylobacterium sp. NC_0103741	20019	0	59.1588
Yersinia pseudotuberculosis NC_0097051	153140	0	40.3546
Citrobacter rodentium NC_0137181	39265	0	41.7496
Synechocystis sp. NC_0052321	106004	0	42.7154
Brucella suis NC_0101671	1400844	0	57.3284
Escherichia coli NC_0117391	33809	0	42.0332
Ochrobactrum anthropi NC_0096701	101491	0	58.5343
Brucella melitensis NC_0033181	1177787	2	57.3379
Brucella suis NC_0101691	1923763	0	57.1156
Brucella melitensis NC_0172471	1185778	0	57.3418
Brucella melitensis NC_0172451	1185615	0	57.342
Brucella melitensis NC_0124421	1185518	0	57.3452
Brucella abortus NC_0069331	1162204	0	57.3355
Brucella melitensis NC_0172831	1176758	0	57.3484
Brucella abortus NC_0167771	1162259	0	57.3358
Thermotoga naphthophila NC_0136421	1809823	0	46.1408
Brucella abortus NC_0107401	1161449	0	57.3364
Microcystis aeruginosa NC_0102961	5842795	0	42.3306
Brucella melitensis NC_0076241	1156948	0	57.3408
Ruegeria sp. NC_0080431	821788	0	59.3625
Streptococcus oralis NC_0152911	1958690	0	41.1385
Neisseria gonorrhoeae NC_0029461	2153922	0	52.6897
Thermotoga sp. NC_0104831	1877693	0	46.1777
Brucella melitensis NC_0172461	2126451	0	57.1511
Thermotoga maritima NC_0008531	1860725	0	46.2477
Brucella melitensis NC_0172441	2126133	1	57.151
Brucella melitensis NC_0124411	2125701	0	57.1521
na NC_0110341	4153	0	51.4809
Brucella melitensis NC_0033171	2117144	8	57.158
Brucella melitensis NC_0172481	2117717	0	57.1626
Brucella abortus NC_0069321	2124241	0	57.1558
Brucella melitensis NC_0076181	2121359	0	57.157
Brucella abortus NC_0167951	2123773	0	57.1571
Burkholderia sp. NC_0165911	356263	0	58.7333
Brucella abortus NC_0107421	2122487	0	57.1589
Zobellia galactanivorans NC_0158441	5521712	0	42.7796
Brucella pinnipedialis NC_0158571	2138342	0	57.1744
Candidatus Korarchaeum NC_0104821	1590757	0	49.0007
Brucella ovis NC_0095051	2111370	0	57.1775
Synechococcus sp. NC_0094811	2366980	0	60.236
Thermotoga petrophila NC_0094861	1823511	0	46.1012
Roseobacter denitrificans NC_0083871	69269	0	59.2227
Butyrivibrio proteoclasticus NC_0143881	302358	0	40.0439
Desulfotomaculum acetoxidans NC_0132161	4545624	0	41.5548
Halogeometricum borinquense NC_0147321	194834	0	58.827
Brucella canis NC_0167781	2107023	0	57.206
Brucella canis NC_0101031	2105969	0	57.2077
Brucella suis NC_0167971	2108637	0	57.2125
Brucella suis NC_0043101	2107794	0	57.214
Brucella suis NC_0172511	2107783	0	57.214
Candidatus Koribacter NC_0080091	5650368	0	58.3838
Brucella microti NC_0131191	2117050	2	57.2253
na NT_1870791	417	0	49.1607
Caldivirga maquilingensis NC_0099541	2077567	0	43.0958
Pedobacter heparinus NC_0130611	5167383	0	42.0489
Rhodobacter sphaeroides NC_0094331	13873	0	58.9274
Salmonella enterica NC_0176241	37581	0	41.2123
Gluconacetobacter diazotrophicus NC_0113671	27455	0	58.5285
Synechococcus sp. NC_0197021	3510253	0	40.6198
Sinorhizobium fredii NC_0168361	61880	0	58.4696
Sinorhizobium meliloti NC_0155971	256269	0	58.9135
Rhizobium leguminosarum NC_0128531	516088	0	58.7925
Deinococcus gobiensis NC_0177921	72036	0	60.4378
Agrobacterium vitis NC_0119841	211620	0	58.6178
Nostoc punctiforme NC_0106311	354564	0	40.5123
Rhizobium leguminosarum NC_0083831	147463	0	58.7449
Burkholderia phytofirmans NC_0106791	121122	0	58.3082
Cyanothece sp. NC_0131631	23870	0	41.504
Sinorhizobium fredii NC_0183031	47988	0	58.6522
Salinibacter ruber NC_0140301	61373	0	59.5751
Thermovibrio ammonificans NC_0149171	76561	0	52.4575
Sinorhizobium fredii NC_0181931	11314	0	58.9977
Cronobacter turicensis NC_0132831	138339	0	56.0507
Thermococcus barophilus NC_0148041	2010078	0	41.7568
Ruminococcus albus NC_0148271	7420	0	42.8302
Geobacillus sp. NC_0146501	3840330	0	44.0162
Desulfovibrio desulfuricans NC_0118831	2873437	0	58.0722
Agrobacterium radiobacter NC_0119901	184668	0	58.9918
Bifidobacterium asteroides NC_0187201	2167304	0	60.0536
Sphingobacterium sp. NC_0152771	6226409	0	41.1017
Sinorhizobium fredii NC_0182941	276571	1	59.0141
Granulicella tundricola NC_0150641	4309153	0	60.5139
Geobacillus thermoglucosidasius NC_0156601	3893306	0	43.9514
Cyanothece sp. NC_0145041	43617	0	41.8163
Moraxella catarrhalis NC_0141471	1863286	0	41.6716
Polaromonas naphthalenivorans NC_0087601	143747	0	58.9898
na NC_0096521	4259	0	41.4182
Kosmotoga olearia NC_0127851	2302126	0	41.546
Sinorhizobium fredii NC_0168141	144082	1	58.6763
Yersinia pseudotuberculosis NC_0097041	58679	0	40.2239
Candidatus Accumulibacter NC_0131911	37695	0	59.2943
Aggregatibacter actinomycetemcomitans NC_0178461	2309073	6	44.3135
Zymomonas mobilis NC_0171841	18461	0	41.7908
Halopiger xanaduensis NC_0156671	181778	0	58.9972
Photorhabdus asymbiotica NC_0129611	29330	0	40.5012
Actinobacillus succinogenes NC_0096551	2319663	0	44.9186
Geobacillus sp. NC_0127931	3464618	0	42.8396
Gluconacetobacter xylinus NC_0160281	28572	0	59.4743
Geobacter bemidjiensis NC_0111461	4615150	0	60.2667
Acinetobacter sp. NC_0059661	3598621	0	40.4296
Thermoplasma volcanium NC_0026891	1584804	0	39.9185
Pseudomonas syringae NC_0070051	6093698	0	59.2328
Streptococcus salivarius NC_0175951	2210574	0	40.0691
Chlamydia trachomatis NC_0102871	1038842	0	41.3291
Chlamydia trachomatis NC_0102801	1038863	0	41.3284
Chlamydia trachomatis NC_0157441	1038313	0	41.3267
Aggregatibacter actinomycetemcomitans NC_0134161	2105764	20	44.5531
Chlamydia trachomatis NC_0174371	1044326	0	41.304
Chlamydia trachomatis NC_0167981	1044325	0	41.3029
Chlamydia trachomatis NC_0126871	1044282	0	41.3025
Chlamydia trachomatis NC_0074291	1044459	0	41.3026
Chlamydia trachomatis NC_0179531	1042743	0	41.3106
Agrobacterium sp. NC_0155081	2148289	0	58.499
Chlamydia trachomatis NC_0179511	1042736	0	41.3105
Chlamydia trachomatis NC_0126861	1044352	0	41.2992
Chlamydia trachomatis NC_0174291	1042810	0	41.3092
Chlamydia trachomatis NC_0174321	1042811	0	41.3089
Chlamydia trachomatis NC_0174301	1042354	0	41.3115
Chlamydia trachomatis NC_0174401	1042875	0	41.3088
Chlamydia trachomatis NC_0001171	1042519	0	41.3073
Chlamydia trachomatis NC_0174341	1042522	0	41.3074
Chlamydia trachomatis NC_0174361	1042520	0	41.3075
Chlamydia trachomatis NC_0174391	1042996	0	41.3083
Chlamydia trachomatis NC_0174411	1042839	0	41.3063
Chlamydia trachomatis NC_0174311	1043025	0	41.3097
Chlamydia trachomatis NC_0179521	1042903	0	41.3058
Halobacterium salinarum NC_0103681	284332	0	59.7886
Syntrophobacter fumaroxidans NC_0085541	4990251	0	59.9487
Aggregatibacter actinomycetemcomitans NC_0165131	2136808	3	44.4228
Roseobacter denitrificans NC_0082091	4133097	0	58.9687
Phaeobacter gallaeciensis NC_0182861	3758274	0	59.7745
Nostoc sp. NC_0196761	6329823	0	40.3578
Thermoproteus neutrophilus NC_0105251	1769823	0	59.9106
Asticcacaulis excentricus NC_0148161	2588221	0	59.1809
Methanoculleus bourgensis NC_0182271	2789773	0	60.64
Lactobacillus sakei NC_0075761	1884661	0	41.2576
Streptococcus gordonii NC_0097851	2196662	0	40.5068
Zymomonas mobilis NC_0157151	37387	0	40.9608
Xanthomonas albilineans NC_0175571	24837	0	58.3565
Streptococcus salivarius NC_0175941	2138805	0	39.9299
Bifidobacterium longum NC_0115931	2832748	0	59.8631
Pyrococcus horikoshii NC_0009611	1738505	0	41.879
Crinalium epipsammum NC_0197531	5315554	0	40.1621
Bifidobacterium longum NC_0172191	2828958	0	59.8641
na NC_0143171	5611	0	53.7159
Phaeobacter gallaeciensis NC_0182901	3821831	0	59.8413
na NC_0177761	4881	864	28.1295
Treponema brennaborense NC_0155001	3055580	0	51.4729
Streptococcus salivarius NC_0157601	2217184	0	39.8722
Sulfuricurvum kujiense NC_0147551	71513	0	40.257
Leadbetterella byssophila NC_0146551	4059653	0	40.4136
Flavobacteriaceae bacterium NC_0130621	2768102	0	42.6928
Mesorhizobium loti NC_0026791	351911	0	59.2863
Xanthomonas albilineans NC_0175551	27212	0	57.3423
Ferroglobus placidus NC_0138491	2196266	0	44.1354
Salmonella enterica NC_0111481	37978	0	40.7446
Lactobacillus ruminis NC_0159751	2066652	5	43.4694
Cronobacter sakazakii NC_0097781	4368373	0	56.7671
Bifidobacterium longum NC_0141691	2477838	0	59.8149
Bacillus weihenstephanensis NC_0101821	64977	0	43.36
Bifidobacterium longum NC_0172211	2385301	3	59.8073
Haloarcula hispanica NC_0159441	405816	0	59.8872
Sinorhizobium meliloti NC_0186821	246023	0	59.3347
Shigella boydii NC_0106571	33103	0	41.3618
Synechococcus sp. NC_0077751	2932766	0	60.2373
Pediococcus claussenii NC_0170191	33246	0	41.232
Cupriavidus taiwanensis NC_0105291	557200	163	59.6473
Geobacter sp. NC_0129181	4745806	0	60.47
na NC_0145431	4073	0	44.1198
na NC_0168411	1308	0	47.9358
Xanthomonas campestris NC_0075051	19146	0	59.7618
Ferrimonas balearica NC_0145411	4279159	0	60.2195
Verminephrobacter eiseniae NC_0087711	31194	0	58.6074
Polaromonas sp. NC_0079501	338007	0	59.7218
na NC_0181851	8028	0	58.5949
Deinococcus deserti NC_0125271	324711	0	60.6992
Nostoc sp. NC_0032401	186614	0	40.228
Cronobacter sakazakii NC_0097801	131196	0	56.8485
Corynebacterium aurimucosum NC_0125901	2790189	0	60.6342
na NC_0176491	4197	0	42.3636
Saprospira grandis NC_0169361	54948	0	46.4876
Bifidobacterium adolescentis NC_0086181	2089645	1	59.1843
Sulfuricurvum kujiense NC_0147541	118585	0	40.6114
Crinalium epipsammum NC_0197341	53213	0	39.8211
Geobacillus sp. NC_0146511	71617	0	43.7801
Polaromonas naphthalenivorans NC_0087611	58808	0	59.5616
Thermoproteus uzoniensis NC_0153151	1936063	0	59.6551
Bifidobacterium longum NC_0146561	2265943	0	59.946
Dechloromonas aromatica NC_0072981	4501104	0	59.2472
Cupriavidus metallidurans NC_0079711	233720	0	60.1335
Arthrobacter sp. NC_0094531	112992	0	60.8751
Acidiphilium multivorum NC_0151801	14328	0	58.9475
Escherichia coli NC_0179031	37785	0	40.5452
Selenomonas sputigena NC_0154371	2568361	0	57.107
Runella slithyformis NC_0157051	44754	0	43.1582
Bifidobacterium longum NC_0150521	2400312	0	60.0642
na NC_0120371	3653	0	42.9236
Xanthomonas albilineans NC_0175561	31555	0	59.9715
Coxiella burnetii NC_0101171	2016427	0	42.7642
Streptococcus phage NC_0182851	40758	0	41.2385
Methanosarcina mazei NC_0039011	4096345	0	41.4849
Streptococcus mitis NC_0138531	2146611	0	39.9792
Methanosalsum zhilinae NC_0156761	2138444	0	39.156
Haloterrigena turkmenica NC_0137451	413648	0	59.7537
Methylacidiphilum infernorum NC_0107941	2287145	0	45.4828
Bifidobacterium longum NC_0043071	2256640	0	60.1198
Slackia heliotrinireducens NC_0131651	3165038	0	60.2116
Dinoroseobacter shibae NC_0099551	190506	0	60.1293
Haloarcula marismortui NC_0063911	39521	0	60.0187
na NC_0160221	4776	0	58.773
Coxiella burnetii NC_0115281	2063100	0	42.6734
Bifidobacterium longum NC_0108161	2375792	0	60.1461
Chlamydophila pneumoniae NC_0021791	1229853	0	40.5726
Acidiphilium multivorum NC_0151811	12125	0	59.5794
Chlamydophila pneumoniae NC_0024911	1226565	1	40.5815
Chlamydophila pneumoniae NC_0050431	1225935	0	40.5762
Cronobacter sakazakii NC_0179331	4268675	0	57.1123
Chlamydophila pneumoniae NC_0009221	1230230	0	40.5777
Lactobacillus salivarius NC_0174791	44581	0	39.38
Coxiella burnetii NC_0029711	1995281	0	42.6605
Geobacter sulfurreducens NC_0029391	3814128	0	60.9375
Helicobacter mustelae NC_0139491	1578097	0	42.4653
Acidiphilium cryptum NC_0094701	37415	0	59.6205
Coxiella burnetii NC_0115271	2008870	0	42.6331
Chlamydophila pneumoniae NC_0172851	1241020	0	40.5499
Runella slithyformis NC_0156941	66926	0	40.8048
Asticcacaulis excentricus NC_0148181	244260	0	59.8125
Crinalium epipsammum NC_0197541	50800	0	39.376
Calothrix sp. NC_0197511	6767834	0	39.7958
Pseudomonas fluorescens NC_0179111	5962570	0	60.0318
Burkholderia sp. NC_0141201	489136	0	59.1709
na NC_0066761	2687	0	59.9553
Owenweeksia hongkongensis NC_0165991	4000057	0	40.2335
Streptococcus pneumoniae NC_0186301	2064154	0	39.8057
Chlamydophila abortus NC_0045521	1144377	0	39.8664
Aggregatibacter phage NC_0135971	43970	0	42.4426
Ammonifex degensii NC_0133851	2129237	0	59.4484
Streptococcus pneumoniae NC_0142511	2088772	0	39.8354
Streptococcus pneumoniae NC_0175921	2036867	0	39.8132
Burkholderia phenoliruptrix NC_0186961	785419	0	59.1109
Geobacter sulfurreducens NC_0174541	3714272	0	61.0319
Pseudomonas putida NC_0196701	6183388	0	60.0549
Aliivibrio salmonicida NC_0113111	83540	0	40.0706
Rhodospirillum rubrum NC_0076411	53732	0	59.7707
Streptococcus pseudopneumoniae NC_0158751	2190731	0	39.7939
Streptococcus pneumoniae NC_0124661	2120234	0	39.7438
Geobacter sp. NC_0149731	5277406	0	61.178
Coxiella burnetii NC_0097271	2158758	0	42.4358
Bifidobacterium longum NC_0150671	2385164	0	60.3297
Streptococcus pneumoniae NC_0124681	2184682	0	39.7256
Streptococcus pneumoniae NC_0124671	2111882	0	39.7458
thiomonas intermedia NC_0141551	19774	0	60.1042
Agrobacterium sp. NC_0151831	2823930	0	58.8123
Streptococcus pneumoniae NC_0124691	2112148	0	39.767
Methanopyrus kandleri NC_0035511	1694969	0	61.1592
Streptococcus pneumoniae NC_0030281	2160842	0	39.6973
Streptococcus pneumoniae NC_0177691	2145902	7	39.737
Streptococcus pneumoniae NC_0030981	2038615	0	39.716
Burkholderia gladioli NC_0153781	128650	0	59.6075
Streptococcus pneumoniae NC_0085331	2046115	0	39.706
Anoxybacillus flavithermus NC_0115671	2846746	0	41.7768
Streptococcus pneumoniae NC_0110721	2078953	866	39.6375
na NC_0143031	6951	0	60.5956
Streptococcus pneumoniae NC_0185941	2129934	0	39.7883
Aggregatibacter aphrophilus NC_0129131	2313035	0	42.231
Streptococcus pneumoniae NC_0175911	2142122	0	39.6441
Sinorhizobium fredii NC_0181921	30254	0	59.4599
Chlamydophila pecorum NC_0154081	1106197	0	41.076
Streptococcus pneumoniae NC_0103801	2245615	0	39.6309
Lactobacillus reuteri NC_0156981	14173	0	41.1416
Arcobacter sp. NC_0171931	1989	0	46.6063
Arthrobacter aurescens NC_0087131	300725	0	61.3467
Acidithiobacillus caldus NC_0158521	9778	0	59.8384
Cyanothece sp. NC_0117271	16601	0	40.4433
Simkania negevensis NC_0157131	2496337	0	41.7763
Veillonella parvula NC_0135201	2132142	0	38.6293
Arthrobacter chlorophenolicus NC_0118811	158475	0	61.3182
Streptococcus dysgalactiae NC_0128911	2106340	0	39.5771
Pediococcus claussenii NC_0166081	36338	0	40.6049
Salinibacter ruber NC_0140281	56529	0	60.0258
Burkholderia phymatum NC_0106271	595108	0	59.1812
Ruegeria sp. NC_0080441	3200938	0	60.4129
Acidiphilium multivorum NC_0151881	40588	0	60.0473
Capnocytophaga ochracea NC_0131621	2612925	0	39.588
Aliivibrio salmonicida NC_0113121	3325165	0	39.2284
Terriglobus roseus NC_0180141	5227858	0	60.2812
Streptococcus pneumoniae NC_0175931	2093317	0	39.6218
Streptococcus dysgalactiae NC_0190421	2179445	0	39.5223
Acidithiobacillus caldus NC_0158501	2932225	0	61.3186
Streptococcus pneumoniae NC_0144981	2240045	0	39.5936
Pyrococcus furiosus NC_0180921	1909827	3	40.7869
Pyrococcus furiosus NC_0034131	1908256	0	40.7699
Sinorhizobium medicae NC_0096211	1245408	0	59.8866
Pasteurella multocida NC_0168081	2349518	0	40.4373
Zymomonas mobilis NC_0181461	18350	0	41.0245
Cronobacter turicensis NC_0132821	4384463	0	57.417
Dinoroseobacter shibae NC_0099571	126304	0	60.5278
Erwinia tasmaniensis NC_0106961	35494	0	39.9786
Sinorhizobium meliloti NC_0155911	1312480	0	59.9653
Synechococcus sp. NC_0094821	2224914	1	60.8435
Dinoroseobacter shibae NC_0099581	86208	0	61.0454
Streptococcus dysgalactiae NC_0175671	2159491	0	39.4978
Agrobacterium tumefaciens NC_0030631	2075577	0	59.2757
Streptococcus thermophilus NC_0064481	1796846	0	39.0917
Deinococcus deserti NC_0125281	396459	0	61.4116
Streptococcus thermophilus NC_0085321	1856368	0	39.0812
Streptococcus dysgalactiae NC_0187121	2151145	0	39.4868
Streptococcus thermophilus NC_0179271	1848520	0	39.057
Streptococcus pneumoniae NC_0119001	2221315	0	39.4886
Streptococcus thermophilus NC_0064491	1796226	0	39.0814
Methylobacterium nodulans NC_0118891	12638	0	60.4526
Xanthomonas campestris NC_0075071	182572	0	60.4928
Streptococcus thermophilus NC_0175631	1831949	0	39.0479
Streptococcus pneumoniae NC_0144941	2130580	0	39.5128
Mesorhizobium loti NC_0026821	208315	0	59.8757
Rhizobium leguminosarum NC_0083811	488135	0	59.6044
na NC_0045541	1346	0	53.789
Haloterrigena turkmenica NC_0137481	71062	0	59.9561
na NC_0170711	4693	0	44.4279
Corynebacterium jeikeium NC_0071641	2462499	0	61.3954
Streptococcus pneumoniae NC_0105821	2209198	0	39.4622
Escherichia coli NC_0113511	37452	0	39.7148
Psychromonas ingrahamii NC_0087091	4559598	0	40.0863
Vibrio fischeri NC_0068401	2897536	0	38.953
Lactobacillus salivarius NC_0065301	44013	0	39.5815
Natrialba magadii NC_0139231	378348	0	60.0918
Oscillibacter valericigenes NC_0160461	60586	0	43.3285
Pasteurella multocida NC_0026631	2257487	0	40.4049
Arthrobacter sp. NC_0185321	231551	0	61.5147
Cyanothece sp. NC_0117231	40786	0	40.2295
Bifidobacterium animalis NC_0178341	1932693	0	60.4744
Lactobacillus buchneri NC_0154291	18513	0	40.4094
Helicobacter bizzozeronii NC_0156701	52076	0	42.2344
Bifidobacterium animalis NC_0128151	1938483	1	60.482
Bifidobacterium animalis NC_0178671	1938822	0	60.4819
Bifidobacterium animalis NC_0128141	1938709	1	60.4821
Bifidobacterium animalis NC_0178661	1938595	0	60.4828
Bifidobacterium animalis NC_0172141	1942198	0	60.4813
Bifidobacterium animalis NC_0172151	1943113	0	60.4854
Bifidobacterium animalis NC_0172171	1944050	0	60.4884
Bifidobacterium animalis NC_0172161	1943990	0	60.4887
Vibrio fischeri NC_0111841	2905029	300	38.8734
Methanocaldococcus vulcanius NC_0134081	10704	0	46.3191
Runella slithyformis NC_0157041	93527	0	41.4308
Sinorhizobium meliloti NC_0173241	1616209	0	60.1411
Sinorhizobium medicae NC_0096221	219313	0	60.0553
Sinorhizobium meliloti NC_0173271	1633319	0	60.1565
Streptococcus thermophilus NC_0175811	1929905	0	38.9208
Mesorhizobium sp. NC_0082431	131247	0	60.2132
Bifidobacterium animalis NC_0118351	1933695	0	60.4904
Pseudoalteromonas sp. NC_0148031	3332787	0	40.3771
Pasteurella multocida NC_0177641	2378127	6	40.2875
Pseudomonas fluorescens NC_0126601	6722539	0	60.5046
Aeromonas hydrophila NC_0085701	4744448	0	61.5484
Deinococcus gobiensis NC_0178061	54602	0	61.8695
na NC_0021271	3306	0	43.4059
Pasteurella multocida NC_0170271	2402218	0	40.2215
Rhodoferax ferrireducens NC_0079081	4712337	0	59.8793
Ralstonia eutropha NC_0073361	634917	0	60.5909
Chlamydia muridarum NC_0026201	1072950	2	40.3365
Parvularcula bermudensis NC_0144141	2902643	0	60.6561
Synechococcus sp. NC_0196921	10210	0	39.4123
Lactobacillus plantarum NC_0063771	36069	0	40.8301
na NT_1870961	2286	0	58.3552
Muricauda ruestringensis NC_0159451	3842422	0	41.358
Bordetella parapertussis NC_0188301	12195	0	59.7294
Chloroherpeton thalassium NC_0110261	3293456	0	45.0389
na NT_1871321	3558	0	58.1788
Pseudomonas brassicacearum NC_0153791	6843248	0	60.7893
na NC_0024891	1286	1	55.521
Pseudomonas fluorescens NC_0168301	6845832	0	60.784
na NC_0181891	3269	0	60.4772
Cyanothece sp. NC_0117301	29239	0	40.6683
Methanothermobacter marburgensis NC_0144091	4440	0	45.4054
na NC_0105501	1765	0	41.3598
Cyanothece sp. NC_0145011	6091620	0	40.2226
Acidobacterium capsulatum NC_0124831	4127356	0	60.497
Agrobacterium radiobacter NC_0119831	2650913	0	59.7617
Edwardsiella tarda NC_0135081	3760463	0	59.7344
Cyanothece sp. NC_0117341	15219	0	40.1998
Cupriavidus metallidurans NC_0079721	171459	0	60.5048
Haemophilus parasuis NC_0118521	2269156	0	39.9931
Novosphingobium sp. NC_0155821	48714	0	60.1244
Lactobacillus reuteri NC_0157001	12160	0	39.9589
Chlamydophila psittaci NC_0147961	1164076	6873	38.7697
Gluconobacter oxydans NC_0066771	2702173	0	61.0722
Agrobacterium fabrum NC_0030621	2841580	0	59.3752
Lactobacillus reuteri NC_0156971	2264399	0	39.0345
Sinorhizobium meliloti NC_0030371	1354226	10	60.3687
Psychrobacter sp. NC_0095161	13956	0	38.2846
Asticcacaulis excentricus NC_0148171	1315949	0	60.3693
Edwardsiella tarda NC_0173091	3684607	0	59.8068
Lactobacillus casei NC_0113521	36487	0	40.1485
Thermococcus sibiricus NC_0128831	1845800	0	40.2013
Chlamydia psittaci NC_0193911	1171011	2599	38.965
Calothrix sp. NC_0197271	80757	0	39.3774
Deinococcus peraridilitoris NC_0197901	75245	0	61.4287
na NC_0151661	6277	0	40.3377
Pediococcus claussenii NC_0166071	23136	0	39.9939
Thioalkalivibrio sp. NC_0139301	240256	0	61.7433
Ralstonia pickettii NC_0106831	80934	0	60.4085
Chlamydia psittaci NC_0186241	1172265	0	39.0788
Gluconacetobacter xylinus NC_0160271	3136818	0	60.9166
Desulfosporosinus acidiphilus NC_0180661	60447	0	39.509
Acinetobacter baumannii NC_0104101	3936291	0	39.38
Chlamydia psittaci NC_0186191	1172064	0	39.0622
Cyanothece sp. NC_0131611	4669813	0	39.8213
Chlamydia psittaci NC_0186201	1147152	0	39.0757
Chlamydia psittaci NC_0186251	1168150	0	39.0553
Chlamydophila psittaci NC_0172871	1171667	0	39.0623
Chlamydophila psittaci NC_0154701	1171660	0	39.0619
Chlamydia psittaci NC_0186271	1168490	0	39.055
Desulfobacula toluolica NC_0186451	5197905	0	41.4489
Chlamydophila psittaci NC_0172921	1172182	0	39.0551
Chlamydophila psittaci NC_0172891	1172197	0	39.0551
Chlamydophila psittaci NC_0172901	1172032	0	39.0541
Desulfovibrio africanus NC_0166291	4200534	0	61.4208
Chlamydophila psittaci NC_0172911	1169374	0	39.0472
Aquifex aeolicus NC_0009181	1551335	0	43.4762
Acinetobacter baumannii NC_0104001	3421954	100	39.1916
Crinalium epipsammum NC_0197551	29492	0	38.841
Lactobacillus reuteri NC_0106091	2039414	0	38.8788
Borrelia crocidurae NC_0178171	36478	9165	23.0632
Proteus mirabilis NC_0105541	4063606	0	38.8997
Lactobacillus reuteri NC_0095131	1999618	0	38.8726
Chlamydia psittaci NC_0186221	1140789	0	39.0307
Chlamydia psittaci NC_0186211	1157385	0	39.0191
na NC_0021801	4532	0	40.6222
Candidatus Hamiltonella NC_0127511	2110331	100	40.3232
Cyanothece sp. NC_0117261	4679413	0	39.7611
Burkholderia sp. NC_0165921	115232	0	59.4375
Crinalium epipsammum NC_0197561	4488	0	39.5945
Chlamydophila caviae NC_0033611	1173390	0	39.2229
Sinorhizobium meliloti NC_0186831	1559666	0	60.5678
Paenibacillus polymyxa NC_0175431	366576	0	38.38
Candidatus Desulforudis NC_0104241	2349476	0	60.8471
Chlamydia psittaci NC_0186261	1161434	0	38.9597
na NC_0168621	8670	0	60.9458
Pseudomonas fluorescens NC_0074921	6438405	0	60.521
Salmonella enterica NC_0168591	8688	0	60.9576
Salmonella enterica NC_0177191	8688	0	60.9576
Geobacillus thermodenitrificans NC_0093291	57693	0	39.7466
Methylobacterium nodulans NC_0118951	37542	0	61.563
Arthrobacter phenanthrenivorans NC_0151461	190450	0	61.9722
Mesorhizobium ciceri NC_0149181	425539	0	60.6835
Psychrobacter cryohalolentis NC_0079681	41221	0	38.2645
Acinetobacter baumannii NC_0115861	4050513	0	39.2053
Methylobacterium radiotolerans NC_0105041	22114	0	61.0609
Candidatus Accumulibacter NC_0131901	42325	0	60.6994
Methylobacterium radiotolerans NC_0105021	27836	0	61.0073
Chlamydophila felis NC_0078991	1166239	0	39.3754
Pediococcus claussenii NC_0170181	16067	0	39.4535
Streptococcus pyogenes NC_0080231	1860355	0	38.7292
Acinetobacter baumannii NC_0171621	3940614	0	39.1683
Sinorhizobium fredii NC_0181811	21308	0	59.9775
Novosphingobium sp. NC_0155791	192103	0	60.7107
'Nostoc azollae' NC_0142481	5354700	0	38.4486
Aciduliprofundum boonei NC_0139261	1486778	0	39.158
Streptococcus pyogenes NC_0060861	1899877	0	38.6851
Leuconostoc citreum NC_0104711	1796284	0	38.9891
Burkholderia sp. NC_0179231	45361	0	59.0772
Coxiella burnetii NC_0097261	54179	0	39.7922
Amycolicicoccus subflavus NC_0155611	106784	0	61.8576
Pseudoalteromonas haloplanktis NC_0074811	3214944	0	40.2348
Acinetobacter baumannii NC_0178471	3964912	0	39.1147
Comamonas testosteroni NC_0134461	5373643	0	61.439
Nitrobacter hamburgensis NC_0079591	294829	0	60.413
Taylorella asinigenitalis NC_0160431	1638559	0	38.3132
Mannheimia succiniciproducens NC_0063001	2314078	0	42.538
Rhodococcus erythropolis NC_0074911	271577	0	61.9055
Chlamydia psittaci NC_0186231	1161385	0	38.7884
Sinorhizobium fredii NC_0181911	210605	0	60.5707
Achromobacter xylosoxidans NC_0146421	247895	0	61.3082
Phaeobacter gallaeciensis NC_0184231	94494	0	61.1351
Sinorhizobium fredii NC_0182991	248150	0	60.5412
Sphingopyxis alaskensis NC_0080361	28543	0	60.3686
Cyanothece sp. NC_0131601	75678	6	39.4646
Acinetobacter baumannii NC_0171711	3991133	0	39.0366
Streptococcus pyogenes NC_0093321	1841271	0	38.6285
na NC_0172221	6230	1	61.0594
Acinetobacter baumannii NC_0173871	4138388	0	39.0234
Acinetobacter baumannii NC_0106111	3904116	2	39.0313
Acinetobacter baumannii NC_0115951	3760981	0	39.0437
Campylobacter curvus NC_0097151	1971264	0	44.5353
Acinetobacter baumannii NC_0187061	3957368	4	39.0212
Pseudomonas putida NC_0105011	5774330	0	61.4356
Burkholderia vietnamiensis NC_0092291	226679	0	59.8185
Streptococcus pyogenes NC_0040701	1900521	0	38.5927
Oceanimonas sp. NC_0167451	3514537	1	61.102
Streptococcus pyogenes NC_0175961	1827308	0	38.5798
Bradyrhizobium sp. NC_0094751	228826	0	60.6907
Shigella sonnei NC_0168341	8953	0	39.6515
Pseudomonas putida NC_0182201	6260702	5	61.43
Streptococcus pyogenes NC_0113751	1815785	0	38.5686
na NC_0093441	8953	0	39.6515
Streptococcus pyogenes NC_0034851	1895017	0	38.5466
Methanosarcina barkeri NC_0073551	4837408	0	39.276
Acinetobacter baumannii NC_0090851	3976747	1	38.9408
Roseiflexus sp. NC_0095231	5801598	0	60.3873
Streptococcus pyogenes NC_0046061	1894275	0	38.5503
Streptococcus pyogenes NC_0189361	1837281	0	38.5356
Streptococcus pyogenes NC_0072971	1838554	0	38.5344
Actinobacillus pleuropneumoniae NC_0109391	2331981	0	41.2124
Streptococcus pyogenes NC_0080211	1836467	0	38.538
Butyrivibrio proteoclasticus NC_0143901	186325	0	38.1033
Halogeometricum borinquense NC_0147291	2820544	0	61.0636
Deinococcus proteolyticus NC_0151621	195800	0	61.427
Rhizobium leguminosarum NC_0128481	828924	0	60.3655
Actinobacillus pleuropneumoniae NC_0090531	2274482	0	41.2995
Streptococcus pyogenes NC_0027371	1852441	0	38.5135
Aliivibrio salmonicida NC_0113131	1206461	0	38.2377
Pseudomonas putida NC_0029471	6181863	0	61.5241
Cyanothece sp. NC_0117321	22636	0	39.3665
Actinobacillus suis NC_0186901	2484940	304	40.2383
Thermodesulfatator indicus NC_0156811	2322224	0	42.4255
na NC_0156991	7047	0	39.2366
Paludibacter propionicigenes NC_0147341	3685504	0	38.8567
Actinobacillus pleuropneumoniae NC_0102781	2242062	4	41.2328
Streptococcus pyogenes NC_0170401	1750832	0	38.4807
Coxiella burnetii NC_0115261	39280	0	39.6563
Streptococcus pyogenes NC_0170531	1781029	0	38.4762
Arthrobacter sp. NC_0185311	4736495	0	62.3168
Methanoculleus marisnigri NC_0090511	2478101	6	62.0629
Pseudoalteromonas sp. NC_0148001	704884	0	39.8172
na NC_0171891	6758	0	41.9503
Lactobacillus salivarius NC_0174801	20426	0	38.6909
na NC_0094721	8781	0	60.9953
Streptococcus pyogenes NC_0080221	1928252	0	38.4299
Halophilic archaeon NC_0159591	23659	0	61.4608
Arthrobacter aurescens NC_0087111	4597686	0	62.343
Acinetobacter calcoaceticus NC_0166031	3862530	0	38.824
Arthrobacter phenanthrenivorans NC_0151471	94456	0	62.4015
Rhizobium leguminosarum NC_0113681	1266105	0	60.3599
Hyphomicrobium sp. NC_0157171	4757528	0	59.171
Candidatus Chloracidobacterium NC_0160251	1012010	0	61.2432
na NT_1870771	366	0	53.8251
Haemophilus parainfluenzae NC_0159641	2086875	0	39.5718
Sinorhizobium fredii NC_0181801	38691	0	60.5205
Candidatus Chloracidobacterium NC_0160241	2683362	0	61.3735
Coriobacterium glomerans NC_0153891	2115681	0	60.3935
Anabaena variabilis NC_0074111	35762	0	38.499
Desulfurivibrio alkaliphilus NC_0142161	3097763	0	60.2863
Streptococcus pyogenes NC_0072961	1897573	0	38.3532
Eubacterium eligens NC_0127781	2144190	0	37.7127
Cytophaga hutchinsonii NC_0082551	4433218	0	38.8465
Fervidobacterium pennivorans NC_0170951	2166381	0	38.8753
Acinetobacter oleivorans NC_0142591	4152543	0	38.7321
Deinococcus peraridilitoris NC_0197891	556630	0	62.0475
Lactobacillus brevis NC_0084991	35595	0	38.5138
Rhizobium leguminosarum NC_0128541	294782	0	60.3707
Alcanivorax dieselolei NC_0186911	4928223	0	61.6316
Cyanothece sp. NC_0105471	429701	0	38.5687
Natronomonas pharaonis NC_0074281	23486	0	60.5935
Streptococcus pyogenes NC_0080241	1937111	0	38.3159
Gallibacterium anatis NC_0154601	2687335	0	39.8769
Oligotropha carboxidovorans NC_0156851	167269	0	60.6114
Oligotropha carboxidovorans NC_0175391	167269	0	60.6114
Leuconostoc kimchii NC_0141331	21924	0	39.085
Haloferax mediterranei NC_0179411	2948884	0	61.1213
Sulfuricurvum kujiense NC_0147561	51014	0	38.1758
Lactobacillus plantarum NC_0145581	53560	0	38.6856
Cupriavidus necator NC_0157271	1499175	0	61.3855
Thiomonas intermedia NC_0141541	45943	0	61.5001
Ammonifex degensii NC_0133861	27830	0	60.7438
Xanthomonas campestris NC_0075061	38116	0	60.733
Legionella pneumophila NC_0094941	3576470	0	38.4785
Pseudomonas putida NC_0175301	5731541	0	61.7417
Collimonas fungivorans NC_0158561	5186898	7	59.556
Acidiphilium multivorum NC_0151791	54248	0	61.2078
Borrelia crocidurae NC_0178131	14016	3395	24.7003
Pseudomonas putida NC_0179861	6085449	0	61.7726
Bifidobacterium longum NC_0042521	10073	0	62.1761
Sphingomonas wittichii NC_0095081	222757	0	61.2201
Cyanothece sp. NC_0145021	291993	0	38.9893
[truncated: 2,190 more rows]
